# Supplementary material for: Climate-Driven Adaptive Differentiation in Melia azedarach: Evidence from a Common Garden Experiment
Source: Genes (Basel). 2022 Oct 22;13(11):1924. doi: 10.3390/genes13111924 (PMC9689450; doi:10.3390/genes13111924)
Supplement: Supplementary file 1 [file genes-13-01924-s001.zip]

Archive with 9 entries (9 files):
- Table S1. The information of 15 pair primers for SSR analysis .pdf
- Table S2. Information and source of the 135 primers.pdf
- Table S3. Tests of Hardy-Weinberg equilibrium at each SSR locus in each population.pdf
- Table S4. Results of two-factor ANOVA analysis for provenance and family.xlsx
- Table S5. Qst matrix between populations for 30 traits.xlsx
- Table S6. Geographic distance matrix between populations.xlsx
- Table S7. The pearson correlation between Qst of traits and climate factors.xlsx
- Table S8. The original observed data of six phenotypic traits.csv
- Table S9. The mean values of original climate data and climate matrix.xlsx
