# Supplementary material for: Climate-Driven Adaptive Differentiation in Melia azedarach: Evidence from a Common Garden Experiment
Source: Genes (Basel). 2022 Oct 22;13(11):1924. doi: 10.3390/genes13111924 (PMC9689450; doi:10.3390/genes13111924)
Supplement: Supplementary file 1 [file genes-13-01924-s001.zip › Table S4. Results of two-factor ANOVA analysis for provenance and family.xlsx]

## Sheet: Anova
Years	Traits	Source of variation	Df	Sum Sq	Mean Sq	F value	p value(>F)
2015	HEIT1	Pro	21	1046736	49845	16.05	<2e-16	***
		Pro:Family	223	2238295	10037	3.232	<2e-16	***
		Residuals	10810	33571927	3106
	GBH1	Pro	21	553	26.311	27.43	<2e-16	***
		Pro:Family	222	649	2.926	3.05	<2e-16	***
		Residuals	8636	8283	0.959
	NOB1	Pro	21	4995	237.85	25.082	<2e-16	***
		Pro:Family	221	8056	36.45	3.844	<2e-16	***
		Residuals	5813	55125	9.48
	SMT1	Pro	21	171	8.125	6.918	<2e-16	***
		Pro:Family	222	452	2.035	1.733	1.62e-10	***
		Residuals	8614	10117	1.174
	CRB1	Pro	21	47.5	2.26	16.572	<2e-16	***
		Pro:Family	222	91.2	0.411	3.013	<2e-16	***
		Residuals	6775	923.9	0.1364
	SR1	Pro	21	51.9	2.4692	16.452	<2e-16	***
		Pro:Family	223	72.2	0.3238	2.157	<2e-16	***
		Residuals	10810	1622.4	0.1501
2016	HEIT2	Pro	21	88	4.193	4.919	9.92e-13	***
		Pro:Family	221	425	1.924	2.258	<2e-16	***
		Residuals	6261	5337	0.852
	DBH2	Pro	21	517	24.626	11.574	<2e-16	***
		Pro:Family	221	1080	4.888	2.297	<2e-16	***
		Residuals	6259	13317	2.128
	NOB2	Pro	21	2434	115.91	22.587	<2e-16	***
		Pro:Family	221	2387	10.8	2.105	<2e-16	***
		Residuals	6261	32128	5.13
	SMT2	Pro	21	70	3.333	3.638	3.64e-08	***
		Pro:Family	221	342	1.549	1.691	1.48e-09	***
		Residuals	6262	5737	0.916
	CRB2	Pro	21	159	7.559	9.482	<2e-16	***
		Pro:Family	221	324	1.464	1.836	1.83e-12	***
		Residuals	6248	4981	0.797
	SR2	Pro	21	157.7	7.509	33.88	<2e-16	***
		Pro:Family	223	123.8	0.555	2.504	<2e-16	***
		Residuals	10810	2396	0.222
2017	HEIT3	Pro	21	58	2.7412	4.498	3.46e-11	***
		Pro:Family	220	312	1.4167	2.325	<2e-16	***
		Residuals	5817	3545	0.6094
	DBH3	Pro	21	1036	49.33	12.676	<2e-16	***
		Pro:Family	220	2118	9.63	2.474	<2e-16	***
		Residuals	5821	22652	3.89
	CBH3	Pro	21	26.6	1.2655	3.45	1.6e-07	***
		Pro:Family	220	115.8	0.5262	1.435	3.73e-05	***
		Residuals	5820	2134.8	0.3668
	SMT3	Pro	21	38	1.814	3.216	9.62e-07	***
		Pro:Family	220	233	1.061	1.882	2.45e-13	***
		Residuals	5820	3283	0.564
	CRB3	Pro	21	181	8.608	9.042	<2e-16	***
		Pro:Family	220	425	1.93	2.027	<2e-16	***
		Residuals	5820	5541	0.952
	SR3	Pro	21	172.3	8.206	36.553	<2e-16	***
		Pro:Family	223	133	0.596	2.657	<2e-16	***
		Residuals	10737	2410.5	0.225
2018	HEIT4	Pro	21	130	6.169	5.648	1.95e-15	***
		Pro:Family	217	478	2.203	2.018	3.73e-16	***
		Residuals	5828	6365	1.092
	DBH4	Pro	21	1918	91.31	12.807	<2e-16	***
		Pro:Family	217	3768	17.37	2.436	<2e-16	***
		Residuals	5829	41559	7.13
	CBH4	Pro	21	58	2.7538	4.143	6.45e-10	***
		Pro:Family	217	182	0.8366	1.258	0.00681	***
		Residuals	5829	3875	0.6647
	SMT4	Pro	21	27.4	1.3058	2.589	9.25e-05	***
		Pro:Family	217	164.8	0.7594	1.505	3.52e-06	***
		Residuals	5829	2940.4	0.5044
	CRB4	Pro	21	141	6.71	9.433	<2e-16	***
		Pro:Family	217	320	1.475	2.073	<2e-16	***
		Residuals	5829	4146	0.711
	SR4	Pro	21	189.1	9.004	40.24	<2e-16	***
		Pro:Family	223	129.3	0.58	2.59	<2e-16	***
		Residuals	10810	2419	0.224
2019	HEIT5	Pro	21	163	7.748	6.232	<2e-16	***
		Pro:Family	219	520	2.374	1.909	7.06e-14	***
		Residuals	5808	7220	1.243
	DBH5	Pro	21	2142	102.02	10.158	<2e-16	***
		Pro:Family	219	5324	24.31	2.421	<2e-16	***
		Residuals	5808	58329	10.04
	CBH5	Pro	21	58	2.761	5.092	2.35e-13	***
		Pro:Family	219	146.3	0.6679	1.232	0.0125	*
		Residuals	5808	3149.5	0.5423
	SMT5	Pro	21	47.5	2.264	4.234	3.07e-10	***
		Pro:Family	217	196.1	0.8954	1.674	3.84e-09	***
		Residuals	5808	3106	0.5348
	CRB5	Pro	21	124	5.928	8.239	<2e-16	***
		Pro:Family	219	324	1.478	2.054	<2e-16	***
		Residuals	5808	4179	0.72
	SR5	Pro	21	199.2	9.485	42.609	<2e-16	***
		Pro:Family	223	134.3	0.602	2.705	<2e-16	***
		Residuals	10810	2406.4	0.223
Note: ‘*’, ‘**’, and ‘***’ means the p-value greater than 0.01 and less than 0.05, greater and 0.001 and less than 0.01, and less than 0.001, respectively.
