# Supplementary material for: Climate-Driven Adaptive Differentiation in Melia azedarach: Evidence from a Common Garden Experiment
Source: Genes (Basel). 2022 Oct 22;13(11):1924. doi: 10.3390/genes13111924 (PMC9689450; doi:10.3390/genes13111924)
Supplement: Supplementary file 1 [file genes-13-01924-s001.zip › Table S5. Qst matrix between populations for 30 traits.xlsx]

## Sheet: Sheet1
No.	Prov_label1	Prov_label2	Qst_HEIT1	Qst_GBH1	Qst_NOB1	Qst_SMT1	Qst_CRB1	Qst_SR1	Qst_HEIT2	Qst_DBH2	Qst_NOB2	Qst_SMT2	Qst_CRB2	Qst_SR2	Qst_HEIT3	Qst_DBH3	Qst_CBH3	Qst_SMT3	Qst_CRB3	Qst_SR3	Qst_HEIT4	Qst_DBH4	Qst_CBH4	Qst_SMT4	Qst_CRB4	Qst_SR4	Qst_HEIT5	Qst_DBH5	Qst_CBH5	Qst_SMT5	Qst_CRB5	Qst_SR5
1	524	741	0.238016	0.502928	0.396349	0.187426	0.321851	0.61882	0.0650318	0.652374	0.952867	0.252405	0.143796	0.694233	0.423481	0.367657	0.725819	0.26625	0.0518622	0.676583	0.968992	0.0827425	0.908109	0.113969	0.0529662	0.691961	0.126971	0.11621	0.903465	0.0570609	0.480098	0.702123
2	524	418	0.0287577	0.0266805	0.000727907	0.832423	0.0264396	0.808082	0.910466	0.815197	0.102913	0.791339	0.047686	0.472517	0.0606533	0.926254	0.996668	0.885017	0.0511127	0.430016	0.999684	0.909485	0.977218	0.820377	0.0437845	0.419169	0.91682	0.890253	0.973216	0.999664	0.0368804	0.425268
3	524	412	0.581102	0.0339904	0.522873	0.115558	0.0309372	0.447974	0.364857	0.0412828	0.933877	0.25896	0.0477241	0.546656	0.496642	0.195769	0.861928	0.700183	0.00145177	0.521997	0.721685	0.0624385	0.454235	0.126096	0.0307295	0.637534	0.544844	0.449141	0.94102	0.857341	0.000156774	0.615295
4	524	740	0.0439669	0.827979	0.389146	0.119458	0.0293434	0.902047	0.0481202	0.123137	0.949209	0.0409999	0.0588655	0.937491	0.051783	0.0744508	0.940037	0.0121255	0.0043777	0.938222	0.968992	0.0718713	0.3975	0.13501	0.00323539	0.940888	0.00677813	0.0864909	0.701308	0.221935	0.00265164	0.939283
5	524	629	0.00320453	0.6603	0.721688	0.119396	0.486418	0.794637	0.637635	0.0915265	0.663914	0.00466806	0.0556994	0.896258	0.00507292	0.00548102	0.236619	0.767716	0.0444204	0.890972	0.937634	0.00447262	0.895488	0.681681	0.472511	0.889663	0.70726	0.651616	0.790959	0.196075	0.380198	0.891159
6	524	525	0.443241	0.462859	0.170821	0.999727	0.372103	0.981368	0.999914	0.557558	0.73093	0.494705	0.97172	0.956764	0.636589	0.998134	0.993929	0.582551	0.465855	0.999741	0.999992	0.999671	0.740898	0.629453	0.999501	0.950019	0.999919	0.99988	0.831605	0.954221	0.359127	0.950008
7	524	630	0.0356738	0.0394381	0.851873	0.162807	0.678682	0.105083	0.450959	0.677472	0.945444	0.0537044	0.791853	0.863009	0.754815	0.045635	0.0670128	0.624302	0.889797	0.849326	0.780375	0.0833865	0.00870656	0.716683	0.0484885	0.854689	0.0954627	0.0041164	0.258629	0.0898477	0.884603	0.861473
8	524	628	0.732702	0.83739	0.859785	0.156872	0.859794	0.643888	0.0483824	0.938807	0.97334	0.0522506	0.947526	0.9222	0.0469158	0.961608	0.607707	0.124995	0.948915	0.922512	0.237388	0.957891	0.902343	0.654743	0.932218	0.916074	0.787637	0.944798	0.982	0.996867	0.838494	0.920666
9	524	739	0.0497408	0.839684	0.478847	0.128454	0.257093	0.923993	0.0555871	0.852211	0.975141	0.0542525	0.0480104	0.94414	0.0540962	0.86152	0.951082	0.155185	0.677408	0.943726	0.968992	0.865949	0.725251	0.0764063	0.601152	0.951767	0.0922533	0.588331	0.907978	0.984801	0.363671	0.957006
10	524	415	0.0461337	0.547258	0.181907	0.797288	0.464859	0.690099	0.0479257	0.0871385	0.367052	0.64706	0.612976	0.431353	0.0597615	0.493719	0.848833	0.674175	0.367368	0.413742	0.950517	0.665107	0.624652	0.637127	0.305854	0.415737	0.494681	0.790222	0.71265	0.941659	0.0280592	0.414743
11	524	413	0.0280637	0.0261762	0.00073925	0.135143	0.00950099	0.656352	0.214918	0.0246577	0.000135871	0.0551492	0.0342578	0.515964	0.846173	0.503717	0.711385	0.178695	0.195576	0.716666	0.976468	0.661564	0.253659	0.824021	0.769453	0.692716	0.868559	0.686091	0.26378	0.928944	0.027913	0.697263
12	524	843	0.082274	0.594138	0.440107	0.374892	0.268755	0.572623	0.164463	0.120481	0.928147	0.297234	0.244857	0.787234	0.0876171	0.158581	0.80018	0.048599	0.682207	0.794596	0.304034	0.249791	0.462498	0.296948	0.638554	0.806664	0.139868	0.1322	0.95788	0.983514	0.777997	0.789012
13	524	523	0.382542	0.381243	0.603535	0.630928	0.999837	0.979477	0.398836	0.999218	0.658177	0.443885	0.443767	0.443767	0.999851	0.617495	0.974034	0.900911	0.453384	0.868504	1	0.99906	0.995567	0.999955	0.505465	0.868387	0.999981	0.999926	0.999992	0.9187	0.420247	0.86834
14	524	417	0.0381523	0.0394058	0.00084956	0.372874	0.0267109	0.583975	0.447513	0.359964	0.892726	0.411159	0.885803	0.885803	0.0624032	0.814802	0.925016	0.168465	0.840862	0.415779	0.999399	0.893773	0.204388	0.596149	0.790442	0.410567	0.646701	0.884505	0.935551	0.987045	0.710537	0.405592
15	524	526	0.441443	0.999408	0.998116	0.999971	0.999004	0.977963	0.449752	0.561689	0.999974	0.455194	0.99952	0.99952	0.997627	0.595099	0.99972	0.519558	0.544306	0.933404	0.999773	0.548024	0.767051	0.613753	0.401552	0.933301	0.550021	0.563815	0.803481	0.619465	0.428791	0.932536
16	524	842	0.579149	0.789889	0.458996	0.138392	0.49953	0.887509	0.171783	0.837877	0.982525	0.0526617	0.821968	0.821968	0.0620449	0.625692	0.924912	0.0807896	0.694494	0.856933	0.968992	0.668653	0.856172	0.205085	0.475278	0.920801	0.101434	0.521674	0.658004	0.971491	0.501651	0.926498
17	524	651	0.785669	0.776121	0.791031	0.161447	0.804751	0.616756	0.0638652	0.897891	0.977087	0.0588474	0.818678	0.818678	0.0660076	0.924344	0.854739	0.146935	0.868525	0.839654	0.183686	0.884026	0.184674	0.700814	0.874644	0.835372	0.092682	0.822526	0.869174	0.86482	0.813583	0.837047
18	524	753	0.0440918	0.0408497	0.0975356	0.139751	0.0337316	0.733462	0.0560799	0.0674165	0.873512	0.0588805	0.0548211	0.0548211	0.066397	0.0735121	0.884389	0.258592	0.0666042	0.492618	0.941379	0.0678561	0.168001	0.806728	0.0492548	0.487849	0.479722	0.0803874	0.93037	0.393538	0.0419452	0.485813
19	524	416	0.04518	0.0427932	0.0405077	0.101142	0.209322	0.708976	0.0416323	0.0594737	0.697571	0.044047	0.454766	0.454766	0.0550972	0.0383897	0.900321	0.11816	0.563877	0.4872	0.123405	0.0344357	0.13726	0.687918	0.0321964	0.397304	0.0706705	0.0387899	0.945182	0.996484	0.0276838	0.520148
20	524	103	0.0367125	0.0705287	4.69762e-05	0.189743	0.286973	0.646875	0.142845	0.0598903	0.000805983	0.401088	0.000172928	0.000172928	0.000245028	0.00028553	0.884624	0.474035	0.199131	0.923985	0.994882	0.0591622	0.271047	0.000537138	0.0390753	0.43175	0.0982227	0.0693328	0.699366	0.988929	0.000142296	0.92248
21	524	844	0.0320498	0.0841985	0.0222721	0.134168	0.437279	0.688907	0.0453195	0.810771	0.862227	0.0516059	0.236133	0.236133	0.0640776	0.377473	0.995638	0.115299	0.241032	0.744356	0.968992	0.0615471	0.917594	0.70423	0.654083	0.867348	0.0873348	0.00491696	0.344749	0.207456	0.645499	0.796965
22	741	418	0.0510917	0.297507	0.511024	0.951401	0.418644	0.55731	0.752903	0.643354	0.843101	0.649653	0.896578	0.896578	0.6177	0.877692	0.733201	0.336628	0.111075	0.373926	0.9536	0.698138	0.949504	0.581847	0.597343	0.490251	0.87057	0.967052	0.968137	0.414874	0.000347426	0.423547
23	741	412	0.595941	0.480195	0.0830469	0.454064	0.278415	0.415087	0.0920648	0.254154	0.185673	0.0595369	0.267331	0.267331	0.0397466	0.207333	0.670958	0.0303489	0.0551023	0.37321	0.0457091	0.11807	0.81977	0.0667687	0.0446049	0.403296	0.0511864	0.0734318	0.924087	0.000143692	0.219879	0.373838
24	741	740	0.707084	0.999996	0.976434	0.958987	0.695412	0.890384	0.733144	0.758572	0.898001	0.996032	0.999992	0.999992	0.539252	0.866839	0.737453	0.830536	0.668436	0.49699	0.99798	0.944656	0.985548	0.985548	0.451515	0.483188	0.38493	0.99798	0.97505	0.776648	0.997958	0.468254
25	741	629	0.0847727	0.124405	0.0713391	0.198166	0.137911	0.605872	0.680442	0.886951	0.824599	0.866602	0.204607	0.204607	0.477674	0.836212	0.724766	0.709215	0.0554118	0.503136	0.385614	0.0964685	0.999525	0.999525	0.104828	0.49569	0.239294	0.858409	0.999651	0.0487824	0.777411	0.484726
26	741	525	0.443683	0.840449	0.524902	0.433959	0.65518	0.697269	0.190495	0.85164	0.945311	0.284302	0.985996	0.985996	0.604772	0.591504	0.767082	0.0358682	0.26241	0.874248	0.240684	0.569291	0.817997	0.817997	0.0773645	0.883939	0.222159	0.10977	0.833073	0.0419946	0.555959	0.883506
27	741	630	0.562314	0.690717	0.0671061	0.371489	0.0578267	0.685974	0.0832753	0.0673275	0.0349185	0.0655262	0.280848	0.280848	0.15658	0.0720388	0.556993	0.50035	0.0777575	0.516357	0.290636	0.0821993	0.940892	0.940892	0.136731	0.539849	0.144955	0.631739	0.984957	0.0409512	0.076177	0.534276
28	741	628	0.00484994	0.0192863	0.888389	0.900577	0.634483	0.00660071	0.187257	0.817186	0.0661746	0.866505	0.973744	0.973744	0.893761	0.982718	0.869978	0.697755	0.851689	0.631674	0.912309	0.97819	0.989435	0.989435	0.875777	0.652007	0.92374	0.996518	0.998091	0.810819	0.467583	0.6529
29	741	739	0.1616	0.999992	0.879788	0.999948	0.758351	0.789756	0.197217	1	0.972941	0.574247	0.997471	0.997471	0.999927	0.999992	0.989018	0.374332	0.0907765	0.473203	0.999994	0.999995	0.894835	0.894835	0.974945	0.449595	0.302107	0.999999	0.984405	0.401168	0.602094	0.38073
30	741	415	0.110195	0.650412	0.245883	0.517064	0.469132	0.641306	0.085438	0.927201	0.864579	0.489251	0.436358	0.436358	0.273161	0.746462	0.56856	0.311788	0.23636	0.440614	0.320889	0.838767	0.773969	0.773969	0.339423	0.459324	0.182291	0.994612	0.570388	0.0725617	0.308738	0.456204
31	741	413	0.272774	0.396562	0.462807	0.968992	0.222722	0.601191	0.000149237	0.0952268	0.454209	0.26389	0.0893656	0.0893656	0.073738	0.225679	0.61445	0.0433531	0.12206	0.536519	0.440736	0.278949	0.582843	0.582843	0.636471	0.557206	0.440716	0.149719	0.730368	0.000224605	0.285227	0.551286
32	741	843	0.750392	0.877396	0.144467	0.968992	0.273331	0.669304	0.73897	0.99877	0.110315	0.197564	0.189076	0.189076	0.0966236	0.236684	0.819222	0.468402	0.645848	0.877035	0.285816	0.251289	0.274846	0.274846	0.907116	0.893197	0.585847	0.0168905	0.832508	0.108789	0.925512	0.87265
33	741	523	0.335942	0.619216	0.0432014	0.260567	0.0386888	0.678945	0.0746688	0.933825	0.848135	0.0609434	0.364729	0.364729	0.0939045	0.947444	0.501837	0.0218395	0.0496927	0.439645	0.37585	0.902983	0.326148	0.326148	0.215635	0.499546	0.542919	0.460209	0.874713	0.0291705	0.619157	0.517798
34	741	417	0.346997	0.91173	0.941416	0.838107	0.479	0.539383	0.148352	0.844956	0.926014	0.515913	0.998277	0.998277	0.222255	0.949536	0.690651	0.0327828	0.586751	0.570786	0.491623	0.976835	0.842371	0.842371	0.537667	0.602248	0.482749	0.98051	0.97008	0.0349163	0.801827	0.614639
35	741	526	0.400829	0.369567	0.824889	0.993897	0.783805	0.663819	0.115697	0.97159	0.99212	0.459371	0.998403	0.998403	0.0385961	0.863242	0.756547	0.0287104	0.542214	0.658337	0.0732166	0.771483	0.868081	0.868081	0.395634	0.698595	0.126231	0.318695	0.235379	0.0313618	0.662589	0.697346
36	741	842	0.938651	0.992869	0.999941	0.624194	0.937826	0.977195	0.851689	0.997607	0.995942	0.0874895	0.995897	0.995897	0.0768975	0.97403	0.225276	0.0319872	0.839526	0.963292	0.911206	0.980313	0.720597	0.720597	0.0696732	0.986006	0.943718	0.987787	0.968992	0.0360739	0.0635052	0.987128
37	741	651	0.520121	0.0193586	0.987364	0.570396	0.129111	0.146361	0.0131713	0.826554	0.00543791	0.0672117	0.905179	0.905179	0.865096	0.986384	0.641184	0.658431	0.757788	0.555036	0.971383	0.952812	0.986302	0.986302	0.899992	0.582416	0.815913	0.955167	0.994284	0.00253604	0.00480869	0.571146
38	741	753	0.984759	0.999715	0.815553	0.99798	0.991454	0.997444	0.826209	0.99798	0.605647	0.601354	0.99798	0.99798	0.664141	0.88999	0.789819	0.392337	0.639282	0.997345	0.996303	0.856758	0.84856	0.84856	0.844192	0.998061	0.998115	0.935178	0.99798	0.420652	0.998078	0.997885
39	741	416	0.198456	0.88411	0.392512	0.39757	0.735902	0.645806	0.0885958	0.760354	0.909389	0.113509	0.0488369	0.0488369	0.186602	0.219339	0.695845	0.0683422	0.320299	0.487385	0.159012	0.0462665	0.821251	0.821251	0.0556361	0.501352	0.148452	0.0198353	0.930551	0.0410477	0.16725	0.494125
40	741	103	0.137605	0.815007	0.999308	0.943599	0.698704	0.604142	0.122819	0.988086	0.816274	0.449406	0.964752	0.964752	0.0805345	0.591727	0.699646	0.161641	0.300891	0.503308	0.574637	0.348341	0.607483	0.607483	0.0725202	0.528344	0.00149425	0.968992	0.942924	0.0889545	0.000320601	0.5211
41	741	844	0.0735787	0.184289	0.141678	0.998793	0.927921	0.639134	0.123578	0.99982	0.243526	0.910583	0.664026	0.664026	0.820958	0.481067	0.800621	0.0289161	0.0693928	0.677814	0.989375	0.493738	0.99795	0.99795	0.967839	0.961829	0.982401	0.968992	0.999775	0.0331749	0.897682	0.888719
42	418	412	0.99902	0.283685	0.998649	0.999552	0.347884	0.997485	0.999821	0.996489	0.999639	0.999665	0.563053	0.563053	0.998612	0.99934	0.999947	0.999409	0.374833	0.858932	0.999478	0.999156	1	1	0.275383	0.867723	0.999561	0.999072	0.999998	0.999773	0.478249	0.854543
43	418	740	0.0276239	0.348202	0.189494	0.733365	0.127931	0.800541	0.0315302	0.0529938	0.677501	0.458135	0.968992	0.968992	0.0439446	0.0874834	0.968992	0.99798	0.216169	0.785947	0.998433	0.168693	0.827481	0.827481	0.664026	0.771577	0.998933	0.998087	0.968992	0.968992	0.968992	0.777727
44	418	629	0.0463343	0.0529677	0.67127	0.432199	0.528287	0.769232	0.914896	0.414587	0.261307	0.119927	0.107176	0.107176	0.119989	0.819458	0.835829	0.848316	0.254459	0.466852	0.937207	0.790375	0.999386	0.999386	0.000499632	0.431601	0.940483	0.837735	0.997368	0.861502	0.0456478	0.427501
45	418	525	0.0408071	0.0623278	0.00089996	0.0706402	0.0468466	0.977137	0.991334	0.914194	0.081331	0.883961	0.980306	0.980306	0.998568	0.937187	0.974249	0.819683	0.0458467	0.830543	0.975621	0.936031	0.946753	0.946753	0.463557	0.797909	0.98266	0.934253	0.953105	0.933222	0.0348298	0.713429
46	418	630	0.0271123	0.0351716	0.781961	0.755963	0.447564	0.862548	0.832441	0.0413951	0.62867	0.696116	0.405165	0.405165	0.955502	0.336657	0.525307	0.463763	0.715134	0.495046	0.911783	0.425119	0.787948	0.787948	0.609085	0.507336	0.795905	0.468382	0.737433	0.75627	0.362835	0.511641
47	418	628	0.029289	0.423708	0.753135	0.94846	0.784973	0.678799	0.580065	0.0596453	0.812357	0.0706546	0.88633	0.88633	0.0543397	0.375834	0.710618	0.685573	0.796223	0.912245	0.344391	0.41643	0.714135	0.714135	0.816462	0.849699	0.105647	0.469064	0.99245	0.906164	0.130546	0.932087
48	418	739	0.0465414	0.582397	0.471391	0.161307	0.412818	0.826482	0.597017	0.99314	0.846294	0.728161	0.987103	0.987103	0.0744425	0.111556	0.998443	0.982998	0.486714	0.884792	0.488679	0.968992	0.628513	0.628513	0.501965	0.907373	0.547446	0.968992	0.678329	0.824031	0.196437	0.925177
49	418	415	0.400384	0.998093	0.102458	0.473359	0.291248	0.999927	0.999922	0.999976	0.411256	0.421192	0.991374	0.991374	0.545053	0.99998	0.956732	0.928858	0.27828	0.906709	0.999983	0.999994	0.999797	0.999797	0.343813	0.905893	0.999982	1	0.856618	0.999962	0.268196	0.9092
50	418	413	0.167849	0.176521	0.148713	0.999983	0.148872	0.999833	0.999506	0.145399	0.126837	0.999979	0.292444	0.292444	0.999893	0.999306	0.999781	1	0.144733	0.997222	0.999863	0.999459	0.99999	0.99999	0.257704	0.502266	0.999891	0.999137	0.999881	0.99973	0.226513	0.995993
51	418	843	0.130356	0.650897	0.66827	0.996352	0.578689	0.621305	0.808386	0.973396	0.818469	0.992717	0.137088	0.137088	0.305117	0.457344	0.825079	0.428081	0.779327	0.655713	0.652982	0.332152	0.828635	0.828635	0.868717	0.663632	0.603091	0.178568	0.994825	0.998325	0.995113	0.638331
52	418	523	0.0223227	0.0259141	0.611805	0.869382	0.25506	0.994989	0.893993	0.799469	0.0315773	0.857548	0.123017	0.123017	0.891013	0.999837	0.803827	0.709533	0.0329509	0.699277	0.987123	0.999878	0.999914	0.999914	0.968992	0.691102	0.99178	0.999862	0.999829	0.940376	0.182854	0.734213
53	418	417	0.199474	0.288484	0.205143	0.602071	0.251519	0.912413	0.999999	0.99998	0.223384	0.99798	0.999998	0.999998	0.998529	0.999999	0.999983	0.111111	0.998514	0.875262	0.999999	1	0.999994	0.999994	0.163723	0.8583	1	0.999996	0.111111	1	0.999999	0.865375
54	418	526	0.0383588	0.0315507	0.000938326	0.311802	0.0414443	0.999025	0.955658	0.959012	0.0677939	0.735619	0.99196	0.99196	0.552936	0.990159	0.995427	0.704019	0.164752	0.492481	0.875419	0.971192	0.924808	0.924808	0.0449901	0.474434	0.92962	0.943	0.922068	0.859267	0.161131	0.49499
55	418	842	0.2114	0.533071	0.477092	0.689513	0.693451	0.788475	0.0980981	0.666749	0.904767	0.692713	0.762188	0.762188	0.0294977	0.0865288	0.99831	0.306303	0.540496	0.613855	0.000336235	0.0704378	0.845115	0.845115	0.33572	0.875149	0.968992	0.0647966	0.843458	0.219731	0.254238	0.9142
56	418	651	0.129606	0.413485	0.731749	0.875946	0.836229	0.568303	0.792404	0.0675115	0.843465	0.640263	0.577233	0.577233	0.118224	0.968992	0.978593	0.819167	0.661328	0.544856	0.0470857	0.828724	0.756739	0.756739	0.812825	0.490019	0.396801	0.14176	0.210214	0.76345	0.243156	0.547421
57	418	753	0.0234825	0.0258488	0.0458717	0.990698	0.0757205	0.111111	0.800415	0.559699	0.50227	0.99909	0.968992	0.968992	0.90928	0.520561	0.838401	0.997682	0.135611	0.797659	0.892245	0.54622	0.750048	0.750048	0.422245	0.685992	0.999441	0.601434	0.999003	0.862599	0.533181	0.763653
58	418	416	0.337261	0.366973	0.179032	0.999919	0.486677	0.999992	0.999887	0.999875	0.999836	0.999854	0.993073	0.993073	0.0571322	0.999899	0.999954	0.999912	0.208337	0.918281	0.992401	0.999823	0.999937	0.999937	0.26985	0.910609	0.999854	0.999842	0.99966	1	0.233998	0.912861
59	418	103	0.00050861	0.000515751	0.000577379	0.0807035	0.196418	0.00049975	0.754246	0.494483	0.0127943	0.97283	0.99798	0.99798	0.990124	0.998768	0.111111	0.111111	0.000632802	0.323465	0.99938	0.997269	0.977425	0.977425	0.091991	0.272696	0.999314	0.416768	0.111111	0.111111	0.136194	0.32147
60	418	844	0.00985366	0.00076818	0.000211346	0.968992	0.434591	0.968992	0.141884	0.996721	0.410987	0.968992	0.996519	0.996519	0.968992	0.415382	0.99798	0.319359	0.0862338	0.869849	0.968992	0.968992	0.99798	0.99798	0.54975	0.693565	0.968992	0.751952	0.94396	0.393346	0.998311	0.833217
61	412	740	0.454566	0.689393	0.317255	0.173994	0.123241	0.415051	0.0632151	0.000119145	0.624222	0.0410515	0.203086	0.203086	0.0255653	0.00163271	0.82755	0.154761	0.0716936	0.677783	0.0226098	0.0244964	0.968992	0.968992	0.00187135	0.69685	0.0251149	0.0224302	0.99798	0.101116	0.000410462	0.664691
62	412	629	0.541028	0.398788	0.146414	0.128925	0.337671	0.434532	0.0849915	0.0554685	0.165241	0.529975	0.0834462	0.0834462	0.000213679	0.0420789	0.755735	0.555676	0.0438395	0.38117	0.000184727	0.0380318	0.968992	0.968992	0.0431665	0.384393	0.051453	0.0369557	0.99798	0.00182333	0.000191583	0.357842
63	412	525	0.552737	0.0675292	0.628047	0.387721	0.0456521	0.483895	0.120352	0.0470413	0.933386	0.241922	0.785004	0.785004	0.461345	0.0319611	0.822857	0.359105	0.0911225	0.824973	0.0400731	0.032022	0.153128	0.153128	0.03408	0.868438	0.0484661	0.0287756	0.863367	0.051081	0.000150148	0.840413
64	412	630	0.181338	0.0873557	0.555933	0.214483	0.412345	0.518025	0.0595625	0.149347	0.0237024	0.0614802	0.348284	0.348284	0.0717962	0.198541	0.47879	0.298602	0.412299	0.402734	0.0476392	0.11753	0.10598	0.10598	0.0464749	0.430809	0.140398	0.160499	0.88095	0.000207415	0.608086	0.405365
65	412	628	0.733235	0.649282	0.73432	0.305021	0.697465	0.400636	0.425339	0.612746	0.20639	0.473112	0.802518	0.802518	0.468902	0.742049	0.654477	0.483398	0.680037	0.456231	0.436149	0.719213	0.931757	0.931757	0.597816	0.489586	0.582692	0.676335	0.996793	0.850378	0.424324	0.449254
66	412	739	0.480843	0.74247	0.584694	0.16666	0.245007	0.620475	0.282536	0.499406	0.553248	0.0672968	0.0829984	0.0829984	0.0812778	0.553555	0.997792	0.000212218	0.105944	0.723609	0.182627	0.538326	0.557218	0.557218	0.0975018	0.764788	0.105732	0.273102	0.774169	0.0682423	0.105363	0.766763
67	412	415	0.999816	0.998966	0.999632	0.999816	0.999068	0.919336	0.999281	0.0562294	0.999943	0.999863	0.999596	0.999596	0.999113	0.398595	0.999886	0.999851	0.999446	0.998594	0.371542	0.416694	0.999699	0.999699	0.99922	0.999335	0.375723	0.398019	0.998642	0.999829	0.996514	0.999238
68	412	413	0.35959	0.288095	0.999966	0.261297	0.00976812	0.352947	0.298034	0.200675	0.999977	0.999956	0.351915	0.351915	0.31236	0.180733	0.947077	0.528816	0.99988	0.898613	0.232214	0.183608	0.990486	0.990486	0.999973	0.90882	0.251895	0.162483	0.999128	0.300038	0.279141	0.896178
69	412	843	0.334484	0.697022	0.380408	0.820756	0.346216	0.513171	0.122047	0.0186551	0.26703	0.00261575	0.103102	0.103102	0.0595296	0.198145	0.791329	0.0718743	0.528323	0.45586	0.0701853	0.212952	0.266921	0.266921	0.379028	0.468534	0.198804	0.219063	0.976828	0.848853	0.985063	0.42004
70	412	523	0.317346	0.0405181	0.02466	0.100029	0.434434	0.411838	0.0450969	0.0429568	0.765384	0.051226	0.0715914	0.0715914	0.038989	0.0331738	0.402437	0.0208302	0.0402391	0.381138	0.0247476	0.0303651	0.997216	0.997216	0.0432886	0.417767	0.0318675	0.0264474	0.998586	0.0336946	0.0847737	0.378917
71	412	417	0.984666	0.440189	0.999177	0.998569	0.344127	0.983665	0.525737	0.949724	0.99988	0.999654	0.999782	0.999782	0.96083	0.28954	0.999776	0.396004	0.9996	0.998277	0.268691	0.994704	0.994754	0.994754	0.999264	0.999023	0.370701	0.261765	0.999984	0.997657	0.999689	0.998929
72	412	526	0.765004	0.549091	0.880351	0.95354	0.0407103	0.3938	0.0580058	0.0411819	0.965562	0.498845	0.881328	0.881328	0.0226728	0.0308416	0.850914	0.0296056	0.452678	0.338826	0.0171537	0.029202	0.226345	0.226345	0.0249242	0.456348	0.0231269	0.0233528	0.666042	0.0336553	0.0887147	0.370865
73	412	842	0.773455	0.713492	0.781101	0.212219	0.494887	0.558547	0.270342	0.527637	0.779786	0.0657217	0.682024	0.682024	0.0304011	0.268496	0.818564	0.0336606	0.28555	0.50908	0.052317	0.294377	0.996807	0.996807	0.0494022	0.720757	0.124848	0.220716	0.990145	0.0465198	0.301532	0.707362
74	412	651	0.87908	0.622269	0.827659	0.273335	0.68839	0.370229	0.394204	0.516068	0.360438	0.0670745	0.48515	0.48515	0.161335	0.646708	0.766648	0.425391	0.450405	0.393969	0.263041	0.553652	0.215555	0.215555	0.472591	0.428011	0.335591	0.503433	0.439907	0.336729	0.47017	0.390257
75	412	753	0.267396	0.0507622	0.0588998	0.322918	0.0527228	0.342265	0.0811608	0.03473	0.000164773	0.0902638	0.140864	0.140864	0.0345799	6.45934e-05	0.377401	0.0580312	0.0829333	0.338316	0.0217803	0.0247739	0.199347	0.199347	0.0318162	0.369297	0.0250038	0.021687	0.997338	0.081339	0.0976259	0.330814
76	412	416	0.99961	0.474478	0.370076	0.65674	0.996243	0.896348	0.998709	0.34204	0.999517	0.394718	0.585068	0.585068	0.991211	0.233323	0.999555	0.99888	0.999352	0.880049	0.99876	0.221682	0.999793	0.999793	0.235236	0.887561	0.99729	0.21272	0.999998	0.999507	0.290913	0.87521
77	412	103	0.000302728	0.0692618	0.70334	0.435685	0.479056	0.277115	0.00023156	0.00171143	0.614105	0.657219	0.000215761	0.000215761	0.023875	0.0204392	0.810156	0.460245	0.389646	0.267992	4.33734e-05	0.00125801	0.664026	0.664026	7.86463e-05	0.0878302	0.0197772	0.000542947	0.996117	0.494548	0.0426666	0.0705689
78	412	844	0.296745	0.0904029	0.000320775	0.246473	0.412844	0.326773	0.265783	0.447658	0.0469209	0.0490618	0.0557585	0.0557585	0.0283186	0.0875394	0.95906	0.03086	0.000176127	0.320907	0.00063828	0.0212429	0.998645	0.998645	0.18547	0.549457	0.216524	0.000124132	0.99798	0.148416	0.549378	0.293124
79	740	629	0.0860806	0.943916	0.0366459	0.135053	0.144815	0.904776	0.128184	0.119145	0.944296	0.0785369	0.230913	0.230913	0.087818	0.118789	0.815205	0.224369	0.0617624	0.963921	0.411785	0.106329	0.968992	0.968992	0.195084	0.962819	0.312602	0.138825	0.664026	0.00773007	0.00353117	0.959892
80	740	525	0.0821869	0.919069	0.496448	0.0768102	0.542392	0.933954	0.0185411	0.232848	0.940391	0.0548015	0.966177	0.966177	0.159638	0.00432745	0.912839	0.00450976	0.00396112	0.980944	0.187499	0.00480235	0.683122	0.683122	0.527506	0.980633	0.247648	0.0902838	0.451371	0.00387083	0.0348876	0.977781
81	740	630	0.0408644	0.954411	0.0421335	0.240913	0.0440248	0.94757	0.0683845	0.0416494	0.858164	0.0557879	0.0100471	0.0100471	0.180916	0.0476489	0.480631	0.00587218	0.11023	0.970731	0.235709	0.0626077	0.616245	0.616245	0.149944	0.974721	0.111023	0.0725554	0.0224463	0.00366147	0.091995	0.973067
82	740	628	0.0606278	0.911638	0.0519446	0.524975	0.0906956	0.951366	0.0662509	0.0522229	0.869184	0.0409135	0.969203	0.969203	0.038231	0.976356	0.654077	0.235302	0.0470067	0.982411	0.128259	0.997957	0.185765	0.185765	0.0369013	0.984049	0.899192	0.999859	0.996131	0.981104	0.0543018	0.982336
83	740	739	0.862733	0.479052	0.656766	0.999983	0.775447	0.995834	0.656295	0.600234	0.838849	0.466138	0.99798	0.99798	0.403445	0.999996	0.999814	0.999814	0.99798	0.93067	0.99798	1	0.999608	0.999608	0.696442	0.938434	0.968992	1	0.80418	0.997742	0.99798	0.925149
84	740	415	0.088636	0.772946	0.162005	0.323122	0.344492	0.822216	0.055229	0.107401	0.84305	0.425089	0.0288838	0.0288838	0.049123	0.0109032	0.494346	0.494346	0.101682	0.834381	0.290348	0.926461	0.0620374	0.0620374	0.105709	0.847202	0.198061	0.968992	0.269336	0.828156	0.00117093	0.842773
85	740	413	0.000345039	0.54463	0.32138	0.779766	0.000763926	0.530359	0.0164465	0.000786259	0.538398	0.209578	0.0404189	0.0404189	0.0507889	0.00073296	0.418846	0.418846	0.000872772	0.831904	0.0528933	0.0269404	0.664026	0.664026	0.410908	0.841705	0.0429937	0.011926	0.878892	0.106777	0.0014226	0.826525
86	740	843	0.209107	0.955344	0.114243	0.968992	0.311398	0.707146	0.18504	0.397219	0.921033	0.57922	0.184279	0.184279	0.0942892	0.19466	0.0213856	0.0213856	0.449	0.877658	0.848129	0.253022	0.030856	0.030856	0.373053	0.891467	0.0223283	0.823804	0.999855	0.999239	0.968992	0.866081
87	740	523	0.0511057	0.821819	0.0159026	0.112338	0.0223653	0.837764	0.0429188	0.12063	0.858544	0.0387931	0.980737	0.980737	0.0750579	0.968992	0.00178138	0.00178138	0.0650301	0.943411	0.838238	0.664026	0.664026	0.664026	0.664026	0.949603	0.448449	0.968992	0.998841	0.439483	0.742716	0.942953
88	740	417	0.0638681	0.757374	0.471592	0.112851	0.193938	0.668065	0.116479	0.192523	0.773615	0.394288	0.997907	0.997907	0.0520403	0.281471	0.968992	0.968992	0.576972	0.82106	0.968992	0.994344	0.979962	0.979962	0.199346	0.827805	0.968992	0.563412	0.111111	0.99798	0.998712	0.8131
89	740	526	0.150905	0.83533	0.750501	0.967117	0.659823	0.917439	0.0755641	0.23513	0.947229	0.0325114	0.991477	0.991477	0.0232806	0.273745	0.973267	0.973267	0.990873	0.937844	0.0318171	0.58102	0.132864	0.132864	0.00400134	0.943187	0.00461181	0.374778	0.46445	0.00215385	0.965797	0.937591
90	740	842	0.935954	0.0528694	0.0557739	0.415963	0.923401	0.497549	0.0892056	0.906765	0.0362047	0.550251	0.996324	0.996324	0.0556172	0.0604048	0.991267	0.991267	0.152518	0.266072	0.523385	0.0671744	0.999651	0.999651	0.0530743	0.423186	0.998996	0.992689	0.998941	0.39481	0.229559	0.400639
91	740	651	0.151479	0.948374	0.109452	0.38546	0.143644	0.973226	0.13148	0.0577804	0.887875	0.0558884	0.866994	0.866994	0.0586729	0.990015	0.785812	0.785812	0.0671	0.982757	0.0721608	0.259647	0.796216	0.796216	0.0671227	0.985209	0.716028	0.983181	0.401656	0.13481	0.0799102	0.983364
92	740	753	0.87915	0.9995	0.4383	0.979636	0.489	0.99969	0.750393	0.654451	0.996665	0.548215	0.968992	0.968992	0.647481	0.748394	0.998783	0.998783	0.967396	0.999797	0.396672	0.896071	0.825539	0.825539	0.99798	0.999811	0.99798	0.950753	0.999998	0.998389	0.999981	0.999767
93	740	416	0.128833	0.797856	0.32145	0.121988	0.68532	0.814028	0.037772	0.0032464	0.781368	0.022661	0.968992	0.968992	0.0366633	0.0228004	0.850171	0.850171	0.117349	0.786878	0.0309769	0.0207759	0.615405	0.615405	0.00196866	0.799799	0.0582199	0.0260879	0.968992	0.99798	0.00137065	0.775552
94	740	103	0.000424693	0.373758	0.599135	0.743306	0.59374	0.444234	0.000608248	0.000199903	0.362307	0.0970873	0.00784368	0.00784368	0.0425847	0.344265	0.968992	0.968992	0.987471	0.536674	0.968992	0.968992	0.949947	0.949947	0.00784368	0.554124	0.968992	0.00049975	0.111111	0.968992	0.664026	0.505433
95	740	844	0.0655063	0.740015	0.0294476	0.997439	0.80988	0.962978	0.062548	0.801837	0.868427	0.0253779	0.664026	0.664026	0.0487758	0.113809	0.968992	0.968992	0.813403	0.858815	0.999469	0.968992	0.475117	0.475117	0.0641148	0.366888	0.99982	0.990794	0.901929	0.950738	0.256129	0.383751
96	629	525	0.0715409	0.702299	0.844471	0.0072204	0.847707	0.833802	0.0112909	0.117864	0.68838	0.12453	0.830906	0.830906	0.0156641	0.00548974	0.823575	0.823575	0.675101	0.960615	0.0121979	0.00469259	0.981797	0.981797	0.0650549	0.95661	0.0149893	0.0829525	0.990337	0.00484852	0.378356	0.954545
97	629	630	0.0464622	0.999061	0.371089	0.780244	0.518231	0.970845	0.584818	0.502877	0.803564	0.982754	0.898051	0.898051	0.999939	0.474299	0.950293	0.950293	0.482738	0.94333	0.78534	0.489497	0.867521	0.867521	0.999945	0.506821	0.999893	0.999954	0.998085	0.545142	0.926234	0.497984
98	629	628	0.999941	0.999885	0.802541	0.751522	0.99999	0.999637	0.999989	0.999994	0.838738	0.652666	0.652666	0.652666	0.486737	0.999998	0.984157	0.984157	0.929864	0.962866	0.999991	0.999997	0.999997	0.999997	0.929578	0.957563	0.999996	0.999998	0.999875	0.939986	0.939986	0.580873
99	629	739	0.100485	0.954192	0.0447481	0.16064	0.175442	0.952032	0.913983	0.973837	0.919275	0.778522	0.778522	0.778522	0.0961031	0.967261	0.98648	0.98648	0.0507802	0.967054	0.937566	0.971107	0.971107	0.971107	0.875185	0.97037	0.803473	0.947988	0.992765	0.129972	0.129972	0.974057
100	629	415	0.0730261	0.681615	0.489472	0.41418	0.634908	0.619832	0.423762	0.456607	0.420687	0.063588	0.063588	0.063588	0.0814881	0.000471445	0.614814	0.614814	0.457974	0.55801	0.182246	0.0016036	0.0016036	0.0016036	0.18544	0.567832	0.143518	0.14759	0.513561	0.0993617	0.0993617	0.568842
101	629	413	0.216402	0.393844	0.625523	0.152389	0.369751	0.585778	0.0404344	0.0294565	0.168451	0.158933	0.158933	0.158933	0.454924	0.0622354	0.64818	0.64818	0.351096	0.52345	0.409697	0.158404	0.158404	0.158404	0.606144	0.493659	0.367652	0.000117735	0.889074	0.449292	0.449292	0.482039
102	629	843	0.136686	0.65127	0.0737918	0.282779	0.270722	0.612523	0.155968	0.426483	0.731535	0.927993	0.927993	0.927993	0.115345	0.487416	0.817795	0.817795	0.43167	0.682006	0.21467	0.638519	0.638519	0.638519	0.880246	0.690314	0.687576	0.720016	0.985745	0.0863983	0.0863983	0.656126
103	629	523	0.0571144	0.0665407	0.0228998	0.105796	0.0495587	0.659048	0.0706768	0.196784	0.0324842	0.673806	0.673806	0.673806	0.12584	0.13693	0.496056	0.496056	0.243888	0.540986	0.199757	0.101921	0.101921	0.101921	0.207111	0.517237	0.196064	0.128033	0.998648	0.791901	0.791901	0.504639
104	629	417	0.0667322	0.644702	0.693499	0.133068	0.635157	0.592165	0.121446	0.523475	0.57958	0.158302	0.158302	0.158302	0.13325	0.436827	0.787527	0.787527	0.739514	0.718869	0.217899	0.547161	0.547161	0.547161	0.597877	0.707729	0.406661	0.121132	0.968992	0.120041	0.120041	0.712112
105	629	526	0.0871313	0.0835912	0.945481	0.909761	0.92743	0.828133	0.218824	0.158917	0.898028	0.111042	0.111042	0.111042	0.0516257	0.114093	0.862884	0.862884	0.790593	0.863776	0.0629758	0.0905469	0.0905469	0.0905469	0.0650411	0.867077	0.0962754	0.0936099	0.994965	0.0589427	0.0589427	0.86121
106	629	842	0.801305	0.917085	0.756238	0.159217	0.889703	0.892531	0.810932	0.952844	0.893992	0.758264	0.758264	0.758264	0.126619	0.821432	0.834676	0.834676	0.0433779	0.86924	0.172886	0.862266	0.862266	0.862266	0.0457101	0.929654	0.841929	0.846224	0.914353	0.0982264	0.0982264	0.932471
107	629	651	0.992202	0.949175	0.989533	0.17464	0.997269	0.977346	0.99453	0.996931	0.993505	0.0581334	0.0581334	0.0581334	0.105728	0.998529	0.982052	0.982052	0.978146	0.949935	0.984917	0.997745	0.997745	0.997745	0.997438	0.946699	0.995171	0.997924	0.657712	0.96396	0.96396	0.943634
108	629	753	0.0908616	0.0921132	0.0382854	0.165574	0.259727	0.814992	0.131946	0.189734	0.533881	0.78056	0.78056	0.78056	0.170142	0.102833	0.943499	0.943499	0.0621629	0.532008	0.191877	0.087823	0.087823	0.087823	0.138282	0.497717	0.260336	0.108526	0.999574	0.148995	0.148995	0.486492
109	629	416	0.0832039	0.566975	0.396795	0.114103	0.83083	0.623624	0.476491	0.12121	0.0310739	0.000419046	0.000419046	0.000419046	0.0877595	0.0474655	0.78327	0.78327	0.559791	0.475832	0.378112	0.0407577	0.0407577	0.0407577	0.0518013	0.448008	0.363679	0.0492678	0.994176	0.155789	0.155789	0.436869
110	629	103	0.0003115	0.376509	0.551075	0.044938	0.774404	0.585996	0.114637	0.000714552	0.07342	0.43971	0.43971	0.43971	0.116496	0.0964928	0.559493	0.559493	0.318949	0.488751	0.184912	0.079259	0.079259	0.079259	0.000427004	0.457909	0.199714	0.00043124	0.977935	0.361391	0.361391	0.445012
111	629	844	0.053909	0.0655742	0.0311692	0.177351	0.883501	0.620994	0.857673	0.946635	0.0276739	0.161448	0.161448	0.161448	0.140658	0.646737	0.877894	0.877894	0.0436893	0.527	0.853127	0.0822697	0.0822697	0.0822697	0.885132	0.843902	0.928061	0.503512	0.968992	0.0910993	0.0910993	0.637135
112	525	630	0.045566	0.0748367	0.901056	0.298222	0.854112	0.886497	0.090429	0.757334	0.945361	0.068146	0.068146	0.068146	0.965177	0.624385	0.567582	0.567582	0.890154	0.952086	0.143709	0.0457105	0.0457105	0.0457105	0.0697127	0.955052	0.114549	0.0555126	0.199768	0.0553606	0.0553606	0.955168
113	525	628	0.831306	0.944162	0.909133	0.765529	0.946424	0.765639	0.901357	0.963578	0.972204	0.0677443	0.0677443	0.0677443	0.828384	0.968152	0.417671	0.417671	0.947386	0.99884	0.916774	0.97016	0.97016	0.97016	0.903075	0.997479	0.945103	0.967973	0.972325	0.922126	0.922126	0.997833
114	525	739	0.104442	0.949632	0.606288	0.0959637	0.646028	0.936429	0.876757	0.936914	0.96654	0.0841619	0.0841619	0.0841619	0.277205	0.874324	0.928716	0.928716	0.64768	0.984763	0.740649	0.894052	0.894052	0.894052	0.374933	0.989128	0.369364	0.773296	0.863795	0.0687509	0.0687509	0.989674
115	525	415	0.0711764	0.756225	0.0854697	0.436421	0.144399	0.994314	0.71452	0.169184	0.0914185	0.736574	0.736574	0.736574	0.161571	0.0753127	0.67213	0.67213	0.0524063	0.584062	0.133792	0.0887914	0.0887914	0.0887914	0.690269	0.581245	0.151899	0.117788	0.701528	0.728296	0.728296	0.580098
116	525	413	0.0377703	0.0444144	0.000898184	0.631853	0.0236975	0.888843	0.0403941	0.0234721	0.0270577	0.0907161	0.0907161	0.0907161	0.964074	0.0204762	0.720284	0.720284	0.024545	0.993347	0.0686359	0.219793	0.219793	0.219793	0.869911	0.984036	0.787222	0.21036	0.171379	0.036055	0.036055	0.98271
117	525	843	0.146786	0.912354	0.593356	0.613739	0.643399	0.602141	0.179405	0.424073	0.928055	0.413965	0.413965	0.413965	0.141	0.358801	0.863385	0.863385	0.704217	0.883746	0.179734	0.480588	0.480588	0.480588	0.517777	0.888712	0.377379	0.428611	0.8258	0.320222	0.320222	0.871708
118	525	523	0.486783	0.661391	0.999871	0.999766	0.99984	0.999988	0.598802	0.999801	0.99925	0.522893	0.522893	0.522893	0.999761	0.588939	0.997299	0.997299	0.432194	0.999996	0.721289	0.574432	0.574432	0.574432	0.997095	0.999995	0.99976	0.628362	0.933111	0.999444	0.999444	0.999994
119	525	417	0.0685404	0.700121	0.00116265	0.0772075	0.045993	0.807161	0.364487	0.0699208	0.709362	0.713883	0.713883	0.713883	0.462859	0.442821	0.870191	0.870191	0.742216	0.986039	0.134969	0.723928	0.723928	0.723928	0.867306	0.981209	0.337823	0.627472	0.899291	0.058195	0.058195	0.765285
120	525	526	0.609116	0.999958	0.657701	0.99997	0.491416	0.996656	0.731257	0.729275	0.970695	0.54086	0.54086	0.54086	0.559132	0.55985	0.888654	0.888654	0.525855	0.955847	0.474372	0.54867	0.54867	0.54867	0.97428	0.954051	0.642293	0.56285	0.744645	0.418317	0.418317	0.951695
121	525	842	0.756911	0.941162	0.580207	0.220845	0.758949	0.912697	0.703212	0.910637	0.971927	0.0762619	0.0762619	0.0762619	0.439402	0.663707	0.937884	0.937884	0.658208	0.960877	0.422686	0.726726	0.726726	0.726726	0.319578	0.98173	0.605922	0.653165	0.436435	0.0586842	0.0586842	0.986405
122	525	651	0.902642	0.929359	0.869456	0.54018	0.93505	0.732922	0.901362	0.944586	0.974723	0.0864434	0.0864434	0.0864434	0.242121	0.940712	0.871987	0.871987	0.871373	0.965183	0.7322	0.927902	0.927902	0.927902	0.816008	0.965587	0.810654	0.910515	0.85989	0.503047	0.503047	0.962928
123	525	753	0.0971198	0.298976	0.290111	0.0908077	0.0734782	0.99798	0.307868	0.603417	0.866021	0.11155	0.11155	0.11155	0.784374	0.0609857	0.855952	0.855952	0.0608942	0.993354	0.136398	0.0640181	0.0640181	0.0640181	0.0693673	0.910632	0.218631	0.0789983	0.809622	0.07432	0.07432	0.890396
124	525	416	0.085156	0.215675	0.129121	0.363111	0.0678796	0.963227	0.783174	0.0961382	0.793467	0.0615775	0.0615775	0.0615775	0.239355	0.0335699	0.841618	0.841618	0.31966	0.952318	0.74985	0.0319591	0.0319591	0.0319591	0.0354219	0.931493	0.0859056	0.0365348	0.914881	0.422894	0.422894	0.938346
125	525	103	0.0716571	0.436665	6.2608e-05	0.000307235	0.325602	0.954407	0.00191649	0.117466	0.000543048	0.542522	0.542522	0.542522	0.968992	0.0556582	0.752491	0.752491	0.093874	0.987629	0.0993572	0.000244001	0.000244001	0.000244001	0.000207051	0.961552	0.000865959	0.000289558	0.569994	0.352166	0.352166	0.955325
126	525	844	0.0491021	0.0930088	0.115472	0.0952596	0.712196	0.945566	0.902133	0.914696	0.816138	0.0838785	0.0838785	0.0838785	0.968992	0.481973	0.963229	0.963229	0.19038	0.999646	0.637455	0.0577415	0.0577415	0.0577415	0.581906	0.996171	0.837703	0.283954	0.212713	0.151467	0.151467	0.993956
127	630	628	0.999808	0.999871	0.0441401	0.999745	0.998076	0.994124	0.999884	0.999789	0.0158543	0.999873	0.999873	0.999873	0.999974	0.999946	0.99964	0.99964	0.999893	0.630915	0.999948	0.999963	0.999963	0.999963	0.999958	0.65207	0.999939	0.99996	0.999975	0.999954	0.999954	0.655114
128	630	739	0.0460557	0.960047	0.0536762	0.260333	0.0534122	0.968716	0.771127	0.805379	0.660776	0.0717595	0.0717595	0.0717595	0.926683	0.888881	0.00509448	0.00509448	0.0991245	0.973055	0.88596	0.921115	0.921115	0.921115	0.486387	0.980012	0.0977399	0.658283	0.98191	0.062108	0.062108	0.982685
129	630	415	0.0436271	0.496871	0.566368	0.590255	0.641216	0.742087	0.237084	0.541673	0.775067	0.583384	0.583384	0.583384	0.57884	0.44907	0.432857	0.432857	0.708425	0.462102	0.000802717	0.517476	0.517476	0.517476	0.569157	0.47828	0.0782117	0.469681	0.478833	0.210084	0.210084	0.475585
130	630	413	7.15035e-05	0.0755159	0.750021	0.0426228	0.320961	0.726353	0.00224466	9.97917e-05	0.410301	0.221176	0.221176	0.221176	0.28397	0.0855196	0.438292	0.438292	0.601056	0.542207	0.550969	0.256779	0.256779	0.256779	0.789742	0.0011826	0.587252	0.206599	0.00306909	0.0352435	0.0352435	0.0125852
131	630	843	0.074913	0.737354	0.0786066	0.506748	0.126923	0.373888	0.106855	0.0991774	0.0643249	0.000853013	0.000853013	0.000853013	0.138529	0.0843358	0.632199	0.632199	0.166709	0.736801	0.180028	0.000443711	0.000443711	0.000443711	0.636043	0.766412	0.151619	0.000414376	0.991039	0.198968	0.198968	0.737821
132	630	523	0.0364071	0.0544524	0.0235955	0.168758	0.026242	0.796949	0.0521668	0.0541219	0.819373	0.0619537	0.0619537	0.0619537	0.258019	0.0510469	0.415822	0.415822	0.846061	0.562854	0.144184	0.602873	0.602873	0.602873	0.123065	0.588706	0.777526	0.0668631	0.968313	0.684227	0.684227	0.584405
133	630	417	0.035618	0.299311	0.839213	0.22569	0.534232	0.714343	0.0639526	0.515065	0.784812	0.565326	0.565326	0.565326	0.651004	0.574815	0.466255	0.466255	0.891985	0.702033	0.492175	0.705744	0.705744	0.705744	0.768158	0.723209	0.17224	0.593758	0.863758	0.0574399	0.0574399	0.737412
134	630	526	0.0437931	0.0609488	0.96314	0.968845	0.90013	0.893254	0.0609961	0.729858	0.965187	0.0555431	0.0555431	0.0555431	0.0684212	0.0472442	0.538158	0.538158	0.949557	0.832968	0.0540597	0.0557148	0.0557148	0.0557148	0.0586617	0.855094	0.0731602	0.0627468	0.759732	0.0441668	0.0441668	0.85483
135	630	842	0.747421	0.916759	0.636763	0.275624	0.340974	0.930584	0.653955	0.786346	0.795281	0.0706144	0.0706144	0.0706144	0.23567	0.414807	0.52114	0.52114	0.078668	0.896804	0.118416	0.659971	0.659971	0.659971	0.0624682	0.95103	0.108609	0.570596	0.891575	0.0521898	0.0521898	0.954571
136	630	651	0.992371	0.989203	0.911402	0.0284295	0.627435	0.988015	0.983881	0.962769	0.0275606	0.0714716	0.0714716	0.0714716	0.995846	0.988747	0.964911	0.964911	0.0629755	0.0773103	0.9569	0.986898	0.986898	0.986898	0.993202	0.0847533	0.868164	0.98561	0.916948	0.0224911	0.0224911	0.0824591
137	630	753	0.0410452	0.0661873	0.0417395	0.334311	0.04974	0.913887	0.0753291	0.049967	0.0257391	0.0839869	0.0839869	0.0839869	0.519741	0.0477255	0.684581	0.684581	0.0965947	0.556544	0.127731	0.0599963	0.0599963	0.0599963	0.133355	0.575606	0.704821	0.0684815	0.986054	0.0672855	0.0672855	0.572562
138	630	416	0.0414576	0.173063	0.658654	0.19565	0.708646	0.697924	0.271472	0.229088	0.439336	0.0548333	0.0548333	0.0548333	0.569254	0.147792	0.477779	0.477779	0.775089	0.499169	0.262882	0.000894819	0.000894819	0.000894819	0.0976591	0.514526	0.0738935	0.0125912	0.803493	0.000294848	0.000294848	0.509812
139	630	103	0.0343018	0.189367	0.693777	0.275266	0.51263	0.747331	0.0610337	0.0831427	0.266467	0.43578	0.43578	0.43578	0.441375	0.0265499	0.253758	0.253758	0.622923	0.514375	0.318991	0.0495846	0.0495846	0.0495846	0.0358636	0.537365	0.0190237	0.0579923	0.295168	0.22583	0.22583	0.53327
140	630	844	0.030607	0.0471437	0.0361055	0.336645	0.0405468	0.775037	0.0560086	0.707274	0.0267386	0.0649368	0.0649368	0.0649368	0.321738	0.0415084	0.511279	0.511279	0.0749939	0.627501	0.136541	0.0551786	0.0551786	0.0551786	0.795093	0.891497	0.760894	0.0622185	0.297666	0.1527	0.1527	0.780672
141	628	739	0.287001	0.944433	0.0924668	0.839884	0.118247	0.96689	0.110106	0.112006	0.476659	0.782868	0.782868	0.782868	0.0496147	0.00918489	0.98274	0.98274	0.0442148	0.986638	0.149718	0.435905	0.435905	0.435905	0.0313477	0.991999	0.110776	0.968992	0.981905	0.992684	0.992684	0.993552
142	628	415	0.37855	0.796497	0.547496	0.688153	0.776845	0.686133	0.054842	0.90499	0.872572	0.0456913	0.0456913	0.0456913	0.244498	0.947549	0.519412	0.519412	0.789804	0.705769	0.692429	0.978153	0.978153	0.978153	0.790597	0.703155	0.769221	0.999581	0.371325	0.913923	0.913923	0.71899
143	628	413	0.516583	0.613678	0.730154	0.968992	0.623542	0.00716331	0.294071	0.456545	0.628568	0.0797015	0.0797015	0.0797015	0.73731	0.702989	0.511553	0.511553	0.739483	0.778823	0.737296	0.754119	0.754119	0.754119	0.850993	0.67238	0.813539	0.668823	0.987475	0.82121	0.82121	0.836485
144	628	843	0.537082	0.339909	0.101776	0.968992	0.76516	0.593062	0.732411	0.920147	0.00481514	0.920611	0.920611	0.920611	0.641618	0.867961	0.844704	0.844704	0.540415	0.722747	0.496391	0.845202	0.845202	0.845202	0.140766	0.763082	0.494677	0.698446	0.999115	0.999167	0.999167	0.728768
145	628	523	0.746389	0.855883	0.5274	0.198638	0.0266097	0.747109	0.0404184	0.932408	0.920638	0.669688	0.669688	0.669688	0.830957	0.997218	0.650385	0.650385	0.926945	0.972846	0.896668	0.996639	0.996639	0.996639	0.954624	0.971331	0.961689	0.999592	0.999492	0.95672	0.95672	0.987561
146	628	417	0.501876	0.893903	0.884115	0.851577	0.798854	0.546165	0.583624	0.823972	0.89247	0.0959991	0.0959991	0.0959991	0.0464003	0.973369	0.654874	0.654874	0.891805	0.935147	0.780091	0.997949	0.997949	0.997949	0.808286	0.9251	0.858055	0.979985	0.99798	0.992615	0.992615	0.939378
147	628	526	0.781626	0.755025	0.962387	0.994908	0.964568	0.731447	0.0561872	0.966683	0.984349	0.0681902	0.0681902	0.0681902	0.720371	0.991122	0.779943	0.779943	0.971703	0.959114	0.763147	0.988404	0.988404	0.988404	0.933757	0.958036	0.854141	0.981151	0.970617	0.849765	0.849765	0.961768
148	628	842	0.0625288	0.930136	0.0585934	0.486092	0.195712	0.923031	0.0908614	0.642876	0.882407	0.684037	0.684037	0.684037	0.0549547	0.116762	0.725149	0.725149	0.043835	0.95138	0.111874	0.153139	0.153139	0.153139	0.0279162	0.981395	0.187322	0.155182	0.996374	0.880723	0.880723	0.98835
149	628	651	0.0711374	0.746088	0.102911	0.94466	0.173446	0.622627	0.680013	0.0706726	0.0454305	0.954132	0.954132	0.954132	0.0519133	0.896327	0.742499	0.742499	0.371745	0.979126	0.071841	0.895274	0.895274	0.895274	0.0392367	0.981	0.11757	0.190691	0.473958	0.993275	0.993275	0.980512
150	628	753	0.474231	0.936075	0.0480194	0.968992	0.957644	0.742624	0.099643	0.761543	0.042573	0.774583	0.774583	0.774583	0.790294	0.95364	0.941114	0.941114	0.850053	0.996009	0.899395	0.962504	0.962504	0.962504	0.760285	0.991359	0.95509	0.969046	0.999851	0.990315	0.990315	0.995292
151	628	416	0.390023	0.873465	0.733327	0.263458	0.929104	0.706875	0.0499004	0.761365	0.756714	0.00021368	0.00021368	0.00021368	0.144399	0.757926	0.668048	0.668048	0.80038	0.63981	0.0479371	0.693406	0.693406	0.693406	0.651929	0.625265	0.167892	0.703701	0.952557	0.997041	0.997041	0.809747
152	628	103	0.144436	0.677617	0.801153	0.858576	0.829083	0.63681	0.233872	0.449981	0.523591	0.210236	0.210236	0.210236	0.0747767	0.85339	0.601256	0.601256	0.618581	0.925205	0.466107	0.841713	0.841713	0.841713	0.345855	0.891256	0.391202	0.894213	0.982033	0.909104	0.909104	0.988189
153	628	844	0.0418117	0.100853	0.0405626	0.995676	0.112989	0.698093	0.0757706	0.237161	0.0567301	0.102238	0.102238	0.102238	0.0579416	0.174282	0.754728	0.754728	0.0324197	0.99798	0.128252	0.33275	0.33275	0.33275	0.0303105	0.997026	0.139697	0.271055	0.997324	0.762798	0.762798	0.999202
154	739	415	0.119954	0.808832	0.252011	0.0900316	0.430142	0.84178	0.0766566	0.999022	0.896703	0.392128	0.392128	0.392128	0.000228716	0.841431	0.760044	0.760044	0.424818	0.856749	0.569147	0.955665	0.955665	0.955665	0.454922	0.883487	0.231184	0.99825	0.605251	0.801607	0.801607	0.894463
155	739	413	0.0276681	0.637603	0.468813	0.234726	0.148473	0.664408	0.0715956	0.262093	0.515498	0.206989	0.206989	0.206989	0.397456	0.482675	0.745805	0.745805	0.262023	0.877837	0.521881	0.556801	0.556801	0.556801	0.563745	0.916846	0.437889	0.276634	0.510108	0.000107209	0.000107209	0.924499
156	739	843	0.238035	0.979836	0.135993	0.986592	0.895005	0.928813	0.942126	0.999803	0.113941	0.978816	0.978816	0.978816	0.683856	0.970226	0.942296	0.942296	0.361268	0.862925	0.744435	0.973108	0.973108	0.973108	0.204666	0.900202	0.247703	0.0123503	0.99978	0.968992	0.968992	0.918632
157	739	523	0.0697148	0.88497	0.0226209	0.112793	0.0310999	0.873341	0.0539896	0.999044	0.901995	0.0668494	0.0668494	0.0668494	0.0722757	0.950113	0.0606799	0.0606799	0.361529	0.95869	0.779691	0.99669	0.99669	0.99669	0.857846	0.974488	0.761915	0.999098	0.685876	0.052977	0.052977	0.976966
158	739	417	0.162203	0.907594	0.854981	0.176658	0.448414	0.765007	0.734615	0.816901	0.922281	0.784036	0.784036	0.784036	0.0659381	0.84828	0.997016	0.997016	0.749233	0.897387	0.750608	0.999501	0.999501	0.999501	0.4507	0.92244	0.972436	0.99876	0.693119	0.866761	0.866761	0.926165
159	739	526	0.378252	0.898326	0.824974	0.80886	0.787236	0.919419	0.422992	0.992148	0.999985	0.0648937	0.0648937	0.0648937	0.00316456	0.913532	0.99728	0.99728	0.967744	0.953713	0.377679	0.951314	0.951314	0.951314	0.55352	0.966161	0.0517631	0.873069	0.680337	0.0430414	0.0430414	0.96905
160	739	842	0.987917	0.0689833	0.976835	0.830616	0.990608	0.510655	0.204785	0.978309	0.999891	0.739684	0.739684	0.739684	0.0963964	0.0539465	0.968992	0.968992	0.175054	0.385216	0.426289	0.118948	0.118948	0.118948	0.0299011	0.558593	0.968992	0.138981	0.496191	0.219268	0.219268	0.564456
161	739	651	0.964926	0.967984	0.852867	0.500729	0.946608	0.98094	0.361809	0.133591	0.00580615	0.0958066	0.0958066	0.0958066	0.0727289	0.596939	0.99309	0.99309	0.0564888	0.985467	0.0867837	0.972837	0.972837	0.972837	0.0481208	0.990232	0.135779	0.220987	0.983278	0.674609	0.674609	0.991233
162	739	753	0.99798	0.999822	0.577199	0.897922	0.999937	0.999609	0.906241	0.999992	0.996004	0.99209	0.99209	0.99209	0.988835	0.998856	0.989051	0.989051	0.884238	0.999853	0.999309	0.999577	0.999577	0.999577	0.606484	0.999911	0.99968	0.999313	0.745917	0.909145	0.909145	0.999915
163	739	416	0.451256	0.909701	0.525278	0.128314	0.860135	0.821971	0.067984	0.837399	0.999724	0.0489889	0.0489889	0.0489889	0.0432778	0.526722	0.972907	0.972907	0.442535	0.854041	0.0440538	0.484519	0.484519	0.484519	0.158647	0.891491	0.0673101	0.245108	0.681731	0.968992	0.968992	0.896444
164	739	103	0.0336067	0.753803	0.998735	0.0115649	0.869429	0.360792	0.607774	0.996035	0.998922	0.466273	0.466273	0.466273	0.000208068	0.463176	0.995768	0.995768	0.576373	0.740869	0.98788	0.995179	0.995179	0.995179	0.0830614	0.822846	0.164265	0.932416	0.29087	0.692445	0.692445	0.832683
165	739	844	0.0774361	0.889124	0.055686	0.496879	0.981225	0.970221	0.183912	0.977908	0.995526	0.968834	0.968834	0.968834	0.106328	0.0635733	0.995656	0.995656	0.084972	0.902982	0.968992	0.999415	0.999415	0.999415	0.0329853	0.58189	0.173245	0.968992	0.907294	0.819621	0.819621	0.937254
166	415	413	0.999486	0.130431	0.106364	0.999941	0.226238	0.9999	0.998735	0.315576	0.237231	0.42247	0.42247	0.42247	0.99994	0.29905	0.999939	0.999939	0.215206	0.999761	0.471585	0.330277	0.330277	0.330277	0.998868	0.999753	0.999885	0.302531	0.999652	0.999952	0.999952	0.999753
167	415	843	0.158878	0.779946	0.300581	0.734254	0.507985	0.441265	0.178969	0.930157	0.866434	0.688709	0.688709	0.688709	0.0613997	0.42907	0.584061	0.584061	0.657821	0.654869	0.0462798	0.62137	0.62137	0.62137	0.651002	0.678042	0.241299	0.544156	0.411566	0.972913	0.972913	0.650224
168	415	523	0.0524225	0.70887	0.65076	0.828981	0.77987	0.905483	0.0402412	0.926435	0.0473642	0.782391	0.782391	0.782391	0.0659864	0.218552	0.781029	0.781029	0.0261309	0.483644	0.144206	0.507659	0.507659	0.507659	0.0449903	0.49922	0.114611	0.968992	0.75306	0.90307	0.90307	0.49922
169	415	417	0.5195	0.4506	0.108911	0.468024	0.299411	0.63635	0.999776	0.660509	0.999071	0.458368	0.458368	0.458368	0.544216	0.642029	0.952985	0.952985	0.282966	0.898266	0.710245	0.999981	0.999981	0.999981	0.998963	0.899657	0.901783	0.999949	0.877602	0.99033	0.99033	0.897616
170	415	526	0.0965302	0.849005	0.000546166	0.0827576	0.0342439	0.93347	0.053923	0.333912	0.543242	0.342666	0.342666	0.342666	0.035166	0.147102	0.659067	0.659067	0.0366014	0.433925	0.0532739	0.2054	0.2054	0.2054	0.0307823	0.443544	0.0742591	0.786929	0.670627	0.0475086	0.0475086	0.442353
171	415	842	0.575802	0.770304	0.238686	0.31534	0.537743	0.817759	0.0563646	0.921597	0.926347	0.359041	0.359041	0.359041	0.067962	0.677433	0.524911	0.524911	0.424794	0.684659	0.35595	0.854945	0.854945	0.854945	0.355401	0.842149	0.44084	0.878571	0.303454	0.644371	0.644371	0.853841
172	415	651	0.656801	0.768675	0.466367	0.583694	0.747995	0.65202	0.0834344	0.888578	0.891225	0.368483	0.368483	0.368483	0.0748944	0.939507	0.563104	0.563104	0.66199	0.515976	0.297852	0.979594	0.979594	0.979594	0.723756	0.526965	0.477816	0.936555	0.379801	0.690833	0.690833	0.526065
173	415	753	0.111427	0.0488559	0.0521756	0.25038	0.106467	0.985081	0.0762053	0.84247	0.685072	0.387174	0.387174	0.387174	0.0793465	0.328824	0.684957	0.684957	0.10872	0.454578	0.134038	0.46054	0.46054	0.46054	0.130691	0.463074	0.186204	0.307372	0.466236	0.515824	0.515824	0.463594
174	415	416	0.61856	0.999857	0.999893	0.999975	0.366099	0.996708	0.422133	0.749996	0.999981	0.999927	0.999927	0.999927	0.479223	0.423453	0.94695	0.94695	0.252821	0.999665	0.999964	0.428918	0.428918	0.428918	0.99881	0.999392	0.99992	0.500131	0.867762	0.999075	0.999075	0.999792
175	415	103	0.000309546	0.0411462	0.000446113	0.0493507	0.13227	0.824366	0.316282	0.363169	0.056117	0.148826	0.148826	0.148826	0.000248458	0.118374	0.212224	0.212224	9.86019e-05	0.372953	0.293096	0.00162472	0.00162472	0.00162472	0.00175218	0.381624	0.00861252	0.970213	0.248271	0.382206	0.382206	0.381624
176	415	844	0.0473571	0.295547	0.0193659	0.0649022	0.475203	0.934212	0.0508612	0.999009	0.615001	0.0406999	0.0406999	0.0406999	0.0763865	0.564691	0.567534	0.567534	0.154605	0.512601	0.577596	0.838839	0.838839	0.838839	0.477872	0.741892	0.711349	0.991947	0.281161	0.681261	0.681261	0.603376
177	413	843	0.10095	0.633177	0.610025	0.968992	0.292955	0.614937	0.0658997	0.000226271	0.52943	0.95205	0.95205	0.95205	0.0956096	0.264153	0.76209	0.76209	0.613831	0.536667	0.40518	0.403747	0.403747	0.403747	0.840781	0.569229	0.589041	0.322954	0.891406	0.983577	0.983577	0.530207
178	413	523	0.0250482	0.0249014	0.685795	0.145225	0.462383	0.850219	0.0192491	0.0188486	0.0150792	0.145884	0.145884	0.145884	0.560117	0.0167642	0.313646	0.313646	0.0158497	0.818555	0.0438249	0.0175418	0.0175418	0.0175418	0.810204	0.837262	0.0546312	0.0146482	0.799966	0.0278303	0.0278303	0.837262
179	413	417	0.256266	0.302611	0.212809	0.999908	0.163167	0.999494	0.206026	0.15155	0.145945	0.998999	0.998999	0.998999	0.999697	0.18063	0.999596	0.999596	0.174015	0.999748	0.437674	0.225572	0.225572	0.225572	0.184626	0.999724	0.522265	0.174554	0.98718	0.242113	0.242113	0.999739
180	413	526	0.0309497	0.50673	0.00112623	0.99539	0.0195986	0.900034	0.0211288	0.0182761	0.0188307	0.0855109	0.0855109	0.0855109	0.0262537	0.0161137	0.630234	0.630234	0.0208006	0.690762	0.0208944	0.0172963	0.0172963	0.0172963	0.584328	0.690844	0.702891	0.0130056	0.103928	0.0216471	0.0216471	0.666184
181	413	842	0.434722	0.58809	0.479968	0.530584	0.292643	0.619718	0.127304	0.32599	0.560066	0.341174	0.341174	0.341174	0.0313706	0.233887	0.572587	0.572587	0.272049	0.652678	0.255368	0.327363	0.327363	0.327363	0.44978	0.895762	0.447929	0.221612	0.116298	0.0321148	0.0321148	0.921086
182	413	651	0.610402	0.535873	0.712396	0.552538	0.499975	0.574212	0.0541354	0.272876	0.594863	0.000494593	0.000494593	0.000494593	0.64584	0.606749	0.550177	0.550177	0.52044	0.626188	0.505431	0.629621	0.629621	0.629621	0.80119	0.644343	0.674244	0.520305	0.474795	0.479351	0.479351	0.629992
183	413	753	0.0257296	0.0262834	0.137431	0.968992	0.000926663	0.992407	0.0206259	0.0137724	0.189309	0.959418	0.959418	0.959418	0.114024	0.000725914	0.4373	0.4373	0.000907514	0.969918	0.0494137	0.000869897	0.000869897	0.000869897	0.36921	0.949067	0.0485145	0.000718873	0.909911	0.0418547	0.0418547	0.928252
184	413	416	0.304718	0.336355	0.997071	0.805239	0.221786	0.999909	0.996415	0.191808	0.998245	0.495308	0.495308	0.495308	0.999783	0.147323	0.999685	0.999685	0.16344	0.955309	0.999694	0.148243	0.148243	0.148243	0.999503	0.951592	0.999755	0.137133	0.999935	0.284215	0.284215	0.951713
185	413	103	0.0174962	6.7708e-05	0.000770742	0.99644	0.0757535	0.576061	0.000806001	0.00988833	0.00860196	0.77177	0.77177	0.77177	0.0492341	0.00847846	0.554037	0.554037	0.000624857	0.70135	0.00221896	0.0181089	0.0181089	0.0181089	0.0283228	0.684283	0.00187005	0.0158594	0.540587	0.348774	0.348774	0.684283
186	413	844	4.00404e-05	0.00124488	0.0668079	0.968992	0.179934	0.742402	0.000505289	0.193293	0.0757513	0.950496	0.950496	0.950496	0.393279	0.0539837	0.5566	0.5566	0.0419971	0.990671	0.238354	0.000689879	0.000689879	0.000689879	0.495221	0.854079	0.528484	0.0205442	0.201291	0.128449	0.128449	0.801078
187	843	523	0.130252	0.827318	0.0155931	0.508087	0.110884	0.643873	0.105591	0.968992	0.818946	0.00191922	0.00191922	0.00191922	0.109275	0.423461	0.638883	0.638883	0.715726	0.737993	0.0825593	0.660623	0.660623	0.660623	0.915282	0.7594	0.661906	0.562922	0.200244	0.985878	0.985878	0.727691
188	843	417	0.180587	0.967647	0.781233	0.983473	0.662903	0.50631	0.166832	0.831028	0.892152	0.995688	0.995688	0.995688	0.108698	0.672476	0.819547	0.819547	0.9216	0.735892	0.32235	0.822975	0.822975	0.822975	0.803972	0.753674	0.458723	0.652602	0.996998	0.96809	0.96809	0.722505
189	843	526	0.198833	0.741541	0.836071	0.998414	0.835362	0.599514	0.133336	0.97432	0.977055	0.795095	0.795095	0.795095	0.0599558	0.345444	0.775429	0.775429	0.906459	0.794092	0.000385372	0.526925	0.526925	0.526925	0.759731	0.813828	0.0470735	0.333439	0.777098	0.355581	0.355581	0.784934
190	843	842	0.942442	0.932251	0.858514	0.990077	0.961969	0.780768	0.982295	0.964985	0.893366	0.999968	0.999968	0.999968	0.655263	0.975907	0.990369	0.990369	0.987509	0.367229	0.802772	0.972179	0.972179	0.972179	0.978508	0.345465	0.877983	0.965055	0.99988	0.999621	0.999621	0.308359
191	843	651	0.843666	0.405786	0.120764	0.78067	0.880311	0.736408	0.748392	0.934246	0.0871813	0.672022	0.672022	0.672022	0.0942685	0.838907	0.813459	0.813459	0.144852	0.764073	0.130434	0.618967	0.618967	0.618967	0.150136	0.796516	0.204926	0.138517	0.997853	0.992546	0.992546	0.76941
192	843	753	0.244165	0.998566	0.107965	0.968992	0.259872	0.957362	0.178063	0.959358	0.0925893	0.963219	0.963219	0.963219	0.123201	0.18774	0.0318593	0.0318593	0.946527	0.976864	0.881423	0.202359	0.202359	0.202359	0.955595	0.979656	0.967129	0.150549	0.850456	0.968992	0.968992	0.974166
193	843	416	0.200676	0.944926	0.511568	0.724768	0.80979	0.468736	0.259809	0.26584	0.739498	0.604523	0.604523	0.604523	0.0873101	0.191541	0.835761	0.835761	0.785751	0.555696	0.107091	0.15124	0.15124	0.15124	0.528948	0.596943	0.185985	0.180536	0.998042	0.975141	0.975141	0.533481
194	843	103	0.21042	0.933847	0.719488	0.988199	0.848276	0.618147	0.172848	0.633251	0.711988	0.997143	0.997143	0.997143	0.105806	0.120433	0.683279	0.683279	0.854878	0.448473	0.259457	0.00105254	0.00105254	0.00105254	0.565636	0.473198	0.166786	0.147032	0.995233	0.991773	0.991773	0.425827
195	843	844	0.704391	0.889165	0.637763	0.989781	0.968347	0.87726	0.981804	0.991187	0.690514	1	1	1	0.65833	0.983943	0.988944	0.988944	0.839992	0.950134	0.995528	0.815652	0.815652	0.815652	0.801358	0.999912	0.996929	0.973543	0.999995	1	1	0.448598
196	523	417	0.0397236	0.36792	0.649746	0.685868	0.502584	0.893601	0.0405032	0.803546	0.783402	0.760855	0.760855	0.760855	0.107427	0.986752	0.483177	0.483177	0.712708	0.840204	0.142444	0.99922	0.99922	0.99922	0.734234	0.855221	0.968992	0.905939	0.999529	0.78908	0.78908	0.861942
197	523	526	0.497673	0.547875	0.999886	0.999961	0.999751	0.999999	0.419186	0.999828	0.999898	0.440655	0.440655	0.440655	0.390656	0.99798	0.999393	0.999393	0.529114	0.997527	0.350518	0.84788	0.84788	0.84788	0.606075	0.998888	0.999561	0.787964	0.91468	0.99891	0.99891	0.998334
198	523	842	0.625932	0.847668	0.293283	0.145028	0.163997	0.841847	0.210686	0.939853	0.928066	0.0664908	0.0664908	0.0664908	0.110734	0.848017	0.397061	0.397061	0.496003	0.867497	0.350432	0.886498	0.886498	0.886498	0.737771	0.961346	0.837095	0.814291	0.953714	0.0491837	0.0491837	0.971912
199	523	651	0.848227	0.818835	0.0230612	0.189794	0.0305926	0.0147289	0.0661637	0.901846	0.924535	0.0684829	0.0684829	0.0684829	0.489188	0.999809	0.378559	0.378559	0.828545	0.669306	0.646343	0.997576	0.997576	0.997576	0.956132	0.681273	0.895968	0.968288	0.98213	0.822234	0.822234	0.674272
200	523	753	0.056553	0.107106	0.0176722	0.150265	0.0272263	0.996529	0.0567664	0.614571	0.574518	0.0841964	0.0841964	0.0841964	0.212556	0.439281	0.333336	0.333336	0.0713978	0.961513	0.138187	0.16508	0.16508	0.16508	0.368327	0.976786	0.35816	0.232537	0.968992	0.0617712	0.0617712	0.963163
201	523	416	0.0533678	0.086745	0.12649	0.0764829	0.775987	0.998816	0.0307636	0.146504	0.071667	0.0397008	0.0397008	0.0397008	0.0664835	0.0360684	0.498022	0.498022	0.282784	0.963507	0.561683	0.0293066	0.0293066	0.0293066	0.0576482	0.6564	0.74404	0.0350598	0.99841	0.854237	0.854237	0.650087
202	523	103	0.0363814	0.203119	0.304456	0.27487	0.361782	0.982172	0.000138733	0.177515	0.00102867	0.418643	0.418643	0.418643	0.108449	0.968992	0.262128	0.262128	0.11953	0.840463	0.348082	0.111111	0.111111	0.111111	0.968992	0.888286	0.177247	0.111111	0.985734	0.385029	0.385029	0.888286
203	523	844	0.0276706	0.0425529	0.181274	0.12124	0.000552998	0.99798	0.0374293	0.998978	0.381218	0.0546577	0.0546577	0.0546577	0.145803	0.959265	0.343524	0.343524	0.000146951	0.989783	0.773256	0.997661	0.997661	0.997661	0.964464	0.982489	0.923877	0.99152	0.811724	0.341083	0.341083	0.997906
204	417	526	0.0987616	0.901921	0.256682	0.78959	0.0421223	0.754941	0.0837152	0.0733916	0.0988727	0.091064	0.091064	0.091064	0.0317653	0.90482	0.96113	0.96113	0.857846	0.450025	0.0300129	0.965609	0.965609	0.965609	0.52509	0.449702	0.113279	0.830653	0.859347	0.037662	0.037662	0.436209
205	417	842	0.728486	0.919516	0.924299	0.440128	0.662773	0.697613	0.526968	0.755202	0.971567	0.750013	0.750013	0.750013	0.119523	0.727372	0.984006	0.984006	0.748737	0.64414	0.446529	0.945898	0.945898	0.945898	0.330348	0.884691	0.98929	0.677338	0.988477	0.098629	0.098629	0.897801
206	417	651	0.821117	0.893081	0.937311	0.664202	0.828276	0.48031	0.68641	0.781914	0.90676	0.372424	0.372424	0.372424	0.106876	0.991144	0.905782	0.905782	0.836212	0.737576	0.489997	0.999613	0.999613	0.999613	0.756465	0.746998	0.626009	0.908198	0.307302	0.716441	0.716441	0.746571
207	417	753	0.187388	0.968992	0.270417	0.345601	0.0532954	0.832998	0.228408	0.351322	0.680669	0.99575	0.99575	0.99575	0.20509	0.603013	0.677879	0.677879	0.620539	0.630554	0.162822	0.790566	0.790566	0.790566	0.202387	0.596622	0.968992	0.388795	0.998198	0.183019	0.183019	0.565625
208	417	416	0.588541	0.9267	0.319962	0.999904	0.474509	0.973156	0.999923	0.357023	0.999992	0.99891	0.99891	0.99891	0.494667	0.268881	0.999641	0.999641	0.24516	0.999947	0.999952	0.999748	0.999748	0.999748	0.999907	0.999934	0.999894	0.267694	0.999872	0.99798	0.99798	0.999954
209	417	103	0.0438248	0.2927	0.000132255	0.0902975	0.1792	0.283057	0.968992	0.0266239	9.60491e-05	0.997242	0.997242	0.997242	0.0729128	0.00558621	0.945974	0.945974	0.0330652	0.283777	0.198961	0.995094	0.995094	0.995094	0.000471753	0.274478	0.968992	0.231613	0.111111	0.986124	0.986124	0.261884
210	417	844	0.0240869	0.417231	0.0930809	0.688408	0.445321	0.500586	0.743471	0.705284	0.6929	0.968992	0.968992	0.968992	0.173421	0.638463	0.968992	0.968992	0.399404	0.707114	0.816419	0.99786	0.99786	0.99786	0.239434	0.758085	0.996493	0.553997	0.99798	0.284639	0.284639	0.671846
211	526	842	0.878401	0.896976	0.768115	0.92193	0.857447	0.885127	0.42476	0.958153	0.999956	0.27286	0.27286	0.27286	0.02958	0.749963	0.979338	0.979338	0.962814	0.848745	0.141941	0.801015	0.801015	0.801015	0.397502	0.944658	0.180688	0.637738	0.149732	0.0339729	0.0339729	0.95182
212	526	651	0.934873	0.701862	0.948242	0.98302	0.963549	0.684163	0.104764	0.95131	0.986617	0.0751285	0.0751285	0.0751285	0.0358568	0.991726	0.959978	0.959978	0.939035	0.85312	0.406022	0.978585	0.978585	0.978585	0.898455	0.864509	0.402908	0.919337	0.845238	0.0444048	0.0444048	0.855275
213	526	753	0.751288	0.189556	0.616169	0.998603	0.0825625	0.99798	0.118874	0.866071	0.928738	0.0958896	0.0958896	0.0958896	0.0339202	0.169202	0.899836	0.899836	0.781601	0.681028	0.0287902	0.13854	0.13854	0.13854	0.0585488	0.683816	0.0571035	0.141828	0.281255	0.0494452	0.0494452	0.67587
214	526	416	0.20421	0.863	0.749391	0.94816	0.0793406	0.99798	0.0421738	0.130489	0.98158	0.0432795	0.0432795	0.0432795	0.0267275	0.0322854	0.901983	0.901983	0.0355446	0.488103	0.372346	0.0290082	0.0290082	0.0290082	0.025928	0.486159	0.0422938	0.0292984	0.888926	0.0512612	0.0512612	0.478742
215	526	103	0.174631	0.547111	0.00122315	0.438265	0.138445	0.99798	0.0739215	0.37815	0.000876168	0.378472	0.378472	0.378472	0.0216577	0.205866	0.891826	0.891826	0.9293	0.524555	0.00374572	0.125534	0.125534	0.125534	0.033001	0.532309	0.00543584	0.0975608	0.398855	0.157979	0.157979	0.52788
216	526	844	0.0566796	0.0711233	0.446402	0.968992	0.769682	0.99798	0.052458	0.99949	0.999871	0.0817849	0.0817849	0.0817849	0.0270111	0.705286	0.99545	0.99545	0.71063	0.842108	0.0212558	0.140768	0.140768	0.140768	0.611478	0.897968	0.518998	0.157573	0.143095	0.00120028	0.00120028	0.861871
217	842	651	0.171503	0.939916	0.819956	0.412998	0.111111	0.94042	0.165923	0.765115	0.92643	0.087008	0.087008	0.087008	0.0971735	0.176538	0.822624	0.822624	0.0493403	0.910517	0.0537391	0.200699	0.200699	0.200699	0.040244	0.969641	0.203101	0.100434	0.941471	0.532082	0.532082	0.972696
218	842	753	0.992667	0.995997	0.967005	0.715785	0.99987	0.990388	0.802574	0.994909	0.990143	0.332355	0.332355	0.332355	0.203396	0.915001	0.97638	0.97638	0.98534	0.98632	0.922208	0.969435	0.969435	0.969435	0.0461324	0.99742	0.999857	0.964952	0.968992	0.161596	0.161596	0.998154
219	842	416	0.786584	0.923972	0.624798	0.168465	0.998824	0.801729	0.000218366	0.749779	0.999595	0.0467513	0.0467513	0.0467513	0.0602247	0.236442	0.975757	0.975757	0.4306	0.645844	0.0307995	0.230557	0.230557	0.230557	0.0848907	0.866322	0.0879025	0.19731	0.785164	0.786334	0.786334	0.881571
220	842	103	0.619246	0.783466	0.999118	0.515321	0.998613	0.400006	0.265603	0.805126	0.999227	0.476202	0.476202	0.476202	0.0815338	0.161175	0.986808	0.986808	0.99869	0.349491	0.112001	0.12485	0.12485	0.12485	0.0469569	0.817363	0.977116	0.0398376	0.805406	0.24455	0.24455	0.867413
221	842	844	0.109418	0.999982	0.533337	0.999994	0.99798	0.63413	0.789319	0.99798	0.94123	1	1	1	0.794298	0.374484	0.99798	0.99798	0.454606	0.999917	0.818421	0.476202	0.476202	0.476202	0.280046	0.924854	0.99798	0.416791	0.991738	0.381483	0.381483	0.433975
222	651	753	0.97701	0.961707	0.0731667	0.96246	0.999761	0.971334	0.310204	0.810706	0.0495304	0.138263	0.138263	0.138263	0.736502	0.966072	0.979618	0.979618	0.0568118	0.861352	0.804246	0.948632	0.948632	0.948632	0.824024	0.881466	0.936432	0.92205	0.995953	0.872712	0.872712	0.849834
223	651	416	0.820369	0.881656	0.778713	0.239751	0.978547	0.661892	0.0925003	0.715325	0.845614	0.0613709	0.0613709	0.0613709	0.0702466	0.668213	0.849933	0.849933	0.689496	0.564133	0.0309105	0.500772	0.500772	0.500772	0.541114	0.57546	0.082805	0.498169	0.754721	0.860174	0.860174	0.561186
224	651	103	0.634361	0.714685	0.965903	0.603125	0.97357	0.566933	0.435211	0.453015	0.661164	0.430085	0.430085	0.430085	0.000419581	0.943376	0.362573	0.362573	0.54637	0.608847	0.25692	0.810371	0.810371	0.810371	0.371212	0.63423	0.188936	0.208918	0.000983739	0.569131	0.569131	0.61643
225	651	844	0.0814131	0.0895626	0.0672475	0.844509	0.789966	0.645614	0.186992	0.456109	0.0790159	0.099475	0.099475	0.099475	0.122713	0.375396	0.982653	0.982653	0.0400305	0.732555	0.0578807	0.968992	0.968992	0.968992	0.0471168	0.927629	0.142863	0.147013	0.329585	0.00590907	0.00590907	0.841929
226	753	416	0.968992	0.968992	0.000111465	0.226368	0.994543	0.968992	0.0634199	0.116217	0.516585	0.069491	0.069491	0.069491	0.0801857	0.000475978	0.638324	0.638324	0.145421	0.661954	0.0449282	0.0223929	0.0223929	0.0223929	0.0349117	0.631784	0.146981	0.025682	0.9989	0.953385	0.953385	0.620572
227	753	103	0.968992	0.976629	0.486736	0.983633	0.556628	0.111111	0.389015	0.759929	0.454081	0.982481	0.982481	0.982481	0.678266	0.0380856	0.417475	0.417475	0.994263	0.111111	0.267355	0.132796	0.132796	0.132796	0.00156394	0.111111	0.968992	0.157924	0.995501	0.431434	0.431434	0.111111
228	753	844	0.0324642	0.0626607	0.0245073	0.998679	0.999908	0.111111	0.152052	0.999881	0.105404	0.997954	0.997954	0.997954	0.989236	0.101794	0.998945	0.998945	0.0949143	0.999949	0.982486	0.191694	0.191694	0.191694	0.955324	0.999906	0.999955	0.016411	0.999701	0.915808	0.915808	0.999954
229	416	103	0.0122667	0.525084	0.254716	0.309037	0.671491	0.968992	0.172426	0.0565932	0.992046	0.381295	0.381295	0.381295	0.039782	0.0155032	0.372469	0.372469	0.0159148	0.426443	0.209316	0.0141864	0.0141864	0.0141864	0.0157562	0.411815	0.0189137	0.000994764	0.983797	0.996017	0.996017	0.405442
230	416	844	0.0488137	0.467202	0.000652255	0.161004	0.94764	0.968992	0.0408232	0.76677	0.997009	0.000160674	0.000160674	0.000160674	0.0680937	0.0387934	0.986844	0.986844	0.145323	0.613812	0.024946	0.0169127	0.0169127	0.0169127	0.154763	0.716989	0.000430195	0.000402332	0.803143	0.99798	0.99798	0.630439
231	103	844	0.000723195	0.17803	0.253277	0.968992	0.99892	0.111111	0.29586	0.533596	0.997103	0.99798	0.99798	0.99798	0.968992	0.222908	0.99798	0.99798	0.229194	0.0208226	0.375604	0.00049975	0.00049975	0.00049975	0.129891	0.770255	0.994614	0.968992	0.215939	0.303298	0.303298	0.96359
