# Supplementary material for: Climate-Driven Adaptive Differentiation in Melia azedarach: Evidence from a Common Garden Experiment
Source: Genes (Basel). 2022 Oct 22;13(11):1924. doi: 10.3390/genes13111924 (PMC9689450; doi:10.3390/genes13111924)
Supplement: Supplementary file 1 [file genes-13-01924-s001.zip › Table S6. Geographic distance matrix between populations.xlsx]

## Sheet: Geodis_formula
412	741	631	739	205	524	525	628	415	307	842	308	310	843	102	844	1061	1767	754	959	1565	1666	1768	1464	1869	652	1363	1060	1162	858	248
0																															412
1.00213e+06	0																														741
595588	431219	0																													631
1.36539e+06	365426	792319	0																												739
168743	1.16806e+06	764092	1.53031e+06	0																											205
489785	611186	190701	964241	652651	0																										524
561739	551221	153903	898960	725633	74240.2	0																									525
395618	608036	229943	971746	561249	248452	284202	0																								628
186162	874026	448431	1.2372e+06	340932	313694	387547	295680	0																							415
296337	716513	343729	1.07826e+06	456607	324895	376031	115216	243286	0																						307
995630	88419.3	451815	381296	1.15882e+06	639583	586218	601125	880761	703511	0																					842
145013	985701	612755	1.34393e+06	223511	549502	615017	388323	289979	273685	966524	0																				308
61399	977892	583408	1.33989e+06	193752	496296	565678	371031	212808	263470	966459	86839.8	0																			310
884786	136262	344028	486810	1.04873e+06	533668	484262	489809	768954	593692	112062	859236	856656	0																		843
354534	1.3548e+06	948004	1.71663e+06	187769	826454	900254	748659	513244	644143	1.34587e+06	398775	381007	1.23593e+06	0																	102
519059	495547	199185	855655	680993	312244	318100	131271	426753	224596	479233	491065	487975	369782	868442	0																844
746550	502903	475003	791297	883918	626141	620048	428160	709174	469600	435836	663670	697928	375445	1.06199e+06	317129	0															1061
731280	1.48826e+06	1.19463e+06	1.81302e+06	641680	1.16674e+06	1.22732e+06	966568	908428	857560	1.44288e+06	624233	695786	1.35309e+06	623826	1.02646e+06	1.03374e+06	0														1767
1.31488e+06	340965	767820	144495	1.47635e+06	950986	891886	921840	1.20172e+06	1.0217e+06	322115	1.27925e+06	1.28386e+06	434119	1.66277e+06	797861	687215	1.71571e+06	0													754
688229	1.65497e+06	1.27498e+06	2.00909e+06	525025	1.17581e+06	1.24812e+06	1.05818e+06	865469	945173	1.63311e+06	673092	693323	1.52796e+06	371393	1.16265e+06	1.29075e+06	481682	1.93901e+06	0												959
1.0289e+06	542125	703313	702327	1.16132e+06	877149	856611	704879	991572	753400	454284	939032	978733	464226	1.33526e+06	583739	284123	1.22813e+06	567972	1.53864e+06	0											1565
814508	1.41694e+06	1.1796e+06	1.71866e+06	766625	1.18787e+06	1.23956e+06	961196	972106	864398	1.36079e+06	683155	766420	1.28222e+06	794044	993224	932350	225775	1.60944e+06	704618	1.08724e+06	0										1666
705100	1.47485e+06	1.17554e+06	1.80219e+06	613409	1.14437e+06	1.20563e+06	947035	883191	837193	1.43082e+06	600232	670588	1.3398e+06	594788	1.00959e+06	1.02493e+06	29103	1.70653e+06	459813	1.2245e+06	245083	0									1768
685656	784530	662531	1.06958e+06	780760	760346	780120	516176	721695	490310	719310	561952	626217	653822	935210	465847	283714	778254	958165	1.09757e+06	454136	655463	773377	0								1464
479476	1.11595e+06	834217	1.44509e+06	477499	831385	884795	610124	621689	508958	1.07152e+06	338503	424946	980367	573632	657223	669828	374721	1.3515e+06	664634	890020	357572	361500	438783	0							1869
635210	368338	103169	733380	802265	288174	257033	243000	508924	355841	372810	629106	613588	261266	989010	154434	380036	1.17994e+06	694010	1.29951e+06	600384	1.14582e+06	1.16282e+06	590327	811429	0						652
352816	884215	585885	1.22639e+06	438613	593568	642357	363221	434216	268727	847617	220556	291649	749787	598793	410947	483104	616377	1.14373e+06	809423	743270	598491	599793	342318	248650	565024	0					1363
1.0661e+06	380452	638822	517019	1.21345e+06	826138	791049	701152	996569	774397	292630	997925	1.023e+06	335791	1.3952e+06	570626	343826	1.36112e+06	386242	1.6322e+06	186832	1.23826e+06	1.3546e+06	588208	1.00654e+06	538090	826071	0				1060
607544	1.52273e+06	1.16638e+06	1.87054e+06	466050	1.0914e+06	1.16066e+06	941109	793132	826219	1.4934e+06	555005	596192	1.39186e+06	374880	1.03323e+06	1.12856e+06	301361	1.79186e+06	194557	1.36572e+06	517642	276303	918669	481149	1.17799e+06	653173	1.46967e+06	0			1162
756626	322694	325025	652250	913284	504404	478759	375792	670965	460565	273414	709193	719897	187597	1.09934e+06	244547	199133	1.17172e+06	573562	1.37083e+06	378804	1.09577e+06	1.15936e+06	468898	799165	221891	576074	329521	1.22557e+06	0		858
293726	1.21507e+06	845722	1.56992e+06	193196	770567	839250	622048	479129	507344	1.19199e+06	233949	274718	1.08673e+06	254236	721368	858373	450928	1.49974e+06	443753	1.1192e+06	575807	423128	697561	319598	862036	377150	1.19956e+06	323054	929139	0	248

## Sheet: Ln(Geodis_formula)
412	741	631	739	205	524	525	628	415	307	842	308	310	843	102	844	1061	1767	754	959	1565	1666	1768	1464	1869	652	1363	1060	1162	858	248
0																															412
13.8176	0																														741
13.2973	12.9744	0																													631
14.127	12.8088	13.5827	0																												739
12.0361	13.9709	13.5464	14.241	0																											205
13.1017	13.3232	12.1585	13.7791	13.3888	0																										524
13.2388	13.2199	11.9441	13.709	13.4948	11.2151	0																									525
12.8882	13.318	12.3456	13.7868	13.2379	12.423	12.5574	0																								628
12.1344	13.6809	13.0135	14.0284	12.7394	12.6562	12.8676	12.597	0																							415
12.5993	13.4822	12.7476	13.8909	13.0316	12.6913	12.8374	11.6546	12.402	0																						307
13.8111	11.3898	13.021	12.8513	13.9629	13.3686	13.2814	13.3066	13.6885	13.4638	0																					842
11.8846	13.8011	13.3257	14.1111	12.3172	13.2168	13.3294	12.8696	12.5776	12.5197	13.7815	0																				308
11.0251	13.7932	13.2766	14.1081	12.1743	13.1149	13.2458	12.824	12.2681	12.4817	13.7814	11.3718	0																			310
13.6931	11.8223	12.7485	13.0956	13.8631	13.1875	13.0904	13.1018	13.5528	13.2941	11.6268	13.6638	13.6608	0																		843
12.7786	14.1192	13.7621	14.3559	12.143	13.6249	13.7104	13.526	13.1485	13.3757	14.1126	12.8962	12.8506	14.0273	0																	102
13.1598	13.1134	12.202	13.6596	13.4313	12.6515	12.6701	11.785	12.964	12.3221	13.0799	13.1043	13.098	12.8207	13.6745	0																844
13.5232	13.1282	13.0711	13.5814	13.6921	13.3473	13.3376	12.9673	13.4719	13.0596	12.985	13.4055	13.4559	12.8359	13.8757	12.6671	0															1061
13.5026	14.2131	13.9933	14.4105	13.3718	13.9697	14.0203	13.7815	13.7195	13.6618	14.1822	13.3443	13.4528	14.1179	13.3436	13.8416	13.8487	0														1767
14.0893	12.7395	13.5513	11.881	14.2051	13.7653	13.7011	13.7341	13.9993	13.837	12.6827	14.0618	14.0654	12.9811	14.324	13.5897	13.4404	14.3553	0													754
13.4419	14.3193	14.0584	14.5132	13.1712	13.9775	14.0371	13.8721	13.671	13.7591	14.306	13.4196	13.4493	14.2394	12.825	13.9662	14.0707	13.085	14.4777	0												959
13.844	13.2033	13.4636	13.4622	13.9651	13.6844	13.6607	13.4658	13.807	13.5324	13.0265	13.7526	13.794	13.0481	14.1046	13.2772	12.5572	14.021	13.2498	14.2464	0											1565
13.6103	14.164	13.9807	14.3571	13.5498	13.9877	14.0303	13.7759	13.7872	13.6698	14.1236	13.4345	13.5495	14.0641	13.5849	13.8087	13.7455	12.3273	14.2914	13.4654	13.8992	0										1666
13.4661	14.2041	13.9772	14.4045	13.3268	13.9504	14.0025	13.7611	13.6913	13.6378	14.1738	13.3051	13.4159	14.108	13.296	13.8251	13.8401	10.2786	14.35	13.0386	14.018	12.4094	0									1768
13.4381	13.5728	13.4038	13.8828	13.568	13.5415	13.5672	13.1542	13.4894	13.1028	13.486	13.2392	13.3475	13.3906	13.7485	13.0516	12.5557	13.5648	13.7728	13.9086	13.0262	13.3931	13.5585	0								1464
13.0804	13.9252	13.6342	14.1837	13.0763	13.6308	13.6931	13.3214	13.3402	13.1401	13.8846	12.7323	12.9597	13.7957	13.2597	13.3958	13.4148	12.8339	14.1167	13.407	13.699	12.7871	12.798	12.9918	0							1869
13.3617	12.8168	11.5441	13.5054	13.5952	12.5713	12.457	12.4008	13.1401	12.7822	12.8288	13.3521	13.3271	12.4733	13.8045	11.9475	12.848	13.981	13.4502	14.0775	13.3053	13.9516	13.9664	13.2884	13.6066	0						652
12.7737	13.6925	13.2809	14.0196	12.9914	13.2939	13.3729	12.8028	12.9813	12.5014	13.6502	12.3039	12.5833	13.5275	13.3027	12.9262	13.088	13.3316	13.9498	13.6041	13.5188	13.3022	13.3043	12.7435	12.4238	13.2446	0					1363
13.8795	12.8491	13.3674	13.1558	14.009	13.6245	13.5811	13.4605	13.8121	13.5598	12.5867	13.8134	13.8382	12.7242	14.1485	13.2545	12.7479	14.1238	12.8642	14.3054	12.138	14.0292	14.119	13.2848	13.822	13.1958	13.6244	0				1060
13.3172	14.236	13.9694	14.4417	13.052	13.903	13.9645	13.7548	13.5837	13.6246	14.2166	13.2267	13.2983	14.1462	12.8344	13.8482	13.9365	12.6161	14.3988	12.1785	14.1272	13.157	12.5293	13.7307	13.0839	13.9793	13.3896	14.2005	0			1162
13.5366	12.6845	12.6917	13.3882	13.7248	13.1311	13.079	12.8368	13.4165	13.0402	12.5187	13.4719	13.4869	12.142	13.9102	12.4072	12.2017	13.974	13.2596	14.1309	12.8448	13.907	13.9634	13.0581	13.5913	12.3099	13.264	12.7054	14.0189	0		858
12.5904	14.0103	13.6479	14.2665	12.1715	13.5549	13.6403	13.3408	13.0797	13.1369	13.9911	12.3629	12.5235	13.8987	12.446	13.4889	13.6628	13.0191	14.2208	13.003	13.9281	13.2635	12.9554	13.4553	12.6748	13.6671	12.8404	13.9975	12.6856	13.742	0	248
