# Supplementary material for: Climate-Driven Adaptive Differentiation in Melia azedarach: Evidence from a Common Garden Experiment
Source: Genes (Basel). 2022 Oct 22;13(11):1924. doi: 10.3390/genes13111924 (PMC9689450; doi:10.3390/genes13111924)
Supplement: Supplementary file 1 [file genes-13-01924-s001.zip › Table S7. The pearson correlation between Qst of traits and climate factors.xlsx]

## Sheet: Sheet1
Table S7. The pearson correlation between Qst of traits and climate factors
Envir_factors	HEIT1	HEIT2	HEIT3	HEIT4	HEIT5	NOB1	NOB2	CBH3	CBH4	CBH5	GBH1	DBH2	DBH3	DBH4	DBH5	SMT1	SMT2	SMT3	SMT4	SMT5	CRB1	CRB2	CRB3	CRB4	CRB5	SR1	SR2	SR3	SR4	SR5
geodis	-0.322***	-0.267***	-0.333***	-0.237***	-0.338***	-0.102	0.011	-0.045	-0.076	-0.117	-0.019	-0.152*	-0.145*	-0.111	-0.174**	-0.218***	-0.049	-0.156*	-0.116	-0.095	-0.194**	-0.09	-0.157*	-0.373***	-0.179**	-0.183**	-0.075	-0.21**	-0.17**	-0.119
c1	-0.088	0.039	0.009	-0.025	0.103	-0.140*	0.019	0.017	-0.007	0.207**	-0.101	0.031	-0.063	-0.05	-0.055	-0.038	0.063	0.126	0.008	-0.002	-0.005	-0.064	0.048	0.016	0.031	0.068	-0.09	-0.013	-0.043	-0.049
c2	0.07	-0.021	0.002	0.037	0.008	0.068	0.024	0.081	0.126	0.066	0.183**	0.207**	0.195**	0.284***	0.218***	0.069	0.141*	0.164*	0.144*	0.195**	0.127	0.127	0.138*	0.033	0.154*	-0.028	0.103	0.102	0.134*	0.174**
c3	-0.076	-0.318***	-0.234***	-0.116	-0.086	-0.148*	0.170**	-0.05	0.014	-0.058	0.154*	-0.029	-0.112	-0.1	-0.042	-0.051	-0.134*	-0.22***	-0.034	-0.245***	-0.154*	0.074	-0.194**	-0.234***	-0.126	-0.063	0.08	-0.04	0.043	0.025
c4	-0.107	-0.236***	-0.07	-0.147*	-0.240***	0.071	0.228***	-0.108	-0.105	-0.228***	-0.089	-0.021	-0.057	-0.065	-0.117	-0.128	-0.28***	-0.053	-0.095	-0.237***	-0.02	-0.135*	0.093	-0.049	-0.12	0.103	-0.127	0.144*	0.121	0.144*
c5	-0.08	-0.311***	-0.231***	-0.105	-0.086	-0.148*	0.171**	-0.05	0.024	-0.053	0.160*	-0.016	-0.103	-0.088	-0.034	-0.054	-0.13*	-0.22***	-0.025	-0.248***	-0.157*	0.075	-0.192**	-0.234***	-0.128	-0.06	0.082	-0.029	0.051	0.035
c6	-0.048	-0.289***	-0.134*	-0.062	-0.072	-0.125	0.008	-0.117	-0.059	-0.015	0.056	-0.227***	-0.195**	-0.208**	-0.098	0.031	-0.119	-0.254***	-0.101	-0.2**	-0.171**	0.089	-0.211***	-0.278***	-0.133*	-0.118	0.09	-0.094	-0.067	-0.061
c7	0.234***	-0.018	-0.148*	-0.045	0.064	0.087	0.151*	0.076	0.012	0.027	0.082	0.264***	-0.025	-0.033	-0.032	-0.043	-0.018	0.051	-0.026	-0.157*	0.176**	0.027	-0.043	-0.165*	-0.065	0.03	-0.004	-0.065	0.065	0.056
c8	-0.148*	-0.211**	-0.072	0	-0.077	-0.163*	0.148*	0.104	0.026	-0.064	-0.011	-0.011	-0.046	-0.029	-0.06	-0.192**	-0.074	-0.151*	-0.025	-0.072	-0.159*	0.051	-0.136*	-0.162*	-0.06	-0.033	0.148*	0.011	0.07	0.086
c9	-0.08	-0.316***	-0.234***	-0.11	-0.086	-0.14*	0.183**	-0.05	0.021	-0.065	0.155*	-0.013	-0.101	-0.087	-0.037	-0.048	-0.134*	-0.218***	-0.028	-0.251***	-0.152*	0.071	-0.179**	-0.229***	-0.129*	-0.063	0.077	-0.034	0.049	0.033
c10	-0.048	-0.016	-0.04	0.042	-0.06	-0.048	0.004	-0.051	-0.047	0.079	0.047	-0.003	-0.075	-0.018	-0.061	0.058	0.109	-0.069	-0.043	0.11	-0.024	0.019	0.048	0.026	0.122	-0.067	0.023	-0.055	-0.055	-0.052
c11	-0.096	-0.341***	-0.180**	-0.170**	-0.199**	0.06	0.313***	-0.158*	-0.074	-0.269***	-0.035	0.006	-0.07	-0.109	-0.138*	-0.111	-0.312***	-0.196**	-0.098	-0.318***	0.007	-0.11	0.079	-0.095	-0.122	-0.021	-0.103	0.023	0.084	0.087
c12	0.014	-0.058	-0.01	-0.039	-0.091	0.061	-0.047	-0.063	0.029	-0.089	0.008	0.041	-0.021	-0.055	-0.068	-0.055	0.096	-0.181**	-0.04	-0.199**	0.017	0.118	-0.114	-0.212**	-0.034	-0.203**	0.105	-0.235***	-0.168*	-0.132*
c13	-0.09	-0.355***	-0.222***	-0.138*	-0.182**	0.025	0.354***	-0.16*	-0.044	-0.249***	-0.003	-0.02	-0.068	-0.083	-0.106	-0.12	-0.3***	-0.23***	-0.071	-0.297***	-0.124	-0.077	0.033	-0.106	-0.144*	0.032	-0.056	0.084	0.119	0.134*
c14	-0.042	-0.178**	-0.15*	0.1	-0.12	-0.093	0.172**	0.033	-0.1	0.015	0.076	-0.225***	-0.173**	-0.119	-0.06	-0.162*	-0.206**	-0.086	-0.096	0.124	-0.089	-0.031	-0.116	-0.159*	0.054	0.11	0.024	0.150*	0.105	0.122
c15	-0.129	-0.365***	-0.201**	-0.186**	-0.204**	0.025	0.320***	-0.178**	-0.064	-0.271***	-0.019	-0.025	-0.079	-0.102	-0.125	-0.119	-0.312***	-0.201**	-0.089	-0.305***	-0.045	-0.087	0.07	-0.105	-0.126	0.003	-0.084	0.039	0.081	0.084
c16	-0.032	-0.252***	-0.137*	-0.078	-0.154*	0.082	0.281***	-0.087	-0.056	-0.248***	-0.023	0.083	-0.031	-0.046	-0.085	-0.122	-0.253***	-0.124	-0.064	-0.252***	0.103	-0.094	0.052	-0.098	-0.072	-0.025	-0.083	0.037	0.118	0.126
c17	-0.082	-0.068	0.025	0.203**	0.059	0.022	0.035	0.066	0.145*	-0.035	-0.176**	-0.028	0.137*	0.055	0.117	-0.008	-0.165*	-0.131*	0.116	-0.043	0.032	-0.139*	0.089	-0.066	-0.286***	-0.058	-0.058	-0.085	-0.115	-0.047
c18	-0.129	-0.191**	-0.069	-0.113	-0.05	-0.049	0.025	-0.094	-0.074	-0.166*	-0.123	0.068	-0.081	-0.107	-0.101	0.1	-0.169*	0.011	-0.058	-0.222***	0.108	-0.171**	0.139*	-0.021	-0.134*	0.009	-0.205**	0.08	0.068	0.069
c19	-0.127	-0.190**	-0.071	-0.112	-0.05	-0.047	0.025	-0.095	-0.072	-0.165*	-0.12	0.066	-0.081	-0.107	-0.101	0.1	-0.167*	0.011	-0.057	-0.22***	0.109	-0.170**	0.142*	-0.023	-0.133*	0.007	-0.204**	0.077	0.064	0.066
c20	-0.111	0.019	-0.1	-0.126	-0.027	0.023	0.115	0.141*	-0.087	0.048	-0.044	0.029	-0.135*	-0.129*	-0.138*	0.04	-0.014	0.195**	-0.082	-0.084	0.118	-0.126	0.115	-0.028	0.004	0.052	-0.14*	0.042	0.026	-0.005
c21	0.049	-0.001	-0.168*	-0.164*	-0.014	0.02	0.004	-0.004	0.097	0.171**	0.250***	0.091	0.133*	0.143*	0.11	0.059	0.141*	0.143*	0.116	0.169*	0.104	0.11	0.198**	0.132*	0.214**	-0.066	0.089	0.095	0.127	0.101
c22	-0.151*	-0.107	-0.058	0.026	0.031	-0.150*	0.148*	0.034	0.05	-0.131*	-0.101	0.014	0.04	0.088	-0.002	-0.186**	-0.011	-0.093	0.04	-0.156*	-0.268***	0.035	-0.035	-0.011	-0.072	0.038	0.082	0.106	0.107	0.117
c23	-0.077	-0.202**	-0.153*	-0.015	-0.174**	-0.02	0.233***	-0.033	-0.067	-0.107	0.002	0.001	-0.016	-0.02	-0.037	-0.144*	-0.196**	-0.101	-0.073	-0.139*	-0.145*	-0.053	-0.057	-0.123	-0.092	0.135*	-0.027	0.178**	0.175**	0.207**
NOTE:	c1	extreme wind speed				c13	Average vapor pressure					‘*’, ‘**’, and ‘***’ means the p-value greater than 0.01 and less than 0.05, greater and 0.001 and less than 0.01, and less than 0.001, respectively.
	c2	Wind direction with maximum wind speed				c14	average relative humidity
	c3	Extreme minimum station pressure				c15	Mean minimum temperature
	c4	Extreme minimum temperature				c16	Mean maximum temperature
	c5	Extreme maximum local pressure				c17	Daily precipitation >=0.1mm days
	c6	Extreme maximum temperature				c18	percentage of sunshine
	c7	Precipitation anomaly percentage				c19	hours of sunshine
	c8	amount of precipitation				c20	maximum wind speed
	c9	Average station pressure				c21	Maximum wind direction
	c10	average wind velocity				c22	Maximum daily precipitation
	c11	average temperature				c23	Minimum relative humidity
	c12	Mean temperature anomaly
