# Supplementary material for: Climate-Driven Adaptive Differentiation in Melia azedarach: Evidence from a Common Garden Experiment
Source: Genes (Basel). 2022 Oct 22;13(11):1924. doi: 10.3390/genes13111924 (PMC9689450; doi:10.3390/genes13111924)
Supplement: Supplementary file 1 [file genes-13-01924-s001.zip › Table S8. The original observed data of six phenotypic traits.csv]

TreeID	Block	Plot	Plottree	Row	Column	Pro	Family	HEIT1	GBH1	NOB1	SMT1	CRB1	SR1	HEIT2	DBH2	NOB2	SMT2	CRB2	SR2	HEIT3	DBH3	CBH3	SMT3	CRB3	SR3	HEIT4	DBH4	CBH4	SMT4	CRB4	SR4	HEIT5	DBH5	CBH5	SMT5	CRB5	SR5
900005	1	1	1	1	1	524	HAN17	NA	NA	NA	NA	NA	0	NA	NA	NA	NA	NA	0	NA	NA	NA	NA	NA	0	NA	NA	NA	NA	NA	0	NA	NA	NA	NA	NA	0
900015	1	2	1	1	2	418	GD62	1.5	2.77	2	2	0.6	1	NA	NA	NA	NA	NA	0	NA	NA	NA	NA	NA	0	NA	NA	NA	NA	NA	0	NA	NA	NA	NA	NA	0
900030	1	4	1	1	3	629	GX36	NA	NA	NA	NA	NA	0	NA	NA	NA	NA	NA	0	NA	NA	NA	NA	NA	0	NA	NA	NA	NA	NA	0	NA	NA	NA	NA	NA	0
900120	1	7	1	1	4	526	HAN58	1.3	2.69	1	1	0.5	1	4.5	6.7	5	4	2.8	1	7.2	8.9	2.1	3	2	1	9.8	10.6	1.3	1	3.6	1	10.6	12.8	1.3	1	0.9	1
900210	1	25	1	1	5	412	D0210	1.3	2.07	4	1	0.9	1	NA	NA	NA	NA	NA	0	NA	NA	NA	NA	NA	0	NA	NA	NA	NA	NA	0	NA	NA	NA	NA	NA	0
900300	1	43	1	1	6	843	GZ45	NA	NA	NA	NA	NA	0	NA	NA	NA	NA	NA	0	NA	NA	NA	NA	NA	0	NA	NA	NA	NA	NA	0	NA	NA	NA	NA	NA	0
900390	1	61	1	1	7	741	YN32	2.05	4.49	3	3	2.1	1	5	6.8	7	4	2.8	1	6.8	9.2	1	1	6.2	1	8.3	8.3	0.9	1	4.1	1	11.2	9	1	1	2.8	1
900480	1	79	1	1	8	412	D0217	2.35	3.89	12	2	1.6	1	6	6.7	6	4	2.8	1	8	8.2	1	1	2.4	1	11.2	9.6	1.1	1	2.1	1	11.9	11	1.2	1	1.8	1
900565	1	97	1	1	9	524	HAN23	1.9	5.33	11	2	2.5	1	5.2	7.5	5	4	3.8	1	8.1	8.5	2	3	7	1	7.2	9.6	2	1	3.3	1	10.9	10.1	1.6	1	3.3	1
900655	1	115	1	1	10	523	HAN03	2.45	4.84	5	2	NA	1	4.8	6.5	6	3	2.1	1	7.2	8	2	2	2.9	1	8.2	7	2.3	1	3.2	1	11.1	7.3	1.2	1	1.8	1
900745	1	133	1	1	11	630	GX44	1.9	2.64	4	1	NA	1	4	3.8	3	2	1	1	6	4.8	2.2	2	1.3	1	6.7	4.4	0.9	1	1.6	1	7.1	4.1	1.7	1	0.9	1
900830	1	151	1	1	12	843	GZ31	NA	NA	NA	NA	NA	0	NA	NA	NA	NA	NA	0	NA	NA	NA	NA	NA	0	NA	NA	NA	NA	NA	0	NA	NA	NA	NA	NA	0
900910	1	169	1	1	13	416	GD52	1.65	4.94	6	2	0.8	1	5.1	6.9	5	4	3.4	1	7.6	8.8	1.6	1	3.7	1	5.7	8.9	1.8	1	2.1	1	8.8	9.5	1.6	1	2.4	1
901090	1	206	1	1	15	525	HAN45	1.35	2.62	NA	1	0.4	1	5.1	7	4	4	3	1	7.2	10.9	1.2	1	4.2	1	8.2	12	1	1	2.5	1	10.9	14.5	1.3	1	2.1	1
901175	1	224	1	1	16	524	HAN25	NA	NA	NA	NA	NA	0	NA	NA	NA	NA	NA	0	NA	NA	NA	NA	NA	0	NA	NA	NA	NA	NA	0	NA	NA	NA	NA	NA	0
900004	1	1	2	2	1	524	HAN17	1.6	3.56	9	2	0.65	1	3	3.1	3	4	1.2	1	6	6.8	1.6	1	1.9	1	NA	NA	NA	NA	NA	0	10.3	16.5	1.5	1	2.1	1
900014	1	2	2	2	2	418	GD62	1.55	3.5	2	3	1.2	1	4	4.8	4	4	2.5	1	7.5	8.3	3.1	3	2.3	1	6.9	9.5	2.8	3	3.1	1	8.9	11.5	1.4	1	0.9	1
900029	1	4	2	2	3	629	GX36	NA	NA	NA	NA	NA	0	NA	NA	NA	NA	NA	0	NA	NA	NA	NA	NA	0	NA	NA	NA	NA	NA	0	NA	NA	NA	NA	NA	0
900119	1	7	2	2	4	526	HAN58	NA	NA	NA	NA	NA	0	NA	NA	NA	NA	NA	0	NA	NA	NA	NA	NA	0	NA	NA	NA	NA	NA	0	NA	NA	NA	NA	NA	0
900209	1	25	2	2	5	412	D0210	1.75	3.37	8	1	1.3	1	5.3	6.5	5	4	2.7	1	7.8	12.8	1.2	1	5.6	1	9.2	14.9	1.2	1	3.8	1	10.7	16.2	1.3	1	2.2	1
900299	1	43	2	2	6	843	GZ45	NA	NA	NA	NA	NA	0	NA	NA	NA	NA	NA	0	NA	NA	NA	NA	NA	0	NA	NA	NA	NA	NA	0	NA	NA	NA	NA	NA	0
900389	1	61	2	2	7	741	YN32	2.56	4.55	10	2	1.4	1	5.4	6.8	5	4	3.2	1	8.3	9.8	1.6	1	5.2	1	9.4	11.1	2.3	3	3.4	1	11.5	12.4	1.7	1	2.7	1
900479	1	79	2	2	8	412	D0217	1.4	2.66	NA	2	NA	1	NA	NA	NA	NA	NA	0	NA	NA	NA	NA	NA	0	NA	NA	NA	NA	NA	0	NA	NA	NA	NA	NA	0
900564	1	97	2	2	9	524	HAN23	0.75	4.34	4	1	1.6	1	5.2	7.6	6	2	4.3	1	8.1	9.2	1.9	1	3.4	1	7.2	9.1	1.2	1	2.8	1	10.1	9.6	1.8	1	3.2	1
900654	1	115	2	2	10	523	HAN03	1.7	2.95	1	3	0.5	1	NA	NA	NA	NA	NA	0	NA	NA	NA	NA	NA	0	NA	NA	NA	NA	NA	0	NA	NA	NA	NA	NA	0
900744	1	133	2	2	11	630	GX44	0.4	0.44	NA	1	0.1	1	NA	NA	NA	NA	NA	0	NA	NA	NA	NA	NA	0	NA	NA	NA	NA	NA	0	NA	NA	NA	NA	NA	0
900829	1	151	2	2	12	843	GZ31	2	5.82	13	2	0.8	1	4.5	7.5	6	4	3.1	1	7	12.5	1.7	1	5.8	1	8.6	15.7	1.8	1	3.3	1	9.6	17.9	1.8	1	3.2	1
900909	1	169	2	2	13	416	GD52	NA	NA	NA	NA	NA	0	NA	NA	NA	NA	NA	0	NA	NA	NA	NA	NA	0	NA	NA	NA	NA	NA	0	NA	NA	NA	NA	NA	0
901089	1	206	2	2	15	525	HAN45	NA	NA	NA	NA	NA	0	NA	NA	NA	NA	NA	0	NA	NA	NA	NA	NA	0	NA	NA	NA	NA	NA	0	NA	NA	NA	NA	NA	0
901174	1	224	2	2	16	524	HAN25	0.95	2.65	NA	1	0.2	1	NA	NA	NA	NA	NA	0	NA	NA	NA	NA	NA	0	NA	NA	NA	NA	NA	0	NA	NA	NA	NA	NA	0
900003	1	1	3	3	1	524	HAN17	NA	NA	NA	NA	NA	0	NA	NA	NA	NA	NA	0	NA	NA	NA	NA	NA	0	NA	NA	NA	NA	NA	0	NA	NA	NA	NA	NA	0
900013	1	2	3	3	2	418	GD62	0.89	2.79	1	4	1	1	4.4	5.2	5	4	3	1	7.8	8.5	1.4	1	2.7	1	7.2	10.5	1.6	1	2.5	1	8.7	10.8	1.3	1	0.7	1
900028	1	4	3	3	3	629	GX36	1.6	2.92	NA	2	0.8	1	6.1	7.2	4	4	4.5	1	7.8	12.2	1.6	1	4.3	1	9.8	15.8	1.6	1	3.2	1	11.9	19	1.6	1	1.7	1
900118	1	7	3	3	4	526	HAN58	1.8	3.71	1	2	1	1	5.4	8.6	9	4	3.2	1	8.1	11.8	1.8	1	3.7	1	10.8	14	1.7	1	3.9	1	11.2	15.8	1.5	1	1.5	1
900208	1	25	3	3	5	412	D0210	1.86	3.76	6	2	0.8	1	5.2	5.5	5	4	1.7	1	7.4	8.2	1	1	3.1	1	7.6	8	1.4	1	3.1	1	10.8	8.9	1	1	2.1	1
900298	1	43	3	3	6	843	GZ45	NA	NA	NA	NA	NA	0	NA	NA	NA	NA	NA	0	NA	NA	NA	NA	NA	0	NA	NA	NA	NA	NA	0	NA	NA	NA	NA	NA	0
900388	1	61	3	3	7	741	YN32	1.8	3.96	4	4	2.2	1	NA	NA	NA	NA	NA	0	NA	NA	NA	NA	NA	0	NA	NA	NA	NA	NA	0	NA	NA	NA	NA	NA	0
900478	1	79	3	3	8	412	D0217	1.2	1.22	NA	1	0.3	1	2.5	1.6	3	4	1.2	1	NA	NA	NA	NA	NA	0	NA	NA	NA	NA	NA	0	NA	NA	NA	NA	NA	0
900563	1	97	3	3	9	524	HAN23	1.85	4.31	8	1	1.8	1	5.9	8.3	4	2	4.1	1	8	12.2	0.9	1	5.6	1	7.7	13.2	1.1	1	2.8	1	10.3	14.5	1.6	1	2.7	1
900653	1	115	3	3	10	523	HAN03	1.8	2.95	6	2	1	1	5	6.5	6	4	3	1	8.2	9	1.8	1	3.3	1	8.4	10.4	1.1	1	3.3	1	11.9	12.2	5	2	1.9	1
900743	1	133	3	3	11	630	GX44	1.6	2.81	NA	1	0.5	1	4.4	4.1	4	4	2	1	6.5	6.8	1.5	1	2.5	1	7.2	6.7	1.2	1	3.1	1	8.1	7	1.4	1	1.9	1
900828	1	151	3	3	12	843	GZ31	1.65	4.03	6	2	0.8	1	4.7	6.8	4	4	3	1	7.3	11	2.8	2	4.3	1	9.2	12.4	1.3	1	3.4	1	10.3	13.9	1.4	1	1.8	1
900908	1	169	3	3	13	416	GD52	1.1	3.82	NA	1	0.3	1	2.9	3.5	2	2	1.3	1	7.1	6.4	2.4	2	2.3	1	6.1	6.4	2.3	2	2.2	1	6.8	6.5	3	2	2.2	1
901088	1	206	3	3	15	525	HAN45	NA	NA	NA	NA	NA	0	NA	NA	NA	NA	NA	0	NA	NA	NA	NA	NA	0	NA	NA	NA	NA	NA	0	NA	NA	NA	NA	NA	0
901173	1	224	3	3	16	524	HAN25	NA	NA	NA	NA	NA	0	NA	NA	NA	NA	NA	0	NA	NA	NA	NA	NA	0	NA	NA	NA	NA	NA	0	NA	NA	NA	NA	NA	0
900002	1	1	4	4	1	524	HAN17	1.45	3.05	4	2	0.5	1	5.4	7.6	4	4	3	1	7.2	12.5	2	3	3.8	1	6.3	8.2	1.5	1	1.1	1	9.3	9.9	1.4	1	1.2	1
900012	1	2	4	4	2	418	GD62	0.95	2.6	1	2	0.8	1	3.9	4.6	8	4	2.5	1	8	6.6	0.1	1	3.2	1	7.9	9.3	1.3	1	2.7	1	9.5	11.9	1.2	1	1.3	1
900027	1	4	4	4	3	629	GX36	1.1	1.97	NA	1	NA	1	NA	NA	NA	NA	NA	0	NA	NA	NA	NA	NA	0	NA	NA	NA	NA	NA	0	NA	NA	NA	NA	NA	0
900117	1	7	4	4	4	526	HAN58	1.9	3.3	2	2	NA	1	NA	NA	NA	NA	NA	0	NA	NA	NA	NA	NA	0	NA	NA	NA	NA	NA	0	NA	NA	NA	NA	NA	0
900207	1	25	4	4	5	412	D0210	1.55	4.19	6	2	0.5	1	NA	NA	NA	NA	NA	0	NA	NA	NA	NA	NA	0	NA	NA	NA	NA	NA	0	NA	NA	NA	NA	NA	0
900297	1	43	4	4	6	843	GZ45	1.7	3.67	8	1	1.2	1	5.1	6.6	5	4	0.85	1	5.4	7.6	0.5	1	2	1	5.4	7.2	0.6	1	3.2	1	6.6	7.9	0.9	1	2.5	1
900387	1	61	4	4	7	741	YN32	1.5	3.32	1	3	NA	1	5.3	6.6	3	4	3	1	8.4	10.1	1.5	1	3.9	1	9.2	9.4	1.3	1	1.8	1	10.5	12.5	1.4	1	3.1	1
900477	1	79	4	4	8	412	D0217	2.65	3.74	NA	1	0.8	1	5.4	6.7	6	2	3.6	1	8.4	10.2	2.5	2	3.3	1	11.6	12.2	2.3	4	3.1	1	11.2	12.5	2	2	2.3	1
900562	1	97	4	4	9	524	HAN23	2.35	5.53	10	2	1.8	1	5.1	6.9	7	4	4	1	8	9.6	0.6	1	4.9	1	7.9	10.8	0.4	1	3.4	1	10.5	11.8	1.8	1	3.1	1
900652	1	115	4	4	10	523	HAN03	2.35	4.87	8	2	1	1	5.2	7.5	7	4	4.2	1	8.4	11	2.2	3	5.2	1	8.5	12.8	1.9	1	2.8	1	11.9	14.5	1.8	1	2.1	1
900742	1	133	4	4	11	630	GX44	2.4	2.2	5	4	0.5	1	NA	NA	NA	NA	NA	0	NA	NA	NA	NA	NA	0	NA	NA	NA	NA	NA	0	NA	NA	NA	NA	NA	0
900827	1	151	4	4	12	843	GZ31	1.45	3.41	8	1	0.7	1	5	6.7	6	4	3.1	1	7.5	11.3	1.5	1	1.2	1	9.3	13.1	1.1	1	3.7	1	10.3	14.6	1.3	1	1.7	1
900907	1	169	4	4	13	416	GD52	NA	NA	NA	NA	NA	0	NA	NA	NA	NA	NA	0	NA	NA	NA	NA	NA	0	NA	NA	NA	NA	NA	0	NA	NA	NA	NA	NA	0
901087	1	206	4	4	15	525	HAN45	0.7	1.58	1	1	NA	1	NA	NA	NA	NA	NA	0	NA	NA	NA	NA	NA	0	NA	NA	NA	NA	NA	0	NA	NA	NA	NA	NA	0
901172	1	224	4	4	16	524	HAN25	1.15	2.42	NA	1	0.4	1	4.3	7.5	5	4	3	1	7.3	13.2	0.8	1	4.7	1	8.8	13.8	1.1	1	4.2	1	11.1	18.4	1.3	1	3.7	1
900001	1	1	5	5	1	524	HAN17	0.7	1.59	NA	1	0.4	1	NA	NA	NA	NA	NA	0	NA	NA	NA	NA	NA	0	NA	NA	NA	NA	NA	0	NA	NA	NA	NA	NA	0
900011	1	2	5	5	2	418	GD62	1.46	3.07	NA	2	0.6	1	NA	NA	NA	NA	NA	0	NA	NA	NA	NA	NA	0	NA	NA	NA	NA	NA	0	NA	NA	NA	NA	NA	0
900026	1	4	5	5	3	629	GX36	1.5	3.75	3	3	1.4	1	5.2	6.5	5	4	3	1	8.1	9.8	1.3	1	4.5	1	9.6	11.9	0.7	1	4.1	1	11.2	13.1	0.7	1	1.8	1
900116	1	7	5	5	4	526	HAN58	NA	NA	NA	NA	NA	0	NA	NA	NA	NA	NA	0	NA	NA	NA	NA	NA	0	NA	NA	NA	NA	NA	0	NA	NA	NA	NA	NA	0
900206	1	25	5	5	5	412	D0210	1.8	3.52	4	4	1.3	1	5.3	4.8	5	4	1.6	1	6.5	7.5	0.3	1	2	1	8.7	8	1.2	1	2.9	1	9.7	8	1.5	1	1.7	1
900296	1	43	5	5	6	843	GZ45	1.7	3.28	2	1	NA	1	5.3	6.7	4	4	0.8	1	7.8	10.2	1.4	1	3.4	1	10.3	13.3	1.6	1	3.1	1	11.9	16.6	1.7	1	2.7	1
900386	1	61	5	5	7	741	YN32	NA	NA	NA	NA	NA	0	NA	NA	NA	NA	NA	0	NA	NA	NA	NA	NA	0	NA	NA	NA	NA	NA	0	NA	NA	NA	NA	NA	0
900476	1	79	5	5	8	412	D0217	2.68	4.94	5	2	2.2	1	5.6	5.7	6	4	4.1	1	8.6	11.1	2.6	4	4	1	11.4	13.4	2.1	4	2.2	1	11.5	15.8	1.9	1	2.7	1
900561	1	97	5	5	9	524	HAN23	1.7	4	5	3	1.5	1	5.1	4.7	4	4	2.8	1	8.3	7.5	0.8	1	2.8	1	8.1	8.6	0.5	1	3.4	1	11.5	9.3	1.8	2	0.7	1
900651	1	115	5	5	10	523	HAN03	1.9	3.22	NA	1	0.8	1	5.1	5.9	6	4	2.8	1	7.9	10.2	1.9	4	4.7	1	8.8	10.6	1.6	1	2.9	1	12.1	11.8	1.7	1	1.5	1
900741	1	133	5	5	11	630	GX44	1.7	3.63	NA	1	0.5	1	4.4	4.9	5	2	2.4	1	7.6	7.8	1.5	1	4.8	1	8.4	8.8	1.4	1	3.6	1	11.9	9.5	1.3	1	1.5	1
900826	1	151	5	5	12	843	GZ31	1.4	4.51	1	1	0.7	1	4.7	7.3	3	4	2.6	1	7.5	11.5	1.2	1	4.5	1	9.2	12.1	1.1	1	3.6	1	9.9	17.8	1.4	1	2.7	1
900906	1	169	5	5	13	416	GD52	1	2.83	NA	1	0.7	1	NA	NA	NA	NA	NA	0	NA	NA	NA	NA	NA	0	NA	NA	NA	NA	NA	0	NA	NA	NA	NA	NA	0
901086	1	206	5	5	15	525	HAN45	NA	NA	NA	NA	NA	0	NA	NA	NA	NA	NA	0	NA	NA	NA	NA	NA	0	NA	NA	NA	NA	NA	0	NA	NA	NA	NA	NA	0
901171	1	224	5	5	16	524	HAN25	NA	NA	NA	NA	NA	0	NA	NA	NA	NA	NA	0	NA	NA	NA	NA	NA	0	NA	NA	NA	NA	NA	0	NA	NA	NA	NA	NA	0
900010	1	3	1	6	2	741	YN35	0.99	1.76	NA	1	0.3	1	4.3	6.7	5	4	3	1	7.8	11.1	1.1	1	3.9	1	8.7	13.2	1.2	1	3.6	1	9.9	14.1	1.4	1	1.5	1
900025	1	5	1	6	3	740	YN23	NA	NA	NA	NA	NA	0	NA	NA	NA	NA	NA	0	NA	NA	NA	NA	NA	0	NA	NA	NA	NA	NA	0	NA	NA	NA	NA	NA	0
900115	1	8	1	6	4	415	GD38	2.4	4.37	7	2	1.5	1	5	7.9	7	4	4	1	7.9	12.1	2.3	3	3.6	1	11.1	15.3	1.7	1	4.2	1	11.9	16.9	1.5	1	2.4	1
900205	1	26	1	6	5	843	GZ37	2.45	4.69	13	3	1.9	1	3.5	6.3	6	2	1.5	1	7.6	7.6	2	3	3.4	1	11.3	9	2.2	4	3.4	1	10.5	10.3	2	1	3.1	1
900295	1	44	1	6	6	753	YN44	1.55	3.08	NA	1	1	1	5.2	6.5	4	4	1.1	1	7.6	9.4	1.5	1	3.8	1	9.6	11.3	1.5	1	2.8	1	11.2	12.4	1.5	1	2.4	1
900385	1	62	1	6	7	740	YN24	NA	NA	NA	NA	NA	0	NA	NA	NA	NA	NA	0	NA	NA	NA	NA	NA	0	NA	NA	NA	NA	NA	0	NA	NA	NA	NA	NA	0
900475	1	80	1	6	8	525	HAN34	2.1	1.18	5	3	1.9	1	6.2	7.7	4	4	4	1	8.7	10.2	1	1	3.2	1	10.8	11.9	0.5	1	1.2	1	11.2	13.5	1.1	1	2.3	1
900560	1	98	1	6	9	412	D0204	2.36	4	1	1	0.9	1	5.3	6.3	4	2	3	1	8.4	9.6	2.4	3	3.2	1	8.2	11.1	2.2	1	2.7	1	12.3	12.2	1.9	2	1.5	1
900650	1	116	1	6	10	412	D0211	1.65	2.17	NA	1	0.8	1	4.1	3.5	3	2	1.2	1	7.8	6	3.4	2	2.8	1	7.3	6.7	1	1	1.6	1	9.9	6.9	3.5	1	1.5	1
900740	1	134	1	6	11	415	GD43	2	4.25	9	2	0.8	1	5	6.9	4	4	3	1	8	11.9	1.8	1	6.5	1	8.9	16.1	0.8	1	3.9	1	11.8	18	1.8	1	2.7	1
900825	1	152	1	6	12	843	GZ30	NA	NA	NA	NA	NA	0	NA	NA	NA	NA	NA	0	NA	NA	NA	NA	NA	0	NA	NA	NA	NA	NA	0	NA	NA	NA	NA	NA	0
900905	1	170	1	6	13	629	GX23	1.7	2.93	NA	2	0.8	1	NA	NA	NA	NA	NA	0	NA	NA	NA	NA	NA	0	NA	NA	NA	NA	NA	0	NA	NA	NA	NA	NA	0
901000	1	188	1	6	14	843	GZ25	NA	NA	NA	NA	NA	0	NA	NA	NA	NA	NA	0	NA	NA	NA	NA	NA	0	NA	NA	NA	NA	NA	0	NA	NA	NA	NA	NA	0
901085	1	207	1	6	15	524	HAN11	NA	NA	NA	NA	NA	0	NA	NA	NA	NA	NA	0	NA	NA	NA	NA	NA	0	NA	NA	NA	NA	NA	0	NA	NA	NA	NA	NA	0
901170	1	225	1	6	16	629	GX29	0.85	2.1	NA	1	NA	1	NA	NA	NA	NA	NA	0	NA	NA	NA	NA	NA	0	NA	NA	NA	NA	NA	0	NA	NA	NA	NA	NA	0
900009	1	3	2	7	2	741	YN35	1.1	1.94	NA	1	0.5	1	NA	NA	NA	NA	NA	0	NA	NA	NA	NA	NA	0	NA	NA	NA	NA	NA	0	NA	NA	NA	NA	NA	0
900024	1	5	2	7	3	740	YN23	1.3	1.12	NA	1	NA	1	NA	NA	NA	NA	NA	0	NA	NA	NA	NA	NA	0	NA	NA	NA	NA	NA	0	NA	NA	NA	NA	NA	0
900114	1	8	2	7	4	415	GD38	2	5.66	7	3	1.4	1	5.2	7	6	4	3	1	8.2	10.9	2	3	3.9	1	11.2	12	1.9	1	3.8	1	11.4	12.7	1.5	1	1.8	1
900204	1	26	2	7	5	843	GZ37	2	3.99	NA	1	1.3	1	5.3	6.5	5	4	1.6	1	7.6	10.2	1.8	1	3	1	10.9	12.2	1.7	1	3.5	1	11.3	13.4	1.7	1	2.4	1
900294	1	44	2	7	6	753	YN44	1.2	1.94	NA	1	NA	1	5.2	4.4	1	4	0.9	1	7.8	8.4	1	1	3.7	1	10.2	9.7	1.3	1	2.4	1	10.9	11.1	1.2	1	2.3	1
900384	1	62	2	7	7	740	YN24	1.7	3.28	NA	1	1.4	1	5	6.1	6	4	2.7	1	7.2	8.3	1.6	1	2.7	1	9.4	9.3	1.4	1	1.8	1	11.5	11.5	1.4	1	2.7	1
900474	1	80	2	7	8	525	HAN34	1.8	3.17	NA	1	NA	1	5	4.7	4	4	2	1	8.6	7	1.4	1	2.5	1	8.7	7.8	1.6	1	1.5	1	10.5	8.7	1.4	1	2.3	1
900559	1	98	2	7	9	412	D0204	2.36	5.03	6	1	1.8	1	NA	NA	NA	NA	NA	0	NA	NA	NA	NA	NA	0	NA	NA	NA	NA	NA	0	NA	NA	NA	NA	NA	0
900649	1	116	2	7	10	412	D0211	0.5	0.75	NA	1	0.3	1	NA	NA	NA	NA	NA	0	NA	NA	NA	NA	NA	0	NA	NA	NA	NA	NA	0	NA	NA	NA	NA	NA	0
900739	1	134	2	7	11	415	GD43	NA	NA	NA	NA	NA	0	NA	NA	NA	NA	NA	0	NA	NA	NA	NA	NA	0	NA	NA	NA	NA	NA	0	NA	NA	NA	NA	NA	0
900824	1	152	2	7	12	843	GZ30	0.5	1.09	NA	1	0.3	1	NA	NA	NA	NA	NA	0	NA	NA	NA	NA	NA	0	NA	NA	NA	NA	NA	0	NA	NA	NA	NA	NA	0
900904	1	170	2	7	13	629	GX23	NA	NA	NA	NA	NA	0	NA	NA	NA	NA	NA	0	NA	NA	NA	NA	NA	0	NA	NA	NA	NA	NA	0	NA	NA	NA	NA	NA	0
900999	1	188	2	7	14	843	GZ25	1.7	4.26	2	1	0.7	1	5.1	8.6	4	4	3.2	1	8.1	16	1.7	1	6.5	1	9.8	19.9	1.6	4	5.1	1	10.9	22.1	1.7	1	3.1	1
901084	1	207	2	7	15	524	HAN11	0.8	1.74	NA	1	0.2	1	4.1	4.2	2	1	2.5	1	7.8	9.2	1.5	1	2.8	1	8.3	10.8	1.4	1	2.7	1	10.4	12.6	1.6	1	1.9	1
901169	1	225	2	7	16	629	GX29	NA	NA	NA	NA	NA	0	NA	NA	NA	NA	NA	0	NA	NA	NA	NA	NA	0	NA	NA	NA	NA	NA	0	NA	NA	NA	NA	NA	0
900008	1	3	3	8	2	741	YN35	1.25	2.43	1	1	0.6	1	NA	NA	NA	NA	NA	0	NA	NA	NA	NA	NA	0	NA	NA	NA	NA	NA	0	NA	NA	NA	NA	NA	0
900023	1	5	3	8	3	740	YN23	1.2	1.86	NA	1	0.6	1	NA	NA	NA	NA	NA	0	NA	NA	NA	NA	NA	0	NA	NA	NA	NA	NA	0	NA	NA	NA	NA	NA	0
900113	1	8	3	8	4	415	GD38	1.7	4.45	14	2	1.5	1	5	7.5	4	4	4	1	8.5	9	1.7	1	2.9	1	10.8	10.3	1.6	1	3.9	1	11.9	11.2	1.4	1	1.7	1
900203	1	26	3	8	5	843	GZ37	1.18	2.11	1	1	0.8	1	3.3	2.2	3	4	0.4	1	NA	NA	NA	NA	NA	NA	3.2	2.7	1.6	1	0.8	1	NA	NA	NA	NA	NA	0
900293	1	44	3	8	6	753	YN44	0.95	1.52	NA	2	0.6	1	NA	NA	NA	NA	NA	0	NA	NA	NA	NA	NA	0	NA	NA	NA	NA	NA	0	NA	NA	NA	NA	NA	0
900383	1	62	3	8	7	740	YN24	2.05	3.8	NA	1	1.2	1	6.4	7	2	1	3.5	1	7.9	11	2.1	4	3.2	1	10.6	13.4	2	4	3.2	1	12.1	15.6	1.9	2	2.7	1
900473	1	80	3	8	8	525	HAN34	1.5	2.91	5	2	0.6	1	NA	NA	NA	NA	NA	0	NA	NA	NA	NA	NA	0	NA	NA	NA	NA	NA	0	NA	NA	NA	NA	NA	0
900558	1	98	3	8	9	412	D0204	NA	NA	NA	NA	NA	0	NA	NA	NA	NA	NA	0	NA	NA	NA	NA	NA	0	NA	NA	NA	NA	NA	0	NA	NA	NA	NA	NA	0
900648	1	116	3	8	10	412	D0211	1.86	3.7	7	1	1	1	NA	NA	NA	NA	NA	0	NA	NA	NA	NA	NA	0	NA	NA	NA	NA	NA	0	NA	NA	NA	NA	NA	0
900738	1	134	3	8	11	415	GD43	NA	NA	NA	NA	NA	0	NA	NA	NA	NA	NA	0	NA	NA	NA	NA	NA	0	NA	NA	NA	NA	NA	0	NA	NA	NA	NA	NA	0
900823	1	152	3	8	12	843	GZ30	1.65	2.91	NA	1	0.3	1	NA	NA	NA	NA	NA	0	NA	NA	NA	NA	NA	0	NA	NA	NA	NA	NA	0	NA	NA	NA	NA	NA	0
900903	1	170	3	8	13	629	GX23	1.9	4.08	7	3	0.8	1	NA	NA	NA	NA	NA	0	NA	NA	NA	NA	NA	0	NA	NA	NA	NA	NA	0	NA	NA	NA	NA	NA	0
900998	1	188	3	8	14	843	GZ25	1.5	3.19	NA	1	0.5	1	4.7	6	3	4	2.5	1	8.3	9.3	1.4	1	2.9	1	9.7	11.6	1.4	1	3.2	1	10.2	14	1.4	2	2.2	1
901083	1	207	3	8	15	524	HAN11	1.3	2.44	NA	1	0.9	1	4.8	6.3	2	4	2.4	1	8	10.2	4.1	2	3.9	1	8.5	12.6	2.8	4	3.5	1	11.4	14.2	3.5	1	3.8	1
901168	1	225	3	8	16	629	GX29	NA	NA	NA	NA	NA	0	NA	NA	NA	NA	NA	0	NA	NA	NA	NA	NA	0	NA	NA	NA	NA	NA	0	NA	NA	NA	NA	NA	0
900007	1	3	4	9	2	741	YN35	1.55	3.93	3	3	1.3	1	2.5	2.3	3	4	0.3	1	NA	NA	NA	NA	NA	0	NA	NA	NA	NA	NA	0	NA	NA	NA	NA	NA	0
900022	1	5	4	9	3	740	YN23	1.23	2.14	NA	1	0.9	1	5.2	9.1	1	4	2.9	1	8.2	10	1.1	1	5	1	10.1	11.3	1.1	1	3.1	1	11.6	12.8	1.3	1	1.5	1
900112	1	8	4	9	4	415	GD38	0.4	0.99	NA	1	0.2	1	NA	NA	NA	NA	NA	0	NA	NA	NA	NA	NA	0	NA	NA	NA	NA	NA	0	NA	NA	NA	NA	NA	0
900202	1	26	4	9	5	843	GZ37	2	3.26	NA	1	NA	1	5.4	5	2	4	0.5	1	7.8	6.7	1.9	1	2.3	1	9.4	7.5	1.9	1	3.2	1	10.8	8	1.7	1	1.7	1
900292	1	44	4	9	6	753	YN44	2.2	3.31	2	2	1.3	1	5.4	7.7	6	4	3.1	1	8.5	11.1	1.9	1	3.9	1	10.3	14.5	2.1	3	4.3	1	10.9	16.5	1.8	1	3.1	1
900382	1	62	4	9	7	740	YN24	1.95	4	NA	1	1.2	1	4.9	5.5	5	4	2.8	1	7.9	8.4	1.8	1	1.5	1	9.8	8.9	1.7	1	2.1	1	10.5	9.3	1.2	1	1.7	1
900472	1	80	4	9	8	525	HAN34	NA	NA	NA	NA	NA	0	NA	NA	NA	NA	NA	0	NA	NA	NA	NA	NA	0	NA	NA	NA	NA	NA	0	NA	NA	NA	NA	NA	0
900557	1	98	4	9	9	412	D0204	1.85	4.28	1	4	1.2	1	5.2	8.3	8	4	4.4	1	8.4	13.2	1.7	1	6	1	8.1	15.9	1.6	1	3.6	1	10.9	17.7	1.8	1	3.2	1
900647	1	116	4	9	10	412	D0211	1.82	2.76	NA	1	0.8	1	4.9	5.2	6	4	3	1	8.2	7.8	1.8	1	2.9	1	7	8.3	1.2	1	2.9	1	10.1	8.4	1.6	1	1.9	1
900737	1	134	4	9	11	415	GD43	1.4	3.72	6	4	0.8	1	4.1	5.1	3	4	2.9	1	7.5	8.8	1.9	1	6	1	8.4	11.1	2.1	2	3.2	1	12.3	13.7	2	1	3.2	1
900822	1	152	4	9	12	843	GZ30	2	3.66	1	3	1	1	5.3	6	7	4	4.1	1	7.6	9	0.3	1	4.8	1	9.4	13.5	0.5	1	3.4	1	10.3	14.9	0.5	1	2.8	1
900902	1	170	4	9	13	629	GX23	NA	NA	NA	NA	NA	0	NA	NA	NA	NA	NA	0	NA	NA	NA	NA	NA	0	NA	NA	NA	NA	NA	0	NA	NA	NA	NA	NA	0
900997	1	188	4	9	14	843	GZ25	NA	NA	NA	NA	NA	0	NA	NA	NA	NA	NA	0	NA	NA	NA	NA	NA	0	NA	NA	NA	NA	NA	0	NA	NA	NA	NA	NA	0
901082	1	207	4	9	15	524	HAN11	NA	NA	NA	NA	NA	0	NA	NA	NA	NA	NA	0	NA	NA	NA	NA	NA	0	NA	NA	NA	NA	NA	0	NA	NA	NA	NA	NA	0
901167	1	225	4	9	16	629	GX29	NA	NA	NA	NA	NA	0	NA	NA	NA	NA	NA	0	NA	NA	NA	NA	NA	0	NA	NA	NA	NA	NA	0	NA	NA	NA	NA	NA	0
900006	1	3	5	10	2	741	YN35	1.48	3.06	10	4	0.8	1	4.3	6.4	7	4	3	1	8.2	9.5	1.6	1	4.2	1	9.6	13.4	1.4	1	4	1	11.8	18.5	1.7	1	3.1	1
900021	1	5	5	10	3	740	YN23	1.05	2.1	NA	1	NA	1	3.4	2.3	1	4	0.8	1	NA	NA	NA	NA	NA	0	NA	NA	NA	NA	NA	0	NA	NA	NA	NA	NA	0
900111	1	8	5	10	4	415	GD38	2	4.43	10	2	1.3	1	5.1	9.9	10	4	4.3	1	8.9	13.2	1.8	1	5.1	1	11.1	15.5	1.6	1	2.4	1	12.2	17.4	1.4	1	2.4	1
900201	1	26	5	10	5	843	GZ37	1.4	3.21	1	1	NA	1	5.2	4.5	2	4	0.6	1	8	7.8	4	3	2.9	1	11.3	8	1.9	1	3.6	1	11.8	9.5	1.3	1	2.4	1
900291	1	44	5	10	6	753	YN44	2	3.76	NA	1	1.8	1	5.4	6	7	4	1.2	1	8.4	8.4	1.6	1	3.2	1	9.8	9.2	1.8	1	3.2	1	10.5	10.2	1.7	1	2.8	1
900381	1	62	5	10	7	740	YN24	0.7	1.54	NA	1	0.3	1	NA	NA	NA	NA	NA	0	NA	NA	NA	NA	NA	0	NA	NA	NA	NA	NA	0	NA	NA	NA	NA	NA	0
900471	1	80	5	10	8	525	HAN34	1.6	3.59	3	3	1	1	4.9	6.5	6	4	3.7	1	7.9	9.9	1.6	1	3.5	1	9.5	11.2	1.5	1	1.8	1	10.2	13	1.6	1	3.6	1
900556	1	98	5	10	9	412	D0204	1.18	2.32	NA	1	0.9	1	3.6	3	3	4	2	1	NA	NA	NA	NA	NA	NA	5.9	3.3	2	1	1.2	1	10.8	10.3	2	2	2.7	1
900646	1	116	5	10	10	412	D0211	1.6	2.35	NA	1	0.8	1	3.8	2.9	5	3	1.2	1	NA	NA	NA	NA	NA	0	NA	NA	NA	NA	NA	0	NA	NA	NA	NA	NA	0
900736	1	134	5	10	11	415	GD43	1.5	4.02	15	3	0.7	1	NA	NA	NA	NA	NA	0	NA	NA	NA	NA	NA	0	NA	NA	NA	NA	NA	0	NA	NA	NA	NA	NA	0
900821	1	152	5	10	12	843	GZ30	NA	NA	NA	NA	NA	0	NA	NA	NA	NA	NA	0	NA	NA	NA	NA	NA	0	NA	NA	NA	NA	NA	0	NA	NA	NA	NA	NA	0
900901	1	170	5	10	13	629	GX23	NA	NA	NA	NA	NA	0	NA	NA	NA	NA	NA	0	NA	NA	NA	NA	NA	0	NA	NA	NA	NA	NA	0	NA	NA	NA	NA	NA	0
900996	1	188	5	10	14	843	GZ25	NA	NA	NA	NA	NA	0	NA	NA	NA	NA	NA	0	NA	NA	NA	NA	NA	0	NA	NA	NA	NA	NA	0	NA	NA	NA	NA	NA	0
901081	1	207	5	10	15	524	HAN11	1.1	2.81	NA	1	0.7	1	5	7.6	2	4	3	1	8.2	10.5	0.9	1	4.2	1	8.6	13.8	1	1	4.3	1	12.6	16.5	1	1	3.7	1
901166	1	225	5	10	16	629	GX29	NA	NA	NA	NA	NA	0	NA	NA	NA	NA	NA	0	NA	NA	NA	NA	NA	0	NA	NA	NA	NA	NA	0	NA	NA	NA	NA	NA	0
900020	1	6	1	11	3	412	D0214	NA	NA	NA	NA	NA	0	NA	NA	NA	NA	NA	0	NA	NA	NA	NA	NA	0	NA	NA	NA	NA	NA	0	NA	NA	NA	NA	NA	0
900110	1	9	1	11	4	630	GX52	NA	NA	NA	NA	NA	0	NA	NA	NA	NA	NA	0	NA	NA	NA	NA	NA	0	NA	NA	NA	NA	NA	0	NA	NA	NA	NA	NA	0
900200	1	27	1	11	5	843	GZ23	2.55	5.11	2	2	1.4	1	NA	NA	NA	NA	NA	0	NA	NA	NA	NA	NA	0	NA	NA	NA	NA	NA	0	NA	NA	NA	NA	NA	0
900290	1	45	1	11	6	630	GX47	1.8	3.34	NA	2	0.9	1	5.7	6.6	2	4	1.1	1	8.8	10.3	1.7	1	3.2	1	11.5	13.1	1.8	1	3.6	1	10.6	14.6	1.8	1	2.1	1
900380	1	63	1	11	7	842	GZ10	NA	NA	NA	NA	NA	0	NA	NA	NA	NA	NA	0	NA	NA	NA	NA	NA	0	NA	NA	NA	NA	NA	0	NA	NA	NA	NA	NA	0
900470	1	81	1	11	8	417	GD58	1.8	4.36	4	1	1.5	1	4.3	6.4	7	4	3.8	1	7.7	9.4	1.9	1	5.6	1	8.8	10.2	1.6	1	2.4	1	9.9	11.4	1.3	1	2.7	1
900555	1	99	1	11	9	524	HAN21	2.26	3.72	4	3	1.6	1	5.2	8.3	6	4	4	1	8.6	11.2	0.6	1	5.5	1	8.7	13.4	0.6	1	2.8	1	11.6	14.7	1.8	1	2.8	1
900645	1	117	1	11	10	412	D0207	1.65	3.54	NA	1	0.6	1	5.1	5.9	5	4	3.7	1	8.2	11.2	1.5	1	4.7	1	8.5	14.4	1.1	1	3.2	1	12.2	16.2	1.6	1	2.5	1
900735	1	135	1	11	11	524	HAN12	1.5	2.85	NA	4	NA	1	NA	NA	NA	NA	NA	0	NA	NA	NA	NA	NA	0	NA	NA	NA	NA	NA	0	NA	NA	NA	NA	NA	0
900820	1	153	1	11	12	843	GZ39	1.4	3.09	4	3	0.5	1	NA	NA	NA	NA	NA	0	NA	NA	NA	NA	NA	0	NA	NA	NA	NA	NA	0	NA	NA	NA	NA	NA	0
900900	1	171	1	11	13	842	GZ20	NA	NA	NA	NA	NA	0	NA	NA	NA	NA	NA	0	NA	NA	NA	NA	NA	0	NA	NA	NA	NA	NA	0	NA	NA	NA	NA	NA	0
900995	1	189	1	11	14	412	D0215	1	2.13	NA	1	0.3	1	NA	NA	NA	NA	NA	0	NA	NA	NA	NA	NA	0	NA	NA	NA	NA	NA	0	NA	NA	NA	NA	NA	0
901080	1	208	1	11	15	630	GX42	NA	NA	NA	NA	NA	0	NA	NA	NA	NA	NA	0	NA	NA	NA	NA	NA	0	NA	NA	NA	NA	NA	0	NA	NA	NA	NA	NA	0
901165	1	226	1	11	16	523	HAN02	1.1	2.5	NA	1	0.6	1	5	5	1	2	2.5	1	7.9	10.1	2.8	2	3.8	1	8.3	14.2	2.8	3	3.3	1	12.3	16.9	3.5	3	3.2	1
900019	1	6	2	12	3	412	D0214	NA	NA	NA	NA	NA	0	NA	NA	NA	NA	NA	0	NA	NA	NA	NA	NA	0	NA	NA	NA	NA	NA	0	NA	NA	NA	NA	NA	0
900109	1	9	2	12	4	630	GX52	NA	NA	NA	NA	NA	0	NA	NA	NA	NA	NA	0	NA	NA	NA	NA	NA	0	NA	NA	NA	NA	NA	0	NA	NA	NA	NA	NA	0
900199	1	27	2	12	5	843	GZ23	1.75	3.08	3	3	1.2	1	3.5	2.1	1	4	0.2	1	NA	NA	NA	NA	NA	0	NA	NA	NA	NA	NA	0	NA	NA	NA	NA	NA	0
900289	1	45	2	12	6	630	GX47	1.05	2.77	NA	2	0.6	1	NA	NA	NA	NA	NA	0	NA	NA	NA	NA	NA	0	NA	NA	NA	NA	NA	0	NA	NA	NA	NA	NA	0
900379	1	63	2	12	7	842	GZ10	1.6	2.61	NA	1	1.3	1	5.1	5.6	3	4	2	1	8.2	8.3	1.6	1	3.2	1	10.3	9.7	1.5	1	2.3	1	10.9	11.3	1.5	1	1.5	1
900469	1	81	2	12	8	417	GD58	2.12	NA	10	2	0.9	1	NA	NA	NA	NA	NA	0	NA	NA	NA	NA	NA	0	NA	NA	NA	NA	NA	0	2.5	1.9	1.6	1	0.4	1
900554	1	99	2	12	9	524	HAN21	1.48	3.44	5	1	NA	1	NA	NA	NA	NA	NA	0	NA	NA	NA	NA	NA	0	NA	NA	NA	NA	NA	0	NA	NA	NA	NA	NA	0
900644	1	117	2	12	10	412	D0207	1.62	2.3	NA	4	1	1	5	8.1	7	4	4.5	1	8.4	10.8	1.4	1	3.6	1	8.4	15.6	1	1	2.9	1	12.3	16.3	1.6	1	3.6	1
900734	1	135	2	12	11	524	HAN12	2	4.82	6	2	1.5	1	5	6.6	7	3	2.8	1	8.1	8.5	1.9	1	5.5	1	7.8	10.1	1.3	1	3.7	1	10.2	10.5	1.7	1	0.9	1
900819	1	153	2	12	12	843	GZ39	1.3	2.97	NA	1	0.3	1	3.5	5.1	3	4	2.3	1	7.1	8.2	0.8	1	5.2	1	8.6	9.3	1.1	1	3.6	1	10.1	11.4	1.3	1	1.5	1
900899	1	171	2	12	13	842	GZ20	NA	NA	NA	NA	NA	0	NA	NA	NA	NA	NA	0	NA	NA	NA	NA	NA	0	NA	NA	NA	NA	NA	0	NA	NA	NA	NA	NA	0
900994	1	189	2	12	14	412	D0215	1.9	5.04	8	1	0.7	1	5	8.2	6	4	2.8	1	7.5	14.9	1.4	1	4.5	1	10.1	17.5	1.4	1	4.2	1	11.9	21.9	1.4	1	3.6	1
901079	1	208	2	12	15	630	GX42	NA	NA	NA	NA	NA	0	NA	NA	NA	NA	NA	0	NA	NA	NA	NA	NA	0	NA	NA	NA	NA	NA	0	NA	NA	NA	NA	NA	0
901164	1	226	2	12	16	523	HAN02	0.8	2.21	NA	1	0.2	1	NA	NA	NA	NA	NA	0	NA	NA	NA	NA	NA	0	NA	NA	NA	NA	NA	0	NA	NA	NA	NA	NA	0
900018	1	6	3	13	3	412	D0214	1.9	4.1	1	2	0.9	1	5.1	7.4	4	4	3.2	1	7	10.5	1.7	1	4.7	1	NA	NA	NA	NA	NA	0	NA	NA	NA	NA	NA	0
900108	1	9	3	13	4	630	GX52	2.4	1.57	6	2	1.3	1	6.3	10.2	6	4	4.5	1	8.8	17.3	1.4	1	6.5	1	11.3	22.3	1.9	1	5.6	1	11.6	25.9	1.9	2	2.7	1
900198	1	27	3	13	5	843	GZ23	1.15	1.72	NA	1	0.4	1	1.7	1.8	2	4	0.4	1	NA	NA	NA	NA	NA	0	NA	NA	NA	NA	NA	0	NA	NA	NA	NA	NA	0
900288	1	45	3	13	6	630	GX47	1.81	3.53	NA	3	0.8	1	5.6	6.2	4	4	1.1	1	7.8	9.2	1.7	1	3.4	1	9.8	10.6	1.6	1	3.7	1	10.5	17.8	1.7	1	2.1	1
900378	1	63	3	13	7	842	GZ10	0.9	2.2	1	4	1	1	NA	NA	NA	NA	NA	0	NA	NA	NA	NA	NA	0	NA	NA	NA	NA	NA	0	NA	NA	NA	NA	NA	0
900468	1	81	3	13	8	417	GD58	1.5	3.1	NA	1	1.5	1	4.1	5.5	7	4	2.5	1	8.4	8.3	1.4	1	6	1	9.3	10.6	1.4	1	3.2	1	11.1	11.2	1.4	1	2.7	1
900553	1	99	3	13	9	524	HAN21	NA	NA	NA	NA	NA	0	NA	NA	NA	NA	NA	0	NA	NA	NA	NA	NA	0	NA	NA	NA	NA	NA	0	NA	NA	NA	NA	NA	0
900643	1	117	3	13	10	412	D0207	NA	NA	NA	NA	NA	0	NA	NA	NA	NA	NA	0	NA	NA	NA	NA	NA	0	NA	NA	NA	NA	NA	0	NA	NA	NA	NA	NA	0
900733	1	135	3	13	11	524	HAN12	2.3	4.32	10	2	1.5	1	4.8	6.3	6	2	2.9	1	7.5	9.2	2	4	3.6	1	7.8	11	1.2	1	3.6	1	10.1	12.8	1.9	2	1.5	1
900818	1	153	3	13	12	843	GZ39	1.6	3	NA	1	0.6	1	NA	NA	NA	NA	NA	0	NA	NA	NA	NA	NA	0	NA	NA	NA	NA	NA	0	NA	NA	NA	NA	NA	0
900898	1	171	3	13	13	842	GZ20	NA	NA	NA	NA	NA	0	NA	NA	NA	NA	NA	0	NA	NA	NA	NA	NA	0	NA	NA	NA	NA	NA	0	NA	NA	NA	NA	NA	0
900993	1	189	3	13	14	412	D0215	NA	NA	NA	NA	NA	0	NA	NA	NA	NA	NA	0	NA	NA	NA	NA	NA	0	NA	NA	NA	NA	NA	0	NA	NA	NA	NA	NA	0
901078	1	208	3	13	15	630	GX42	NA	NA	NA	NA	NA	0	NA	NA	NA	NA	NA	0	NA	NA	NA	NA	NA	0	NA	NA	NA	NA	NA	0	NA	NA	NA	NA	NA	0
901163	1	226	3	13	16	523	HAN02	NA	NA	NA	NA	NA	0	NA	NA	NA	NA	NA	0	NA	NA	NA	NA	NA	0	NA	NA	NA	NA	NA	0	NA	NA	NA	NA	NA	0
900017	1	6	4	14	3	412	D0214	2.6	5.21	9	2	1.4	1	5.1	7.8	8	2	3	1	8.5	10.6	2.6	3	5.2	1	10.2	12.9	2.2	3	4.1	1	11.7	14.5	2.5	2	2.2	1
900107	1	9	4	14	4	630	GX52	0.65	1.49	NA	1	0.5	1	NA	NA	NA	NA	NA	0	NA	NA	NA	NA	NA	0	NA	NA	NA	NA	NA	0	NA	NA	NA	NA	NA	0
900197	1	27	4	14	5	843	GZ23	1.85	3.48	1	1	1.2	1	NA	NA	NA	NA	NA	0	NA	NA	NA	NA	NA	0	NA	NA	NA	NA	NA	0	NA	NA	NA	NA	NA	0
900287	1	45	4	14	6	630	GX47	1.82	4.22	1	4	1	1	5.2	4.8	2	4	0.9	1	8.2	9.4	1.9	1	4	1	10.3	13	1.8	1	3.9	1	11.1	14.7	1.8	1	2.5	1
900377	1	63	4	14	7	842	GZ10	1.9	3.2	NA	1	1	1	NA	NA	NA	NA	NA	0	NA	NA	NA	NA	NA	0	NA	NA	NA	NA	NA	0	NA	NA	NA	NA	NA	0
900467	1	81	4	14	8	417	GD58	1.2	2.97	NA	1	0.8	1	NA	NA	NA	NA	NA	0	NA	NA	NA	NA	NA	0	NA	NA	NA	NA	NA	0	NA	NA	NA	NA	NA	0
900552	1	99	4	14	9	524	HAN21	NA	NA	NA	NA	NA	0	NA	NA	NA	NA	NA	0	NA	NA	NA	NA	NA	0	NA	NA	NA	NA	NA	0	NA	NA	NA	NA	NA	0
900642	1	117	4	14	10	412	D0207	2.15	4.61	3	1	1.3	1	4.7	9.4	8	4	4.2	1	8.5	13.1	1.9	1	6.2	1	8.6	15.9	0.8	1	3.1	1	11.7	18.9	1.8	1	3.9	1
900732	1	135	4	14	11	524	HAN12	1.7	4.77	8	2	1	1	4.3	5	3	4	2.4	1	7.6	7.4	1.5	1	2.8	1	8.3	9.3	1.5	1	3.4	1	10.6	10.8	1.6	1	1.9	1
900817	1	153	4	14	12	843	GZ39	2.05	4.78	4	2	0.7	1	4.6	6.5	6	2	3.5	1	7.8	11	0.8	1	4.7	1	8.8	14.2	1.2	1	2.9	1	9.9	16.3	1.7	1	1.3	1
900897	1	171	4	14	13	842	GZ20	NA	NA	NA	NA	NA	0	NA	NA	NA	NA	NA	0	NA	NA	NA	NA	NA	0	NA	NA	NA	NA	NA	0	NA	NA	NA	NA	NA	0
900992	1	189	4	14	14	412	D0215	1.5	3.61	NA	1	1	1	5	8.1	7	4	3.5	1	7.4	11.8	1.4	1	3.6	1	9.7	15.2	1.6	1	3.4	1	11.6	16.8	1.5	1	3.1	1
901077	1	208	4	14	15	630	GX42	NA	NA	NA	NA	NA	0	NA	NA	NA	NA	NA	0	NA	NA	NA	NA	NA	0	NA	NA	NA	NA	NA	0	NA	NA	NA	NA	NA	0
901162	1	226	4	14	16	523	HAN02	1.7	3.64	NA	1	0.5	1	4.7	6.4	8	4	4	1	7.7	10.8	1.5	3	4.6	1	9.6	13.3	1.5	1	5.2	1	11.6	15	1.7	2	2.8	1
900016	1	6	5	15	3	412	D0214	NA	NA	NA	NA	NA	0	NA	NA	NA	NA	NA	0	NA	NA	NA	NA	NA	0	NA	NA	NA	NA	NA	0	NA	NA	NA	NA	NA	0
900106	1	9	5	15	4	630	GX52	NA	NA	NA	NA	NA	0	NA	NA	NA	NA	NA	0	NA	NA	NA	NA	NA	0	NA	NA	NA	NA	NA	0	NA	NA	NA	NA	NA	0
900196	1	27	5	15	5	843	GZ23	1.3	2.24	1	2	0.3	1	NA	NA	NA	NA	NA	0	NA	NA	NA	NA	NA	0	NA	NA	NA	NA	NA	0	NA	NA	NA	NA	NA	0
900286	1	45	5	15	6	630	GX47	0.7	1.26	NA	2	NA	1	NA	NA	NA	NA	NA	0	NA	NA	NA	NA	NA	0	NA	NA	NA	NA	NA	0	NA	NA	NA	NA	NA	0
900376	1	63	5	15	7	842	GZ10	1.7	2.91	1	1	0.9	1	5.3	5.5	3	4	2.4	1	7.9	8.6	1.6	1	4	1	10.3	10.5	1.7	1	2.5	1	12.1	12	1.7	1	1.8	1
900466	1	81	5	15	8	417	GD58	1.1	2.55	NA	1	1	1	NA	NA	NA	NA	NA	0	NA	NA	NA	NA	NA	0	NA	NA	NA	NA	NA	0	NA	NA	NA	NA	NA	0
900551	1	99	5	15	9	524	HAN21	1.5	3.35	3	1	1	1	4.9	8	6	4	3	1	8.2	11.7	1.6	1	5.2	1	8.5	14.6	1.6	1	3.6	1	10.5	16.3	1.6	1	2.5	1
900641	1	117	5	15	10	412	D0207	NA	NA	NA	NA	NA	0	NA	NA	NA	NA	NA	0	NA	NA	NA	NA	NA	0	NA	NA	NA	NA	NA	0	NA	NA	NA	NA	NA	0
900731	1	135	5	15	11	524	HAN12	NA	NA	NA	NA	NA	0	NA	NA	NA	NA	NA	0	NA	NA	NA	NA	NA	0	NA	NA	NA	NA	NA	0	NA	NA	NA	NA	NA	0
900816	1	153	5	15	12	843	GZ39	NA	NA	NA	NA	NA	0	NA	NA	NA	NA	NA	0	NA	NA	NA	NA	NA	0	NA	NA	NA	NA	NA	0	NA	NA	NA	NA	NA	0
900896	1	171	5	15	13	842	GZ20	NA	NA	NA	NA	NA	0	NA	NA	NA	NA	NA	0	NA	NA	NA	NA	NA	0	NA	NA	NA	NA	NA	0	NA	NA	NA	NA	NA	0
900991	1	189	5	15	14	412	D0215	1.7	3.63	6	2	0.9	1	4.6	6.6	7	4	3	1	7.6	11.5	1.7	1	3.5	1	9.7	15.4	1.7	1	3.2	1	12.3	18.2	4.5	2	2.8	1
901076	1	208	5	15	15	630	GX42	1.6	3.48	NA	1	0.9	1	5.1	7.8	6	4	4.2	1	7.9	10.5	1.2	1	2.8	1	6.8	7.5	1.3	1	2	1	9	10.6	1	1	2.4	1
901161	1	226	5	15	16	523	HAN02	1.3	2.81	NA	1	0.3	1	5.1	4.5	2	4	0.9	1	7.6	7	4.8	3	1.2	1	8.2	8.1	3.4	3	1.5	1	10.8	8.6	4	2	1.7	1
900105	1	10	1	16	4	843	GZ31	NA	NA	NA	NA	NA	0	NA	NA	NA	NA	NA	0	NA	NA	NA	NA	NA	0	NA	NA	NA	NA	NA	0	NA	NA	NA	NA	NA	0
900195	1	28	1	16	5	842	GZ07	NA	NA	NA	NA	NA	0	NA	NA	NA	NA	NA	0	NA	NA	NA	NA	NA	0	NA	NA	NA	NA	NA	0	NA	NA	NA	NA	NA	0
900285	1	46	1	16	6	740	YN24	2.32	4.42	8	2	1.5	1	5.3	10.2	7	4	4.6	1	8.3	15	1.3	1	6.2	1	9.6	18.6	1.6	1	3.7	1	11.9	20.3	1.3	1	3.6	1
900375	1	64	1	16	7	412	D0208	NA	NA	NA	NA	NA	0	NA	NA	NA	NA	NA	0	NA	NA	NA	NA	NA	0	NA	NA	NA	NA	NA	0	NA	NA	NA	NA	NA	0
900465	1	82	1	16	8	413	GD22	1.7	3.66	3	1	1.3	1	4.2	6.8	9	4	3	1	8.4	10.3	1.7	1	5.5	1	10.3	13.7	1.6	1	2.1	1	12.6	16.8	1.6	1	3.7	1
900550	1	100	1	16	9	103	FJ28	1.15	2.88	NA	1	NA	1	4.4	6	3	4	2.2	1	8.2	9.8	1.4	1	3.6	1	8.3	9.8	1.1	1	2.8	1	10.9	11.2	1.2	1	2.8	1
900640	1	118	1	16	10	413	GD23	1.2	3.21	NA	1	0.8	1	NA	NA	NA	NA	NA	0	NA	NA	NA	NA	NA	0	NA	NA	NA	NA	NA	0	NA	NA	NA	NA	NA	0
900730	1	136	1	16	11	524	HAN16	1.5	3.83	NA	1	0.6	1	4.7	7	9	4	2.5	1	7.9	11	1.4	1	5	1	8	12.8	1.3	1	3.6	1	10.7	14.5	1.4	1	2.6	1
900815	1	154	1	16	12	524	HAN13	1.7	3.84	3	1	1	1	4.8	7.5	6	4	3.1	1	8.2	11.7	1.6	1	5.9	1	8.8	14.2	1.4	1	3.3	1	9.8	15.4	1.6	1	1.4	1
900895	1	172	1	16	13	524	HAN14	1.5	3.45	3	4	0.5	1	4.3	5.4	8	4	2.2	1	8.1	8.2	0.1	1	3.3	1	9.1	9.6	1.2	1	3.6	1	10.5	11.8	0.1	1	1.8	1
900990	1	190	1	16	14	415	GD33	NA	NA	NA	NA	NA	0	NA	NA	NA	NA	NA	0	NA	NA	NA	NA	NA	0	NA	NA	NA	NA	NA	0	NA	NA	NA	NA	NA	0
901075	1	209	1	16	15	417	GD59	2.5	4.39	5	1	1	1	5	8.2	6	2	4	1	8.2	14.4	2.1	3	4.5	1	8.5	17.5	1.5	1	4.2	1	11.8	16.4	1.8	2	4.1	1
901160	1	227	1	16	16	629	GX33	NA	NA	NA	NA	NA	0	NA	NA	NA	NA	NA	0	NA	NA	NA	NA	NA	0	NA	NA	NA	NA	NA	0	NA	NA	NA	NA	NA	0
900104	1	10	2	17	4	843	GZ31	NA	NA	NA	NA	NA	0	NA	NA	NA	NA	NA	0	NA	NA	NA	NA	NA	0	NA	NA	NA	NA	NA	0	NA	NA	NA	NA	NA	0
900194	1	28	2	17	5	842	GZ07	1.4	2.01	NA	4	0.6	1	NA	NA	NA	NA	NA	0	NA	NA	NA	NA	NA	0	NA	NA	NA	NA	NA	0	NA	NA	NA	NA	NA	0
900284	1	46	2	17	6	740	YN24	NA	NA	NA	NA	NA	0	NA	NA	NA	NA	NA	0	NA	NA	NA	NA	NA	0	NA	NA	NA	NA	NA	0	NA	NA	NA	NA	NA	0
900374	1	64	2	17	7	412	D0208	1.35	2.88	NA	1	0.8	1	4.3	4.2	7	4	0.7	1	8.2	7.2	3.7	2	3	1	9.5	9.8	3.6	2	3	1	11.1	11.8	4.5	2	1.7	1
900464	1	82	2	17	8	413	GD22	1.85	2.01	3	1	1.2	1	5	7.7	6	4	3.2	1	8.6	12.6	1.8	1	5.8	1	10.6	15.7	1.7	1	4.8	1	12.1	17.2	1.7	1	3.8	1
900549	1	100	2	17	9	103	FJ28	1.35	2.68	NA	1	1	1	4.3	4.9	3	4	2.5	1	8.4	7.5	2.5	2	2.8	1	7.8	8.3	0.9	1	3.4	1	10.5	9.9	1	1	2.7	1
900639	1	118	2	17	10	413	GD23	1.65	3.01	4	1	1.2	1	3.8	4.6	5	4	1.9	1	7.2	6.2	1.4	1	1.5	1	7.2	6.6	1.3	1	2.6	1	9.9	7.1	1.6	1	0.7	1
900729	1	136	2	17	11	524	HAN16	1.7	3.98	1	1	0.7	1	4.7	6.6	6	4	2.8	1	8	10.1	1.5	1	5	1	8.2	11.8	1.4	1	3.3	1	10.1	13	1.6	1	2.7	1
900814	1	154	2	17	12	524	HAN13	1.6	3.53	NA	1	NA	1	NA	NA	NA	NA	NA	0	NA	NA	NA	NA	NA	0	NA	NA	NA	NA	NA	0	NA	NA	NA	NA	NA	0
900894	1	172	2	17	13	524	HAN14	1.9	5.24	5	2	1.2	1	4.9	7.2	7	4	3.2	1	7.9	11	1.7	1	5.4	1	9.6	12.4	1.7	1	3.8	1	10.6	13.5	1.6	1	2.8	1
900989	1	190	2	17	14	415	GD33	1.1	3.33	3	4	0.2	1	NA	NA	NA	NA	NA	0	NA	NA	NA	NA	NA	0	NA	NA	NA	NA	NA	0	NA	NA	NA	NA	NA	0
901074	1	209	2	17	15	417	GD59	2.4	4.32	2	2	0.6	1	5.7	7.4	6	2	3	1	8.4	12.1	2.2	4	3.8	1	8.3	13.9	1.7	1	4.3	1	11.9	15.8	1.9	2	3.2	1
901159	1	227	2	17	16	629	GX33	NA	NA	NA	NA	NA	0	NA	NA	NA	NA	NA	0	NA	NA	NA	NA	NA	0	NA	NA	NA	NA	NA	0	NA	NA	NA	NA	NA	0
900103	1	10	3	18	4	843	GZ31	NA	NA	NA	NA	NA	0	NA	NA	NA	NA	NA	0	NA	NA	NA	NA	NA	0	NA	NA	NA	NA	NA	0	NA	NA	NA	NA	NA	0
900193	1	28	3	18	5	842	GZ07	1.1	2.14	1	4	0.6	1	1.7	2	1	4	0.45	1	NA	NA	NA	NA	NA	0	NA	NA	NA	NA	NA	0	NA	NA	NA	NA	NA	0
900283	1	46	3	18	6	740	YN24	1.15	2.3	2	1	0.3	1	NA	NA	NA	NA	NA	0	NA	NA	NA	NA	NA	0	NA	NA	NA	NA	NA	0	NA	NA	NA	NA	NA	0
900373	1	64	3	18	7	412	D0208	1.7	4.02	NA	1	0.8	1	NA	NA	NA	NA	NA	0	NA	NA	NA	NA	NA	0	NA	NA	NA	NA	NA	0	NA	NA	NA	NA	NA	0
900463	1	82	3	18	8	413	GD22	1.2	2.69	2	1	0.8	1	NA	NA	NA	NA	NA	0	NA	NA	NA	NA	NA	0	NA	NA	NA	NA	NA	0	NA	NA	NA	NA	NA	0
900548	1	100	3	18	9	103	FJ28	NA	NA	NA	NA	NA	0	NA	NA	NA	NA	NA	0	NA	NA	NA	NA	NA	0	NA	NA	NA	NA	NA	0	NA	NA	NA	NA	NA	0
900638	1	118	3	18	10	413	GD23	NA	NA	NA	NA	NA	0	NA	NA	NA	NA	NA	0	NA	NA	NA	NA	NA	0	NA	NA	NA	NA	NA	0	NA	NA	NA	NA	NA	0
900728	1	136	3	18	11	524	HAN16	NA	NA	NA	NA	NA	0	NA	NA	NA	NA	NA	0	NA	NA	NA	NA	NA	0	NA	NA	NA	NA	NA	0	NA	NA	NA	NA	NA	0
900813	1	154	3	18	12	524	HAN13	NA	NA	NA	NA	NA	0	NA	NA	NA	NA	NA	0	NA	NA	NA	NA	NA	0	NA	NA	NA	NA	NA	0	NA	NA	NA	NA	NA	0
900893	1	172	3	18	13	524	HAN14	1.7	4.59	8	3	1	1	4.3	6.2	7	4	3.5	1	7.6	8.8	1.6	1	3.8	1	7.5	10.1	1.6	1	4.1	1	10.7	11.8	1.6	1	3.4	1
900988	1	190	3	18	14	415	GD33	NA	NA	NA	NA	NA	0	NA	NA	NA	NA	NA	0	NA	NA	NA	NA	NA	0	NA	NA	NA	NA	NA	0	NA	NA	NA	NA	NA	0
901073	1	209	3	18	15	417	GD59	NA	NA	NA	NA	NA	0	NA	NA	NA	NA	NA	0	NA	NA	NA	NA	NA	0	NA	NA	NA	NA	NA	0	NA	NA	NA	NA	NA	0
901158	1	227	3	18	16	629	GX33	1.4	3.46	NA	1	0.3	1	NA	NA	NA	NA	NA	0	NA	NA	NA	NA	NA	0	NA	NA	NA	NA	NA	0	NA	NA	NA	NA	NA	0
900102	1	10	4	19	4	843	GZ31	1.22	3.02	NA	1	0.5	1	NA	NA	NA	NA	NA	0	NA	NA	NA	NA	NA	0	NA	NA	NA	NA	NA	0	NA	NA	NA	NA	NA	0
900192	1	28	4	19	5	842	GZ07	NA	NA	NA	NA	NA	0	NA	NA	NA	NA	NA	0	NA	NA	NA	NA	NA	0	NA	NA	NA	NA	NA	0	NA	NA	NA	NA	NA	0
900282	1	46	4	19	6	740	YN24	0.7	1.37	NA	1	0.7	1	NA	NA	NA	NA	NA	0	NA	NA	NA	NA	NA	0	NA	NA	NA	NA	NA	0	NA	NA	NA	NA	NA	0
900372	1	64	4	19	7	412	D0208	1.1	2.49	2	1	0.3	1	NA	NA	NA	NA	NA	0	NA	NA	NA	NA	NA	0	NA	NA	NA	NA	NA	0	NA	NA	NA	NA	NA	0
900462	1	82	4	19	8	413	GD22	NA	NA	NA	NA	NA	0	NA	NA	NA	NA	NA	0	NA	NA	NA	NA	NA	0	NA	NA	NA	NA	NA	0	NA	NA	NA	NA	NA	0
900547	1	100	4	19	9	103	FJ28	1.45	4.33	3	3	1.3	1	4.6	9.7	10	4	3.5	1	8.1	9	0.5	1	5.2	1	7.7	10.4	0.6	1	2.8	1	11.5	11.8	0.7	1	2.1	1
900637	1	118	4	19	10	413	GD23	1.4	3.41	11	1	1	1	4.5	6.2	5	4	2.8	1	7.9	10.5	1.5	1	3.2	1	8.2	12.3	1.1	2	3.1	1	10.9	13.2	2.5	1	1.2	1
900727	1	136	4	19	11	524	HAN16	1.7	4.59	NA	1	0.7	1	4.7	6.7	6	2	2.8	1	7.8	9.5	1.7	1	4.2	1	7.7	11.1	1.5	1	3.1	1	10.9	12.2	1.5	1	2.3	1
900812	1	154	4	19	12	524	HAN13	NA	NA	NA	NA	NA	0	NA	NA	NA	NA	NA	0	NA	NA	NA	NA	NA	0	NA	NA	NA	NA	NA	0	NA	NA	NA	NA	NA	0
900892	1	172	4	19	13	524	HAN14	1.18	3.47	1	1	NA	1	NA	NA	NA	NA	NA	0	NA	NA	NA	NA	NA	0	NA	NA	NA	NA	NA	0	NA	NA	NA	NA	NA	0
900987	1	190	4	19	14	415	GD33	1.4	3.44	4	1	0.2	1	4.4	6.1	5	4	2.6	1	7	9.3	1.4	1	3.2	1	9.2	9.6	1.3	1	2.9	1	10.9	11.4	1.4	1	2.7	1
901072	1	209	4	19	15	417	GD59	1.7	3.74	1	3	0.9	1	4.4	5.8	4	4	2.8	1	8.2	11.1	1.8	1	3.6	1	8.2	12.7	1.6	1	5.2	1	11.2	13.8	1.7	1	2.8	1
901157	1	227	4	19	16	629	GX33	0.9	2.03	NA	1	NA	1	NA	NA	NA	NA	NA	0	NA	NA	NA	NA	NA	0	NA	NA	NA	NA	NA	0	NA	NA	NA	NA	NA	0
900101	1	10	5	20	4	843	GZ31	NA	NA	NA	NA	NA	0	NA	NA	NA	NA	NA	0	NA	NA	NA	NA	NA	0	NA	NA	NA	NA	NA	0	NA	NA	NA	NA	NA	0
900191	1	28	5	20	5	842	GZ07	0.92	1.37	NA	2	0.6	1	NA	NA	NA	NA	NA	0	NA	NA	NA	NA	NA	0	NA	NA	NA	NA	NA	0	NA	NA	NA	NA	NA	0
900281	1	46	5	20	6	740	YN24	0.78	1.29	NA	4	0.5	1	NA	NA	NA	NA	NA	0	NA	NA	NA	NA	NA	0	NA	NA	NA	NA	NA	0	NA	NA	NA	NA	NA	0
900371	1	64	5	20	7	412	D0208	NA	NA	NA	NA	NA	0	NA	NA	NA	NA	NA	0	NA	NA	NA	NA	NA	0	NA	NA	NA	NA	NA	0	NA	NA	NA	NA	NA	0
900461	1	82	5	20	8	413	GD22	1.7	3.51	6	1	1	1	4.8	8	7	4	4	1	8.8	12.5	1.7	1	5.7	1	11.4	16.2	1.5	1	4.9	1	11.9	21	1.7	1	4.1	1
900546	1	100	5	20	9	103	FJ28	1.4	3.3	3	4	1.2	1	4.1	4.9	5	4	2.8	1	7.9	6.8	0.8	1	3	1	7.5	6.7	1	1	3.2	1	11.1	7.9	1.3	1	1.9	1
900636	1	118	5	20	10	413	GD23	NA	NA	NA	NA	NA	0	NA	NA	NA	NA	NA	0	NA	NA	NA	NA	NA	0	NA	NA	NA	NA	NA	0	NA	NA	NA	NA	NA	0
900726	1	136	5	20	11	524	HAN16	1.5	3.87	NA	1	0.7	1	4.7	6	6	4	2	1	7.5	8.4	5.1	4	3.3	1	6.8	10.8	1.2	1	2.9	1	11.1	10.8	1.4	1	2.9	1
900811	1	154	5	20	12	524	HAN13	NA	NA	NA	NA	NA	0	NA	NA	NA	NA	NA	0	NA	NA	NA	NA	NA	0	NA	NA	NA	NA	NA	0	NA	NA	NA	NA	NA	0
900891	1	172	5	20	13	524	HAN14	1.35	3.6	1	4	0.7	1	4.8	7.5	2	4	3	1	8.3	11.6	1.5	1	4.2	1	8	14.3	1.2	1	3.1	1	11.2	16.4	1.4	1	2.7	1
900986	1	190	5	20	14	415	GD33	NA	NA	NA	NA	NA	0	NA	NA	NA	NA	NA	0	NA	NA	NA	NA	NA	0	NA	NA	NA	NA	NA	0	NA	NA	NA	NA	NA	0
901071	1	209	5	20	15	417	GD59	0.7	2.14	NA	1	0.5	1	NA	NA	NA	NA	NA	0	NA	NA	NA	NA	NA	0	NA	NA	NA	NA	NA	0	NA	NA	NA	NA	NA	0
901156	1	227	5	20	16	629	GX33	NA	NA	NA	NA	NA	0	NA	NA	NA	NA	NA	0	NA	NA	NA	NA	NA	0	NA	NA	NA	NA	NA	0	NA	NA	NA	NA	NA	0
900100	1	11	1	21	4	417	GD57	1.63	4.73	1	1	0.8	1	4.4	6.5	7	4	3	1	7.8	10.3	1.5	1	4.5	1	10.8	13	1.7	1	5.4	1	11.6	15	1.4	1	1.8	1
900190	1	29	1	21	5	412	D0206	1.75	4.52	7	1	1.4	1	5.4	7.7	4	4	2	1	6.5	13.4	1.6	1	5.6	1	10.3	17.2	1.9	1	4.1	1	11.2	19.6	1.6	1	3.1	1
900280	1	47	1	21	6	524	HAN27	1.4	2.56	NA	1	0.8	1	NA	NA	NA	NA	NA	0	NA	NA	NA	NA	NA	0	NA	NA	NA	NA	NA	0	NA	NA	NA	NA	NA	0
900370	1	65	1	21	7	629	GX35	1.1	1.74	NA	1	0.3	1	NA	NA	NA	NA	NA	0	NA	NA	NA	NA	NA	0	NA	NA	NA	NA	NA	0	NA	NA	NA	NA	NA	0
900460	1	83	1	21	8	629	GX27	0.7	1.64	1	1	0.5	1	NA	NA	NA	NA	NA	0	NA	NA	NA	NA	NA	0	NA	NA	NA	NA	NA	0	NA	NA	NA	NA	NA	0
900545	1	101	1	21	9	740	YN25	1.05	1.87	NA	1	0.8	1	2.5	1.8	1	1	0.4	1	NA	NA	NA	NA	NA	0	NA	NA	NA	NA	NA	0	NA	NA	NA	NA	NA	0
900635	1	119	1	21	10	843	GZ26	1.6	3.1	NA	4	0.8	1	4.8	5.5	4	4	3	1	8.2	7.8	1.3	1	1.5	1	8.9	8.3	1.2	1	3.3	1	10.5	10.3	5	2	2	1
900725	1	137	1	21	11	524	HAN28	2.05	3.83	NA	1	0.8	1	5.1	6	4	1	2.6	1	7.8	9	1.8	3	4.2	1	7.3	10.3	1.9	1	3.7	1	11.5	11.3	1.8	1	2.8	1
900810	1	155	1	21	12	630	GX51	1.5	3.01	1	4	0.4	1	5	4	6	4	2.3	1	7.1	6.7	0.1	1	3.8	1	9.2	8.6	1.2	1	3.4	1	11.2	10	0.1	1	1.7	1
900890	1	173	1	21	13	651	GX04	1	3.04	1	4	0.1	1	NA	NA	NA	NA	NA	0	NA	NA	NA	NA	NA	0	NA	NA	NA	NA	NA	0	NA	NA	NA	NA	NA	0
900985	1	191	1	21	14	741	YN31	1.45	3.56	NA	1	1	1	4.4	6.8	6	4	3	1	7.3	10.4	1.4	1	3.8	1	9.2	13.2	1.3	1	3.8	1	11.2	14.9	1.5	1	1.9	1
901070	1	210	1	21	15	629	GX24	1.5	3.26	NA	1	0.7	1	5.2	7.1	6	4	4	1	8.5	13.5	1.8	1	5.8	1	8.7	17.1	1.5	1	4	1	12.4	19.5	1.7	1	3.6	1
900099	1	11	2	22	4	417	GD57	NA	NA	NA	NA	NA	0	NA	NA	NA	NA	NA	0	NA	NA	NA	NA	NA	0	NA	NA	NA	NA	NA	0	NA	NA	NA	NA	NA	0
900189	1	29	2	22	5	412	D0206	2.4	5.12	2	3	2.2	1	5.45	6	1	4	1.8	1	6.8	9.1	2	4	2.9	1	10.4	11	0.6	1	3.1	1	10.5	12.5	0.8	1	1.9	1
900279	1	47	2	22	6	524	HAN27	2	3.66	3	1	1.2	1	5.2	6.6	7	4	1.4	1	8.4	9.5	1.7	1	4.4	1	9.4	10.8	2.1	4	3.2	1	11.3	11.2	1.7	1	2.7	1
900369	1	65	2	22	7	629	GX35	1.4	3.2	NA	1	NA	1	5.2	6.3	4	4	2.9	1	7.1	10.6	1.5	1	2.8	1	9.3	13.8	1.5	1	2	1	11.8	15.8	1.5	1	2.8	1
900459	1	83	2	22	8	629	GX27	1.65	3.83	NA	1	1.2	1	4.5	6.5	5	4	2.9	1	8.6	8	1.6	1	4	1	9.3	8.7	1.5	1	2.1	1	10.5	8.9	1.6	1	1.5	1
900544	1	101	2	22	9	740	YN25	2.06	3.66	6	1	1.2	1	6	7	5	2	4.3	1	8	11.2	2	4	5.6	1	8.4	13.7	1.3	1	3.4	1	11.6	17.4	1.4	1	1.8	1
900634	1	119	2	22	10	843	GZ26	1.88	3.69	NA	1	1	1	5.8	6.5	4	2	3.1	1	8.4	9.5	1.8	4	2.7	1	9.2	10.6	1.5	1	3.6	1	10.3	11.7	1.6	2	0.9	1
900724	1	137	2	22	11	524	HAN28	1.45	3.07	2	1	0.6	1	5	5.6	4	2	2.2	1	7.4	7.2	2.7	3	2.6	1	7.3	8.2	0.8	1	2.9	1	10.2	9	2.5	2	1.8	1
900809	1	155	2	22	12	630	GX51	2.1	4.13	5	2	1	1	5.6	5.8	6	1	4	1	7.6	9	1.6	1	4.3	1	9.6	11.1	1.8	1	3.6	1	12.4	12.5	2	2	2.8	1
900889	1	173	2	22	13	651	GX04	1.15	2.86	NA	1	NA	1	3.5	3.7	4	4	0.2	1	7.3	3.8	2	2	0.7	1	7.2	3.7	0.7	1	1.5	1	7.7	3.8	1.9	1	0.7	1
900984	1	191	2	22	14	741	YN31	2.3	5.06	10	1	1	1	4.7	7.5	4	1	3	1	7.4	11.2	2.1	4	4.5	1	9.6	14.1	1.9	1	4.1	1	11.3	16.1	2	2	1.8	1
901069	1	210	2	22	15	629	GX24	1.05	2.19	NA	1	0.3	1	NA	NA	NA	NA	NA	0	NA	NA	NA	NA	NA	0	NA	NA	NA	NA	NA	0	NA	NA	NA	NA	NA	0
900098	1	11	3	23	4	417	GD57	2.3	5.89	6	3	1.9	1	5.3	12.4	10	4	4.1	1	8.2	12.6	0.4	1	5.7	1	10.6	14.9	0.8	1	5.4	1	11.5	18.3	0.8	1	2.1	1
900188	1	29	3	23	5	412	D0206	1.7	3.89	3	1	1.4	1	5.1	3.8	3	4	0.6	1	6.8	8.1	2.2	2	1.7	1	9.7	8.9	1.5	1	2.7	1	10.6	9.3	1.5	1	2.4	1
900278	1	47	3	23	6	524	HAN27	1	4.34	2	4	1.8	1	5.2	5.3	4	4	0.9	1	8.6	7.5	1.9	1	3.3	1	9.2	9.1	1.7	1	3.3	1	11.4	9.8	1.7	1	2.8	1
900368	1	65	3	23	7	629	GX35	1.4	3.52	2	1	1	1	4	6	5	4	2.3	1	7	8.4	1.6	1	3.5	1	7.6	7.9	1.3	1	1.9	1	9.9	9.5	1.4	1	2.7	1
900458	1	83	3	23	8	629	GX27	1.2	2.54	3	2	1	1	4	3.3	1	4	1	1	8.8	5.3	3.2	2	1.2	1	7.2	5.6	3.6	3	0.8	1	9.5	5.7	1.6	1	1.3	1
900543	1	101	3	23	9	740	YN25	2.92	3.84	3	1	1.2	1	6.1	6.7	4	2	4.2	1	8.2	10.5	1.8	1	3.8	1	8.5	12.9	1.9	1	3.7	1	11.5	14.6	1.7	1	2.7	1
900633	1	119	3	23	10	843	GZ26	2.45	3.44	1	1	0.8	1	5.9	7	5	1	3	1	8.5	11	2	4	3.8	1	9	12.7	2.1	2	3.3	1	11.1	14	1.9	2	1.8	1
900723	1	137	3	23	11	524	HAN28	1.4	2.02	NA	1	NA	1	5	5.2	4	4	2.7	1	7.6	8.4	1.5	1	3.2	1	7.8	9.8	1.4	1	3.8	1	10.1	12	1.3	1	1.5	1
900808	1	155	3	23	12	630	GX51	2.8	4.97	4	3	1.7	1	6	8	7	2	4.1	1	7.8	12.6	2.8	2	6.3	1	9.5	14	1.2	1	3.8	1	11.6	17	2.5	2	2.7	1
900888	1	173	3	23	13	651	GX04	1.8	4.29	4	3	0.7	1	5	6.5	6	4	2.5	1	7.6	7.5	1.1	1	1.3	1	9.2	8.1	0.7	1	3.1	1	8.8	9	1	1	1.2	1
900983	1	191	3	23	14	741	YN31	1.9	3.5	4	1	0.9	1	4.6	6.3	6	2	3	1	7.5	9.2	1.8	1	4.2	1	8.8	10.4	1.4	1	3.6	1	10.7	11.2	1.8	1	2.4	1
901068	1	210	3	23	15	629	GX24	NA	NA	NA	NA	NA	0	NA	NA	NA	NA	NA	0	NA	NA	NA	NA	NA	0	NA	NA	NA	NA	NA	0	NA	NA	NA	NA	NA	0
900097	1	11	4	24	4	417	GD57	1.88	3.96	1	2	1.3	1	5	7	6	4	3	1	8.4	10.9	1.7	1	3.6	1	9.7	12.1	1.7	1	4.6	1	11.6	14.3	1.6	1	1.9	1
900187	1	29	4	24	5	412	D0206	2.18	3.99	9	2	1.9	1	5.4	6.7	5	4	1	1	7.2	11.2	2.1	4	2.2	1	9.6	13.8	2.1	4	3.4	1	10.7	17	1.4	1	2.4	1
900277	1	47	4	24	6	524	HAN27	2.4	4.71	5	2	1.5	1	5.3	6.5	3	4	1.8	1	8.7	9.2	1	1	3.8	1	9.4	10.7	2.1	3	2.7	1	11.5	11.8	1.9	1	2.2	1
900367	1	65	4	24	7	629	GX35	0.82	2.99	NA	1	1	1	4.2	5.4	3	4	2.2	1	7.7	9.1	1.5	1	2	1	8.3	10.3	1.4	1	1.8	1	11.5	13.9	1.3	1	2.7	1
900457	1	83	4	24	8	629	GX27	1.65	3.94	2	1	1.3	1	4.3	6.5	7	4	2.2	1	9	9.2	1.6	1	4	1	8.8	10.3	1.5	1	1.3	1	8.8	11	1.6	1	1.8	1
900542	1	101	4	24	9	740	YN25	1.7	2.41	1	1	0.8	1	NA	NA	NA	NA	NA	0	NA	NA	NA	NA	NA	0	NA	NA	NA	NA	NA	0	NA	NA	NA	NA	NA	0
900632	1	119	4	24	10	843	GZ26	NA	NA	NA	NA	NA	0	NA	NA	NA	NA	NA	0	NA	NA	NA	NA	NA	0	NA	NA	NA	NA	NA	0	NA	NA	NA	NA	NA	0
900722	1	137	4	24	11	524	HAN28	1.5	3.41	2	1	0.6	1	4.3	6	6	4	2.9	1	7.8	8.2	1.5	1	3.2	1	7.9	9.6	1.5	1	3.7	1	10.3	10.5	1.4	1	2.3	1
900807	1	155	4	24	12	630	GX51	NA	NA	NA	NA	NA	0	NA	NA	NA	NA	NA	0	NA	NA	NA	NA	NA	0	NA	NA	NA	NA	NA	0	NA	NA	NA	NA	NA	0
900887	1	173	4	24	13	651	GX04	1.2	2.95	2	1	0.1	1	NA	NA	NA	NA	NA	0	5.5	3.8	1.2	1	1.9	1	4.3	2.9	1.1	1	1.1	1	4.2	4.4	1.3	1	1.5	1
900982	1	191	4	24	14	741	YN31	NA	NA	NA	NA	NA	0	NA	NA	NA	NA	NA	0	NA	NA	NA	NA	NA	0	NA	NA	NA	NA	NA	0	NA	NA	NA	NA	NA	0
901067	1	210	4	24	15	629	GX24	1.35	3.06	2	4	1.1	1	4.3	7	6	4	3	1	7.9	9.5	0.1	1	2.8	1	8.5	7.9	1.2	1	4.2	1	8.5	7.7	1	1	3.1	1
900096	1	11	5	25	4	417	GD57	NA	NA	NA	NA	NA	0	NA	NA	NA	NA	NA	0	NA	NA	NA	NA	NA	0	NA	NA	NA	NA	NA	0	NA	NA	NA	NA	NA	0
900186	1	29	5	25	5	412	D0206	2.2	4.37	8	2	1.9	1	5.2	5.8	5	4	0.8	1	6.5	8.8	1.8	1	3.1	1	10.6	10.1	2.1	3	3.7	1	10.5	10.8	1.7	1	2.7	1
900276	1	47	5	25	6	524	HAN27	1.6	2.77	NA	2	0.3	1	5.2	4.2	2	4	0.7	1	8.5	5.6	1.5	1	1.1	1	6.2	5.9	1.5	1	1.6	1	8.3	9.3	1.8	1	1.5	1
900366	1	65	5	25	7	629	GX35	1.4	2.77	NA	1	0.8	1	4.2	4.3	5	2	2.7	1	7.9	6.5	1.5	1	3.9	1	7.8	6.4	1.3	1	2.3	1	10.3	8.2	1.3	1	1.5	1
900456	1	83	5	25	8	629	GX27	0.9	1.96	NA	4	NA	1	NA	NA	NA	NA	NA	0	NA	NA	NA	NA	NA	0	NA	NA	NA	NA	NA	0	NA	NA	NA	NA	NA	0
900541	1	101	5	25	9	740	YN25	0.9	1.15	NA	1	0.5	1	NA	NA	NA	NA	NA	0	NA	NA	NA	NA	NA	0	NA	NA	NA	NA	NA	0	NA	NA	NA	NA	NA	0
900631	1	119	5	25	10	843	GZ26	1.78	3	1	1	0.9	1	5.2	6.1	4	4	2.8	1	8.4	10	1.7	1	2.1	1	9.5	11.9	1.6	1	3.6	1	10.9	13	1.6	1	2.3	1
900721	1	137	5	25	11	524	HAN28	NA	NA	NA	NA	NA	0	NA	NA	NA	NA	NA	0	NA	NA	NA	NA	NA	0	NA	NA	NA	NA	NA	0	NA	NA	NA	NA	NA	0
900806	1	155	5	25	12	630	GX51	1.7	3.59	NA	1	NA	1	5	4.9	4	4	1.5	1	7.8	8	1.6	1	4.7	1	8.6	9.1	1.5	1	3.7	1	11.3	9.8	1.8	1	3.1	1
900886	1	173	5	25	13	651	GX04	1.5	3.01	2	1	NA	1	4	3.7	4	4	0.4	1	7.8	5.8	1.5	1	1.4	1	8.6	6.1	1.3	1	2.1	1	10.1	6.8	1.4	1	1.7	1
900981	1	191	5	25	14	741	YN31	1.5	3.52	5	1	1	1	5.2	6.4	3	4	2.7	1	7.5	10.8	1.5	1	3.7	1	9.5	13.1	1.4	1	3.2	1	10.8	15.3	3	2	2.7	1
901066	1	210	5	25	15	629	GX24	NA	NA	NA	NA	NA	0	NA	NA	NA	NA	NA	0	NA	NA	NA	NA	NA	0	NA	NA	NA	NA	NA	0	NA	NA	NA	NA	NA	0
900095	1	12	1	26	4	415	GD35	2	3.12	7	4	1.3	1	NA	NA	NA	NA	NA	0	NA	NA	NA	NA	NA	0	NA	NA	NA	NA	NA	0	NA	NA	NA	NA	NA	0
900185	1	30	1	26	5	415	GD28	1.98	4.39	4	4	1.2	1	5.2	6	4	4	0.6	1	6.8	8.8	1.3	1	2.5	1	10.3	10.2	1.9	1	3.5	1	10.5	12.4	1.9	2	2.3	1
900275	1	48	1	26	6	651	GX09	NA	NA	NA	NA	NA	0	NA	NA	NA	NA	NA	0	NA	NA	NA	NA	NA	0	NA	NA	NA	NA	NA	0	NA	NA	NA	NA	NA	0
900365	1	66	1	26	7	753	YN55	1.7	3.13	NA	1	1.4	1	5.1	5.4	7	4	2.9	1	8.2	9	1.7	1	3.2	1	8.7	11.4	1.6	1	2.4	1	11.5	13.3	1.6	1	2.4	1
900455	1	84	1	26	8	630	GX41	1.1	2.43	NA	4	NA	1	3.2	2.8	1	4	0.7	1	7.9	5	2.4	2	1.5	1	8.6	5.2	2.4	2	0.8	1	9.9	6.2	1.8	1	0.9	1
900540	1	102	1	26	9	630	GX56	NA	NA	NA	NA	NA	0	NA	NA	NA	NA	NA	0	NA	NA	NA	NA	NA	0	NA	NA	NA	NA	NA	0	NA	NA	NA	NA	NA	0
900630	1	120	1	26	10	843	GZ05	1.3	2.65	NA	1	0.6	1	4.5	4.3	2	2	0.6	1	NA	NA	NA	NA	NA	0	NA	NA	NA	NA	NA	0	NA	NA	NA	NA	NA	0
900720	1	138	1	26	11	753	YN43	1.65	3.29	1	1	0.6	1	5.1	6.8	5	2	2.8	1	7.4	9.8	1.7	1	3.2	1	9	12.4	1.4	1	4.1	1	11.7	15	1.4	1	2.1	1
900805	1	156	1	26	12	416	GD48	2.5	5.37	10	2	1.7	1	5.3	8.2	9	2	3.6	1	8.2	14	2	4	6.5	1	8.5	15	1.8	1	3.4	1	11.5	17.5	2.5	1	2.8	1
900885	1	174	1	26	13	629	GX21	1.5	3.23	1	1	NA	1	4.5	5.6	4	4	2.8	1	8.3	8.8	1.4	1	2.1	1	9.2	10.3	2.3	2	2.6	1	11.5	12.8	1.4	1	1.5	1
900980	1	192	1	26	14	413	D0401	0.7	1.62	NA	1	0.5	1	NA	NA	NA	NA	NA	0	NA	NA	NA	NA	NA	0	NA	NA	NA	NA	NA	0	NA	NA	NA	NA	NA	0
901065	1	211	1	26	15	524	HAN26	0.85	1.82	NA	4	NA	1	NA	NA	NA	NA	NA	0	NA	NA	NA	NA	NA	0	NA	NA	NA	NA	NA	0	NA	NA	NA	NA	NA	0
900094	1	12	2	27	4	415	GD35	1.4	4.15	NA	1	0.9	1	4.3	6.4	3	4	4.2	1	8	10.2	1.3	1	2.9	1	10.7	10.1	1.4	1	3.7	1	11	11.3	1.3	1	1.6	1
900184	1	30	2	27	5	415	GD28	1.85	3.99	NA	2	0.9	1	5.3	6.5	6	4	0.8	1	7	9.3	1.8	1	2.3	1	9.4	10.7	1.8	1	3.2	1	10.3	11.2	1.8	1	2.1	1
900274	1	48	2	27	6	651	GX09	1.7	3.11	NA	2	0.5	1	5.2	6.5	4	4	2.1	1	8.8	10	1.7	1	4.7	1	10.3	12.1	1.6	1	3.4	1	10.7	13.2	1.6	1	2.1	1
900364	1	66	2	27	7	753	YN55	1.8	3.93	6	1	1.5	1	5.3	5.3	4	4	3	1	7.2	7.6	1.6	1	4.1	1	8.8	8.8	1.5	1	1.1	1	10.5	9.7	1.5	1	1.5	1
900454	1	84	2	27	8	630	GX41	2.45	4.73	NA	2	0.6	1	4.9	5.7	5	2	2	1	8.2	8.5	2	3	2.7	1	9.6	10.1	1.8	1	1.6	1	12.1	11.1	1.9	2	1.5	1
900539	1	102	2	27	9	630	GX56	2.02	3.58	4	1	0.8	1	5.3	7	6	4	4.3	1	7.4	10.9	2	4	3.3	1	8.1	13.3	1.2	1	3.2	1	11.9	15.6	1.8	1	2.3	1
900629	1	120	2	27	10	843	GZ05	NA	NA	NA	NA	NA	0	NA	NA	NA	NA	NA	0	NA	NA	NA	NA	NA	0	NA	NA	NA	NA	NA	0	NA	NA	NA	NA	NA	0
900719	1	138	2	27	11	753	YN43	NA	NA	NA	NA	NA	0	NA	NA	NA	NA	NA	0	NA	NA	NA	NA	NA	0	NA	NA	NA	NA	NA	0	NA	NA	NA	NA	NA	0
900804	1	156	2	27	12	416	GD48	1.6	4.19	15	3	NA	1	NA	NA	NA	NA	NA	0	NA	NA	NA	NA	NA	0	NA	NA	NA	NA	NA	0	NA	NA	NA	NA	NA	0
900884	1	174	2	27	13	629	GX21	NA	NA	NA	NA	NA	0	NA	NA	NA	NA	NA	0	NA	NA	NA	NA	NA	0	NA	NA	NA	NA	NA	0	NA	NA	NA	NA	NA	0
900979	1	192	2	27	14	413	D0401	1.3	2.82	NA	1	0.7	1	4.6	6	4	4	2.6	1	7.5	8	1.2	1	3.2	1	9	9.3	1.2	1	2.9	1	10.5	10.5	1.3	1	1.6	1
901064	1	211	2	27	15	524	HAN26	1.35	2.73	NA	1	0.4	1	5.2	6.7	3	4	3	1	8	11.2	1.4	1	4	1	8.5	11.9	1.5	1	4.6	1	11.4	15.6	1.3	1	3.7	1
900093	1	12	3	28	4	415	GD35	1.1	2.73	NA	4	1.5	1	4.5	6.3	4	4	2.8	1	8.5	10	1.2	1	2.5	1	10.4	11.7	1	1	3.9	1	11.3	13.5	3	2	1.8	1
900183	1	30	3	28	5	415	GD28	1.5	3.55	1	4	0.5	1	5.3	5.7	2	4	0.3	1	7	6.6	1.4	1	1.8	1	9.8	7.2	1.4	1	2.6	1	10.2	8.3	5.5	2	2.2	1
900273	1	48	3	28	6	651	GX09	1.1	1.99	NA	1	NA	1	NA	NA	NA	NA	NA	0	NA	NA	NA	NA	NA	0	NA	NA	NA	NA	NA	0	NA	NA	NA	NA	NA	0
900363	1	66	3	28	7	753	YN55	1.9	3.34	NA	1	1	1	5.3	5.1	3	4	2.7	1	7.4	7.5	1.7	1	2.9	1	9.3	9.2	1.7	1	1.2	1	10.9	11.7	4.5	2	2.2	1
900453	1	84	3	28	8	630	GX41	2	4.77	11	1	1.4	1	5.5	6.7	4	4	2.3	1	8.6	9	1.8	1	2.5	1	9.1	9.8	1.5	1	0.7	1	11.9	10.8	1.7	1	1.7	1
900538	1	102	3	28	9	630	GX56	1.86	3.39	6	1	NA	1	4.4	4.8	6	4	1	1	6.8	5.5	1.9	2	1.3	1	5.4	5.4	1.8	1	2.6	1	7.5	5.6	1.7	1	1.5	1
900628	1	120	3	28	10	843	GZ05	NA	NA	NA	NA	NA	0	NA	NA	NA	NA	NA	0	NA	NA	NA	NA	NA	0	NA	NA	NA	NA	NA	0	NA	NA	NA	NA	NA	0
900718	1	138	3	28	11	753	YN43	1.4	2.56	6	1	0.6	1	5.2	5.1	5	4	2.7	1	7.5	7.8	1.1	1	2.5	1	8.5	9.5	1.2	1	3.7	1	11.2	13.3	1.3	1	2.2	1
900803	1	156	3	28	12	416	GD48	1.7	5.24	4	2	1	1	3.6	6.3	6	4	3	1	7.4	9.2	1.7	1	4.8	1	8.3	10.5	1.5	1	3.1	1	11.4	11.2	1.7	1	3.2	1
900883	1	174	3	28	13	629	GX21	2.15	5.18	9	2	1	1	5	8.5	7	2	3.4	1	7.9	12.3	1.6	1	5	1	9	13.3	1.5	1	3.6	1	9	13.7	1.4	1	1.5	1
900978	1	192	3	28	14	413	D0401	1.8	4.2	2	3	0.7	1	5.9	6.5	8	4	3	1	7.8	11.5	1.7	1	3.9	1	9.2	14.4	0.8	1	3.2	1	11.2	16	0.8	1	3.2	1
901063	1	211	3	28	15	524	HAN26	1.12	2.69	NA	1	NA	1	5	5	2	4	2.6	1	8.3	10	0.7	1	2	1	8	12.9	1	1	2.2	1	12.6	14.5	2.2	2	2.3	1
900092	1	12	4	29	4	415	GD35	1.55	4.13	3	2	0.12	1	4.5	6.2	5	4	3	1	7.8	8	1.6	1	3.3	1	9.9	9.2	1.6	1	3.2	1	10.7	10.2	1.5	1	1.4	1
900182	1	30	4	29	5	415	GD28	1.38	3.1	6	4	0.5	1	5.35	5.7	2	4	0.7	1	7.2	9	2	3	2.4	1	9.3	10.1	1.4	1	2.3	1	10.7	11.9	1.3	1	1.9	1
900272	1	48	4	29	6	651	GX09	NA	NA	NA	NA	NA	0	NA	NA	NA	NA	NA	0	NA	NA	NA	NA	NA	0	NA	NA	NA	NA	NA	0	NA	NA	NA	NA	NA	0
900362	1	66	4	29	7	753	YN55	1.72	3.66	NA	4	1.2	1	5.3	4.6	6	4	2.8	1	7.6	7.8	0.1	1	5.3	1	8.8	9.1	1.6	1	1	1	10.8	10.5	1.4	1	1.7	1
900452	1	84	4	29	8	630	GX41	1.8	3.54	NA	2	1.2	1	5.3	5.7	6	4	2.7	1	8.3	9.1	1.8	1	4.7	1	8.9	12	1.7	1	1.6	1	10.7	14.3	1.8	1	2.7	1
900537	1	102	4	29	9	630	GX56	1.66	3.13	NA	1	1	1	4.8	4.6	4	4	2.9	1	8	5.6	1.5	1	2	1	6.8	6.5	1.3	1	1.9	1	10.5	6.7	1.5	1	1.5	1
900627	1	120	4	29	10	843	GZ05	NA	NA	NA	NA	NA	0	NA	NA	NA	NA	NA	0	NA	NA	NA	NA	NA	0	NA	NA	NA	NA	NA	0	NA	NA	NA	NA	NA	0
900717	1	138	4	29	11	753	YN43	NA	NA	NA	NA	NA	0	NA	NA	NA	NA	NA	0	NA	NA	NA	NA	NA	0	NA	NA	NA	NA	NA	0	NA	NA	NA	NA	NA	0
900802	1	156	4	29	12	416	GD48	1.5	3.73	6	3	0.3	1	NA	NA	NA	NA	NA	0	NA	NA	NA	NA	NA	0	NA	NA	NA	NA	NA	0	NA	NA	NA	NA	NA	0
900882	1	174	4	29	13	629	GX21	NA	NA	NA	NA	NA	0	NA	NA	NA	NA	NA	0	NA	NA	NA	NA	NA	0	NA	NA	NA	NA	NA	0	NA	NA	NA	NA	NA	0
900977	1	192	4	29	14	413	D0401	0.55	1.14	NA	1	NA	1	NA	NA	NA	NA	NA	0	NA	NA	NA	NA	NA	0	NA	NA	NA	NA	NA	0	NA	NA	NA	NA	NA	0
901062	1	211	4	29	15	524	HAN26	0.55	1.04	NA	1	0.25	1	NA	NA	NA	NA	NA	0	NA	NA	NA	NA	NA	0	NA	NA	NA	NA	NA	0	NA	NA	NA	NA	NA	0
900091	1	12	5	30	4	415	GD35	1.75	4.49	5	4	1.2	1	4.5	7.2	9	4	3.6	1	8.8	12.2	0.1	1	4.7	1	10.6	14.2	0.2	1	4.1	1	11.5	15.7	1.6	1	2.1	1
900181	1	30	5	30	5	415	GD28	NA	NA	NA	NA	NA	0	NA	NA	NA	NA	NA	0	NA	NA	NA	NA	NA	0	NA	NA	NA	NA	NA	0	NA	NA	NA	NA	NA	0
900271	1	48	5	30	6	651	GX09	1.55	3.13	3	3	0.3	1	NA	NA	NA	NA	NA	0	NA	NA	NA	NA	NA	0	NA	NA	NA	NA	NA	0	NA	NA	NA	NA	NA	0
900361	1	66	5	30	7	753	YN55	1.2	2.68	NA	1	1	1	5	4.3	2	1	1.2	1	7	6	4.2	3	0.6	1	8.5	6.5	3.9	3	0.5	1	9.8	6.9	1.2	1	1.4	1
900451	1	84	5	30	8	630	GX41	2.3	1.54	NA	1	1.2	1	5	7.1	7	1	3.2	1	8.6	10	2.8	4	3.9	1	8.6	12.6	2.3	4	2.8	1	10.3	14.2	2.5	2	3.6	1
900536	1	102	5	30	9	630	GX56	1.58	2.87	NA	4	0.9	1	5.2	5.4	6	4	3	1	8.1	8.4	0.1	1	4	1	7.1	10.5	1.2	1	2.9	1	12.4	13.2	0.1	1	3.9	1
900626	1	120	5	30	10	843	GZ05	1	2.54	2	3	NA	1	NA	NA	NA	NA	NA	0	NA	NA	NA	NA	NA	0	NA	NA	NA	NA	NA	0	NA	NA	NA	NA	NA	0
900716	1	138	5	30	11	753	YN43	2	3.91	NA	1	1	1	5.3	7.1	5	4	3.2	1	8	11.2	1.9	1	4.4	1	8.6	14.4	1.8	1	3.8	1	12.3	16.5	1.8	1	3.4	1
900801	1	156	5	30	12	416	GD48	1.6	3.81	8	1	0.7	1	4.5	6.5	5	4	3.2	1	7.8	10.9	1.5	1	5.2	1	8.2	14.1	1.2	1	3.5	1	11.3	15.9	1.6	1	2.8	1
900881	1	174	5	30	13	629	GX21	2.2	4.16	2	1	1.2	1	5	7.4	7	2	3.5	1	8.2	11.8	1.9	1	4.6	1	9.5	13.7	1.5	1	3.6	1	11.6	16	1.6	1	3.6	1
900976	1	192	5	30	14	413	D0401	NA	NA	NA	NA	NA	0	NA	NA	NA	NA	NA	0	NA	NA	NA	NA	NA	0	NA	NA	NA	NA	NA	0	NA	NA	NA	NA	NA	0
901061	1	211	5	30	15	524	HAN26	1.35	3.29	NA	1	0.8	1	5.1	7.7	5	4	3	1	8.2	11	1.2	1	3.2	1	8.6	11.6	1.4	1	3.1	1	12.1	16.2	1.3	1	2.4	1
900090	1	13	1	31	4	523	HAN06	1.6	3.35	NA	2	0.11	1	3.9	3.8	3	4	0.8	1	7.5	5.5	3.2	2	1.6	1	6.7	5.4	3.1	3	3.2	1	7.6	6.2	1.4	1	1.8	1
900180	1	31	1	31	5	525	HAN33	1.65	3.67	1	2	NA	1	NA	NA	NA	NA	NA	0	NA	NA	NA	NA	NA	0	NA	NA	NA	NA	NA	0	NA	NA	NA	NA	NA	0
900270	1	49	1	31	6	415	GD41	1.82	4.58	7	3	1.9	1	5.5	6.6	5	4	4.5	1	7.8	13.5	1	1	6.7	1	9.2	14.6	0.4	1	4.1	1	11.3	16	0.7	1	3.7	1
900360	1	67	1	31	7	843	GZ40	2.53	4.31	4	2	1.8	1	5.6	7.9	7	1	3.6	1	8.2	12.2	2	3	3.4	1	10.3	14.7	1.7	1	2.3	1	12.2	16.5	2.5	2	2.6	1
900450	1	85	1	31	8	415	GD32	NA	NA	NA	NA	NA	0	NA	NA	NA	NA	NA	0	NA	NA	NA	NA	NA	0	NA	NA	NA	NA	NA	0	NA	NA	NA	NA	NA	0
900535	1	103	1	31	9	525	HAN39	1.68	3.45	2	1	1	1	4.4	5.8	9	4	2.8	1	7.6	7.4	1.5	1	2.8	1	7	8.1	1.2	1	3.2	1	12.2	9	1.6	1	2.8	1
900625	1	121	1	31	10	741	YN37	1.48	3.54	NA	1	1.2	1	NA	NA	NA	NA	NA	0	NA	NA	NA	NA	NA	NA	7	5.6	4.2	2	1.8	1	NA	NA	NA	NA	NA	0
900715	1	139	1	31	11	526	HAN50	NA	NA	NA	NA	NA	0	NA	NA	NA	NA	NA	0	NA	NA	NA	NA	NA	0	NA	NA	NA	NA	NA	0	NA	NA	NA	NA	NA	0
900800	1	157	1	31	12	413	D0406	1.85	4.45	7	1	0.8	1	4.3	5.6	6	4	2.6	1	7.6	8.7	1.9	1	3.6	1	7.6	10	1.2	1	2.5	1	10.1	10.6	1.5	1	2.7	1
900880	1	175	1	31	13	415	GD37	1	2.73	NA	1	0.3	1	NA	NA	NA	NA	NA	0	NA	NA	NA	NA	NA	0	NA	NA	NA	NA	NA	0	NA	NA	NA	NA	NA	0
900975	1	193	1	31	14	651	GX03	1.6	3.7	10	4	NA	1	NA	NA	NA	NA	NA	0	NA	NA	NA	NA	NA	0	NA	NA	NA	NA	NA	0	NA	NA	NA	NA	NA	0
901060	1	212	1	31	15	628	GX15	1.15	2.79	NA	1	NA	1	5	5.9	3	4	0.6	1	8.3	10	1.1	1	2.2	1	8.3	9.9	1	1	2	1	12.2	12	1	1	1.4	1
900089	1	13	2	32	4	523	HAN06	1.9	3.7	NA	1	0.1	1	5	6.1	7	1	2.9	1	8.2	9.5	1.9	1	2.5	1	9.2	10.8	1.9	1	3.6	1	11.1	12	1.7	1	1.3	1
900179	1	31	2	32	5	525	HAN33	2.7	4.94	NA	2	1.2	1	5.8	7	8	2	2	1	7	9.5	2.5	3	3.2	1	11.1	10.9	2.4	4	2.6	1	10.1	12	2.5	2	2.7	1
900269	1	49	2	32	6	415	GD41	1.35	3.19	2	3	0.6	1	5.4	3.7	1	4	0.8	1	8.4	7	2	2	1.2	1	8.8	7.6	3.2	4	2.1	1	10.2	9	4.5	2	3.1	1
900359	1	67	2	32	7	843	GZ40	NA	NA	NA	NA	NA	0	NA	NA	NA	NA	NA	0	NA	NA	NA	NA	NA	0	NA	NA	NA	NA	NA	0	NA	NA	NA	NA	NA	0
900449	1	85	2	32	8	415	GD32	1.8	3.48	6	4	1.2	1	4.7	5.9	6	4	2.8	1	8.4	8.5	2	3	2.7	1	7.3	8.8	1.7	1	1.9	1	10.5	11.5	1.3	1	2.5	1
900534	1	103	2	32	9	525	HAN39	2.26	5.38	3	2	1.5	1	5.3	7.2	6	3	3.6	1	8.2	11	0.5	1	5.8	1	8	12	0.7	1	3.6	1	12.3	12.7	0.7	1	3.1	1
900624	1	121	2	32	10	741	YN37	0.9	2.93	NA	1	NA	1	5.6	5.3	3	4	6.8	1	8.4	8	1.2	1	2	1	7.6	10.3	1	1	1.8	1	11.8	12	5.5	2	2.3	1
900714	1	139	2	32	11	526	HAN50	NA	NA	NA	NA	NA	0	NA	NA	NA	NA	NA	0	NA	NA	NA	NA	NA	0	NA	NA	NA	NA	NA	0	NA	NA	NA	NA	NA	0
900799	1	157	2	32	12	413	D0406	NA	NA	NA	NA	NA	0	NA	NA	NA	NA	NA	0	NA	NA	NA	NA	NA	0	NA	NA	NA	NA	NA	0	NA	NA	NA	NA	NA	0
900879	1	175	2	32	13	415	GD37	1.5	3.22	NA	1	0.8	1	3.9	6.1	4	4	3	1	8.1	8.7	1.5	1	3.2	1	8.2	9.9	1.3	1	3.9	1	11.7	10.9	1.4	1	3.2	1
900974	1	193	2	32	14	651	GX03	1.9	4.13	18	3	1	1	4.6	5.9	4	2	2.9	1	7.5	9.4	1.9	1	3.1	1	7.6	11.1	1.4	1	2.6	1	9.7	12.4	1.6	1	1.2	1
901059	1	212	2	32	15	628	GX15	1.7	4.13	1	2	0.8	1	5	8	4	4	2.5	1	8.2	11.4	0.6	1	2.1	1	8	8.6	0.8	1	2.1	1	10.1	9.3	0.6	1	2.2	1
900088	1	13	3	33	4	523	HAN06	NA	NA	NA	NA	NA	0	NA	NA	NA	NA	NA	0	NA	NA	NA	NA	NA	0	NA	NA	NA	NA	NA	0	NA	NA	NA	NA	NA	0
900178	1	31	3	33	5	525	HAN33	1.85	4.29	3	4	0.9	1	5.2	5.3	3	4	1.7	1	6.8	7.8	1.6	1	2.5	1	10.3	8.4	2.1	3	2.3	1	9.4	9	1.4	1	1.8	1
900268	1	49	3	33	6	415	GD41	1.8	4.2	8	3	1.4	1	5.3	3.9	4	4	1.5	1	5.6	5	0.5	1	2.4	1	4.3	5.1	0.6	1	2.1	1	10.1	5.1	0.8	1	2.3	1
900358	1	67	3	33	7	843	GZ40	NA	NA	NA	NA	NA	0	NA	NA	NA	NA	NA	0	NA	NA	NA	NA	NA	0	NA	NA	NA	NA	NA	0	NA	NA	NA	NA	NA	0
900448	1	85	3	33	8	415	GD32	1.7	3.22	3	4	1.5	1	5.1	4.9	10	4	3.1	1	8.5	8.5	0.2	1	4.5	1	8.9	9.1	1.6	1	4.9	1	10.3	9.8	0.1	1	1.6	1
900533	1	103	3	33	9	525	HAN39	1.85	4.69	3	1	1.2	1	5.2	8.1	6	4	4.1	1	8.5	13.2	1.8	1	6.5	1	7.7	14.8	1.3	1	3.9	1	11.9	16.6	1.8	1	3.2	1
900623	1	121	3	33	10	741	YN37	1.85	3.94	NA	1	NA	1	5	5.4	5	4	2.5	1	8.5	8.2	1.6	1	3.3	1	7.9	10	4	2	2.9	1	11.5	11.8	1.7	1	2.7	1
900713	1	139	3	33	11	526	HAN50	2.4	4.97	12	2	1.2	1	5.1	7.8	6	2	3.2	1	7.8	11.8	2.1	3	5.5	1	8.2	14.8	1.1	1	3.9	1	12.3	15.3	2	2	2.9	1
900798	1	157	3	33	12	413	D0406	1.05	2.5	4	2	0.5	1	NA	NA	NA	NA	NA	0	NA	NA	NA	NA	NA	0	NA	NA	NA	NA	NA	0	NA	NA	NA	NA	NA	0
900878	1	175	3	33	13	415	GD37	1.5	3.52	NA	1	0.7	1	3.9	6.3	6	4	3	1	8.3	9.4	1.5	1	3	1	8.2	11.3	1.1	1	3.3	1	10.5	12.4	1.5	1	3.1	1
900973	1	193	3	33	14	651	GX03	1.7	3.71	12	2	0.3	1	4.3	5	3	4	2.5	1	7.3	8.4	1.7	1	2.8	1	7.6	10.3	1.3	1	2.1	1	8.9	11.1	1.7	1	0.9	1
901058	1	212	3	33	15	628	GX15	1.4	3.22	NA	1	NA	1	NA	NA	NA	NA	NA	0	NA	NA	NA	NA	NA	0	NA	NA	NA	NA	NA	0	NA	NA	NA	NA	NA	0
900087	1	13	4	34	4	523	HAN06	2.6	4.75	5	1	0.18	1	4.7	5.7	4	4	2.5	1	8.4	8.8	1.9	1	1.9	1	9.4	10.2	1.7	1	3.7	1	10.2	10.9	1.7	1	1.5	1
900177	1	31	4	34	5	525	HAN33	NA	NA	NA	NA	NA	0	NA	NA	NA	NA	NA	0	NA	NA	NA	NA	NA	0	NA	NA	NA	NA	NA	0	NA	NA	NA	NA	NA	0
900267	1	49	4	34	6	415	GD41	1.6	3.55	9	4	1.2	1	5.6	6.1	5	4	1.8	1	8.5	10.5	0.1	1	5.2	1	9.4	12.1	1.4	1	4.3	1	11.9	13.8	0.1	1	3.2	1
900357	1	67	4	34	7	843	GZ40	2.95	4.6	8	1	1.2	1	NA	NA	NA	NA	NA	0	NA	NA	NA	NA	NA	0	NA	NA	NA	NA	NA	0	NA	NA	NA	NA	NA	0
900447	1	85	4	34	8	415	GD32	1.8	3.74	12	1	1.2	1	4.7	7.6	10	4	3	1	8.5	9.2	0.4	1	5.8	1	10.2	11.9	0.7	1	3	1	10.6	14.3	1	1	2.6	1
900532	1	103	4	34	9	525	HAN39	NA	NA	NA	NA	NA	0	NA	NA	NA	NA	NA	0	NA	NA	NA	NA	NA	0	NA	NA	NA	NA	NA	0	NA	NA	NA	NA	NA	0
900622	1	121	4	34	10	741	YN37	NA	NA	NA	NA	NA	0	NA	NA	NA	NA	NA	0	NA	NA	NA	NA	NA	0	NA	NA	NA	NA	NA	0	NA	NA	NA	NA	NA	0
900712	1	139	4	34	11	526	HAN50	1.55	2.55	1	2	NA	1	3.4	3.1	4	4	2	1	6.2	5.4	1.4	1	2.2	1	6.5	4.4	1.2	1	1.9	1	7.8	5	1.3	1	2.5	1
900797	1	157	4	34	12	413	D0406	NA	NA	NA	NA	NA	0	NA	NA	NA	NA	NA	0	NA	NA	NA	NA	NA	0	NA	NA	NA	NA	NA	0	NA	NA	NA	NA	NA	0
900877	1	175	4	34	13	415	GD37	1.1	2.87	NA	1	NA	1	NA	NA	NA	NA	NA	0	NA	NA	NA	NA	NA	0	NA	NA	NA	NA	NA	0	NA	NA	NA	NA	NA	0
900972	1	193	4	34	14	651	GX03	NA	NA	NA	NA	NA	0	NA	NA	NA	NA	NA	0	NA	NA	NA	NA	NA	0	NA	NA	NA	NA	NA	0	NA	NA	NA	NA	NA	0
901057	1	212	4	34	15	628	GX15	1.7	3.27	2	1	0.6	1	4.4	6	6	4	2.1	1	7.9	9.1	1.8	1	2.7	1	7.8	10.3	1.5	1	2.6	1	9.8	11.2	1.8	1	2.8	1
900086	1	13	5	35	4	523	HAN06	1.7	3.62	2	1	0.13	1	2.9	4.6	5	4	2	1	8.6	7.2	1.7	1	1.5	1	9.8	9.1	1.5	1	3.6	1	10.8	10.2	1.6	1	1.7	1
900176	1	31	5	35	5	525	HAN33	2.65	4.89	7	2	1.9	1	5.8	8.2	6	4	1.8	1	6	12.2	2.2	3	3.7	1	9.3	13	2.1	4	3.2	1	9.5	15.3	1.4	1	2.1	1
900266	1	49	5	35	6	415	GD41	NA	NA	NA	NA	NA	0	NA	NA	NA	NA	NA	0	NA	NA	NA	NA	NA	0	NA	NA	NA	NA	NA	0	NA	NA	NA	NA	NA	0
900356	1	67	5	35	7	843	GZ40	1.1	2.14	NA	1	0.5	1	NA	NA	NA	NA	NA	0	NA	NA	NA	NA	NA	0	NA	NA	NA	NA	NA	0	NA	NA	NA	NA	NA	0
900446	1	85	5	35	8	415	GD32	1.4	2.75	11	1	0.9	1	NA	NA	NA	NA	NA	0	NA	NA	NA	NA	NA	0	NA	NA	NA	NA	NA	0	NA	NA	NA	NA	NA	0
900531	1	103	5	35	9	525	HAN39	NA	NA	NA	NA	NA	0	NA	NA	NA	NA	NA	0	NA	NA	NA	NA	NA	0	NA	NA	NA	NA	NA	0	NA	NA	NA	NA	NA	0
900621	1	121	5	35	10	741	YN37	1.42	3.28	4	1	0.9	1	NA	NA	NA	NA	NA	0	NA	NA	NA	NA	NA	0	NA	NA	NA	NA	NA	0	NA	NA	NA	NA	NA	0
900711	1	139	5	35	11	526	HAN50	2.2	4.18	11	1	1.5	1	5.3	8.3	4	2	3.2	1	8.2	12.6	2.2	3	6.3	1	8	16.2	2	3	3.4	1	11.5	18.5	1.8	1	3.5	1
900796	1	157	5	35	12	413	D0406	NA	NA	NA	NA	NA	0	NA	NA	NA	NA	NA	0	NA	NA	NA	NA	NA	0	NA	NA	NA	NA	NA	0	NA	NA	NA	NA	NA	0
900876	1	175	5	35	13	415	GD37	1.5	3.4	6	1	0.8	1	4	5.4	6	4	2.8	1	7.9	10.2	1.6	1	5.8	1	8.7	10.8	1.3	1	2.8	1	10.1	12.8	1.5	1	2.4	1
900971	1	193	5	35	14	651	GX03	1.3	4.02	NA	4	NA	1	NA	NA	NA	NA	NA	0	NA	NA	NA	NA	NA	0	NA	NA	NA	NA	NA	0	NA	NA	NA	NA	NA	0
901056	1	212	5	35	15	628	GX15	NA	NA	NA	NA	NA	0	NA	NA	NA	NA	NA	0	NA	NA	NA	NA	NA	0	NA	NA	NA	NA	NA	0	NA	NA	NA	NA	NA	0
900085	1	14	1	36	4	843	GZ35	0.68	1.34	NA	2	0.03	1	NA	NA	NA	NA	NA	0	NA	NA	NA	NA	NA	0	NA	NA	NA	NA	NA	0	NA	NA	NA	NA	NA	0
900175	1	32	1	36	5	629	GX38	2.2	4.29	1	1	1.4	1	4.8	5.3	1	4	1	1	6.2	6.5	1.4	1	2.3	1	8.5	6.5	2.4	3	2.6	1	10.3	9	1.3	1	1.5	1
900265	1	50	1	36	6	739	YN22	2.2	3.58	5	4	1.6	1	5.5	5.2	2	4	1.8	1	8.8	8.5	1.4	1	2.7	1	10.3	8.4	1.4	1	3.6	1	11.4	9.3	1.2	1	2.5	1
900355	1	68	1	36	7	741	YN30	2.43	3.86	NA	1	0.8	1	5.4	6.3	4	4	3	1	7.8	10.5	2	4	3.2	1	9.5	12.9	2.1	4	1.8	1	11.5	17.5	1.9	2	3.1	1
900445	1	86	1	36	8	525	HAN46	2.25	5.16	6	3	1.9	1	5	6.6	7	4	4	1	8.8	11	1.9	1	5	1	8.8	12.9	2	2	2.8	1	11.1	15	1.8	1	2.7	1
900530	1	104	1	36	9	741	YN27	NA	NA	NA	NA	NA	0	NA	NA	NA	NA	NA	0	NA	NA	NA	NA	NA	0	NA	NA	NA	NA	NA	0	NA	NA	NA	NA	NA	0
900620	1	122	1	36	10	416	GD50	1.36	3.25	1	1	1.2	1	4.1	5.9	2	4	2	1	8	8.2	0.9	1	2.9	1	7.7	9.4	1.1	1	3.1	1	10.9	10.5	1.2	1	2.3	1
900710	1	140	1	36	11	741	YN36	2.7	5.59	6	2	1.5	1	4.7	7.9	7	1	3	1	7.8	12.2	2.5	4	5.8	1	8.7	14.3	0.9	1	3.3	1	11.7	15.6	1.1	1	3.3	1
900795	1	158	1	36	12	739	YN12	2.1	3.63	3	3	1	1	NA	NA	NA	NA	NA	0	NA	NA	NA	NA	NA	0	NA	NA	NA	NA	NA	0	NA	NA	NA	NA	NA	0
900875	1	176	1	36	13	418	GD60	2	5.11	3	3	1.2	1	4.4	7.4	6	4	3.3	1	7.7	13.5	1.6	1	6.4	1	9.5	16.8	0.2	1	4.3	1	11.1	20.2	1.5	1	2.8	1
900970	1	194	1	36	14	844	GZ75	1.7	4.27	4	1	0.2	1	5	7.6	7	4	3.2	1	7.6	12.1	1.6	1	4.2	1	8.9	14.1	1.3	1	3.1	1	10.2	17	1.6	1	2.2	1
901055	1	213	1	36	15	524	HAN18	1.9	3.91	3	1	0.9	1	4.9	6.7	7	4	3	1	8.4	10	1.8	1	4.2	1	7.4	11.7	1.2	1	2.3	1	10.1	13.2	1.7	1	2.8	1
900084	1	14	2	37	4	843	GZ35	1.45	2.18	NA	2	0.06	1	NA	NA	NA	NA	NA	0	NA	NA	NA	NA	NA	0	NA	NA	NA	NA	NA	0	NA	NA	NA	NA	NA	0
900174	1	32	2	37	5	629	GX38	2.45	4.41	NA	2	1	1	6.1	5.4	3	2	0.8	1	6.4	8	2	3	1.8	1	9.6	9	2.2	3	3.2	1	10.6	9.8	2	1	2.3	1
900264	1	50	2	37	6	739	YN22	NA	NA	NA	NA	NA	0	NA	NA	NA	NA	NA	0	NA	NA	NA	NA	NA	0	NA	NA	NA	NA	NA	0	NA	NA	NA	NA	NA	0
900354	1	68	2	37	7	741	YN30	NA	NA	NA	NA	NA	0	NA	NA	NA	NA	NA	0	NA	NA	NA	NA	NA	0	NA	NA	NA	NA	NA	0	NA	NA	NA	NA	NA	0
900444	1	86	2	37	8	525	HAN46	1	2.84	4	2	NA	1	NA	NA	NA	NA	NA	0	NA	NA	NA	NA	NA	0	NA	NA	NA	NA	NA	0	NA	NA	NA	NA	NA	0
900529	1	104	2	37	9	741	YN27	NA	NA	NA	NA	NA	0	NA	NA	NA	NA	NA	0	NA	NA	NA	NA	NA	0	NA	NA	NA	NA	NA	0	NA	NA	NA	NA	NA	0
900619	1	122	2	37	10	416	GD50	0.9	2.02	NA	1	0.3	1	NA	NA	NA	NA	NA	0	NA	NA	NA	NA	NA	0	NA	NA	NA	NA	NA	0	NA	NA	NA	NA	NA	0
900709	1	140	2	37	11	741	YN36	1.6	3.42	NA	1	0.6	1	NA	NA	NA	NA	NA	0	NA	NA	NA	NA	NA	0	NA	NA	NA	NA	NA	0	NA	NA	NA	NA	NA	0
900794	1	158	2	37	12	739	YN12	2.1	3.21	2	3	0.7	1	4.5	4.4	5	2	3.3	1	6.8	6.3	2	3	4.2	1	8.6	6.8	2.1	2	2.1	1	10.9	7	2	2	1.5	1
900874	1	176	2	37	13	418	GD60	2.4	2.3	NA	1	1	1	4.3	5.8	6	4	3	1	8.1	8.3	1.4	1	3.1	1	9.3	9.6	1.1	1	2.8	1	10.1	12.2	1.2	1	1.7	1
900969	1	194	2	37	14	844	GZ75	1.9	4.72	1	1	1	1	5	7.2	8	2	3.5	1	7.6	11.1	1.8	1	5.2	1	8.3	13.2	1.5	1	3.8	1	10.1	14.8	1.8	1	2.1	1
901054	1	213	2	37	15	524	HAN18	NA	NA	NA	NA	NA	0	NA	NA	NA	NA	NA	0	NA	NA	NA	NA	NA	0	NA	NA	NA	NA	NA	0	NA	NA	NA	NA	NA	0
900083	1	14	3	38	4	843	GZ35	0.62	1.39	NA	1	0.03	1	NA	NA	NA	NA	NA	0	NA	NA	NA	NA	NA	0	NA	NA	NA	NA	NA	0	NA	NA	NA	NA	NA	0
900173	1	32	3	38	5	629	GX38	2.3	3.1	6	4	1.8	1	5.8	4.6	3	4	1.1	1	6.4	7.8	0.1	1	3.4	1	9.7	9.1	2.1	3	3.1	1	10.2	9.9	1.9	1	2.1	1
900263	1	50	3	38	6	739	YN22	2.58	3.82	6	3	1.4	1	NA	NA	NA	NA	NA	0	NA	NA	NA	NA	NA	0	NA	NA	NA	NA	NA	0	NA	NA	NA	NA	NA	0
900353	1	68	3	38	7	741	YN30	1.9	3.8	NA	2	1.1	1	5.4	5.8	4	4	3	1	8	10	1.8	1	2.2	1	9.7	10.9	1.8	1	2	1	11.9	12.4	1.7	1	2.3	1
900443	1	86	3	38	8	525	HAN46	0.8	1.62	NA	1	0.3	1	NA	NA	NA	NA	NA	0	NA	NA	NA	NA	NA	0	NA	NA	NA	NA	NA	0	NA	NA	NA	NA	NA	0
900528	1	104	3	38	9	741	YN27	1.9	3.27	1	1	1	1	4.3	5.5	5	4	2.8	1	7.4	8.2	1.8	1	4	1	7.1	10.9	1.6	1	2.9	1	10.8	12.4	1.6	1	2.7	1
900618	1	122	3	38	10	416	GD50	1.6	3.2	6	1	0.8	1	4.7	5.4	3	4	2.6	1	8.2	9	2.5	3	3.8	1	8.6	10.5	1.2	1	3.3	1	11.8	12.5	2.5	2	0.9	1
900708	1	140	3	38	11	741	YN36	1.65	4.45	8	2	1	1	NA	NA	NA	NA	NA	0	NA	NA	NA	NA	NA	0	NA	NA	NA	NA	NA	0	NA	NA	NA	NA	NA	0
900793	1	158	3	38	12	739	YN12	1.5	2.77	4	3	NA	1	NA	NA	NA	NA	NA	0	NA	NA	NA	NA	NA	0	NA	NA	NA	NA	NA	0	NA	NA	NA	NA	NA	0
900873	1	176	3	38	13	418	GD60	0.9	2.33	NA	1	NA	1	NA	NA	NA	NA	NA	0	NA	NA	NA	NA	NA	0	NA	NA	NA	NA	NA	0	NA	NA	NA	NA	NA	0
900968	1	194	3	38	14	844	GZ75	1.8	4.32	1	1	0.7	1	4.4	5.8	6	4	2.9	1	7.5	8.5	1.7	1	4	1	8.4	9.1	1.4	1	3.6	1	9.8	9.4	1.7	1	2.7	1
901053	1	213	3	38	15	524	HAN18	1.5	3.47	3	3	1.5	1	NA	NA	NA	NA	NA	0	7.9	8.2	1.6	1	2.9	1	7.8	11.5	1.6	1	2.1	1	11.4	12.8	3.5	1	2.4	1
900082	1	14	4	39	4	843	GZ35	NA	NA	NA	NA	NA	0	NA	NA	NA	NA	NA	0	NA	NA	NA	NA	NA	0	NA	NA	NA	NA	NA	0	NA	NA	NA	NA	NA	0
900172	1	32	4	39	5	629	GX38	2.4	4.6	6	2	1.5	1	5.7	5	4	4	1.7	1	6.5	6.4	1.6	1	2.2	1	9.8	7.3	1.5	1	3.4	1	10.7	7.7	1.4	1	2.4	1
900262	1	50	4	39	6	739	YN22	2.15	3.62	3	2	2	1	5.3	4.8	4	4	1.1	1	8.9	9.6	0.8	1	2.2	1	11.8	8.7	0.8	1	3.2	1	12.1	9.3	1.1	1	3.4	1
900352	1	68	4	39	7	741	YN30	1.95	3.6	2	3	NA	1	5	5	3	4	2	1	8.2	6.7	1.9	1	1.2	1	7.8	6.2	1.8	1	0.7	1	9.5	6.3	0.6	1	1.5	1
900442	1	86	4	39	8	525	HAN46	1.7	3.81	2	4	1.2	1	4.9	5.6	7	4	2.8	1	8.4	8.6	0.2	1	4.2	1	7.9	11.6	2.3	3	1.8	1	11.7	13.3	0.1	1	2.8	1
900527	1	104	4	39	9	741	YN27	1.35	2.59	3	1	1	1	2.8	NA	4	2	1.2	1	NA	NA	NA	NA	NA	0	NA	NA	NA	NA	NA	0	NA	NA	NA	NA	NA	0
900617	1	122	4	39	10	416	GD50	NA	NA	NA	NA	NA	0	NA	NA	NA	NA	NA	0	NA	NA	NA	NA	NA	0	NA	NA	NA	NA	NA	0	NA	NA	NA	NA	NA	0
900707	1	140	4	39	11	741	YN36	2.25	4.64	NA	1	0.8	1	4.7	5.4	6	2	2.1	1	7.2	8.2	2	3	2.3	1	8.2	8.8	1.9	1	2.9	1	10.4	10.1	1.9	2	1.8	1
900792	1	158	4	39	12	739	YN12	2.1	3.41	NA	1	0.8	1	4.2	4.7	5	2	3	1	7.3	7.4	2	3	4.3	1	8.8	8.8	2.3	3	2.6	1	10.1	9.8	2	2	1.8	1
900872	1	176	4	39	13	418	GD60	1.2	3.09	1	3	1	1	3.6	3.9	4	4	2	1	7.8	5.3	1.9	1	2.2	1	7.5	5.2	1	1	2.1	1	7.9	5.4	1.8	1	2.4	1
900967	1	194	4	39	14	844	GZ75	1.3	2.72	NA	1	0.4	1	NA	NA	NA	NA	NA	0	NA	NA	NA	NA	NA	0	NA	NA	NA	NA	NA	0	NA	NA	NA	NA	NA	0
901052	1	213	4	39	15	524	HAN18	1.3	3.02	3	1	NA	1	4.4	5.4	5	4	2.9	1	8	7.8	1.5	1	2.6	1	7.6	9.3	1.3	1	2.2	1	10.1	10.6	1.5	1	1.7	1
900081	1	14	5	40	4	843	GZ35	NA	NA	NA	NA	NA	0	NA	NA	NA	NA	NA	0	NA	NA	NA	NA	NA	0	NA	NA	NA	NA	NA	0	NA	NA	NA	NA	NA	0
900171	1	32	5	40	5	629	GX38	2.43	4.52	5	3	1.9	1	5.6	6.5	4	4	0.7	1	7	11	0.5	1	3	1	13.8	13.8	0.4	1	3.2	1	12.1	19.4	2	2	2.3	1
900261	1	50	5	40	6	739	YN22	2.4	3.19	11	2	0.6	1	NA	NA	NA	NA	NA	0	NA	NA	NA	NA	NA	0	NA	NA	NA	NA	NA	0	NA	NA	NA	NA	NA	0
900351	1	68	5	40	7	741	YN30	1.7	4.47	4	2	NA	1	4.9	6.6	5	4	2.8	1	7.4	10.2	1.6	1	2.9	1	8.2	12.6	1.6	1	1.3	1	11.8	14.6	1.6	1	2.2	1
900441	1	86	5	40	8	525	HAN46	1.45	3.64	4	1	NA	1	5.2	6.9	6	4	2.7	1	8.6	10.8	1.4	1	3.9	1	8.2	14.4	1.4	1	3	1	10.7	15.4	1.4	1	2.5	1
900526	1	104	5	40	9	741	YN27	1.4	2.51	8	1	0.6	1	NA	NA	NA	NA	NA	0	NA	NA	NA	NA	NA	0	NA	NA	NA	NA	NA	0	NA	NA	NA	NA	NA	0
900616	1	122	5	40	10	416	GD50	2.05	4.29	6	2	1	1	5.1	6.3	5	2	3	1	8.4	9.6	1.7	1	4	1	8.5	11.4	0.7	1	3.1	1	11.1	11.9	0.9	1	2.7	1
900706	1	140	5	40	11	741	YN36	0.35	0.66	NA	1	0.15	1	NA	NA	NA	NA	NA	0	NA	NA	NA	NA	NA	0	NA	NA	NA	NA	NA	0	NA	NA	NA	NA	NA	0
900791	1	158	5	40	12	739	YN12	2.1	3.66	10	3	0.5	1	3.6	2.4	2	4	1.1	1	6.9	4	0.6	1	1.1	1	6.2	3.5	3.3	2	1.6	1	NA	NA	NA	NA	NA	0
900871	1	176	5	40	13	418	GD60	1.7	3.15	3	1	0.8	1	4.6	7.4	7	4	3.3	1	8	12.5	1.7	1	6	1	9.6	14.3	0.9	1	3.5	1	10.6	16.7	1.6	1	2.8	1
900966	1	194	5	40	14	844	GZ75	1.9	4.04	3	1	1.9	1	5	5.5	7	2	3	1	7.2	9	1.8	1	3.8	1	8.7	11.4	1	1	3.1	1	10.2	13.6	1.4	1	2.2	1
901051	1	213	5	40	15	524	HAN18	1.45	3.25	2	1	0.8	1	4.3	4.4	2	4	2.1	1	8	9	1.3	1	3.3	1	8	10.6	1.3	1	3.2	1	11.4	13.5	1.4	1	3.6	1
900080	1	15	1	41	4	415	GD46	2.2	5.9	2	4	0.18	1	5.4	10.3	3	4	4	1	8.2	11.2	0.1	1	6.2	1	10.3	11.4	1.7	1	4.1	1	11.3	13.7	1.8	1	2.1	1
900170	1	33	1	41	5	741	YN28	2.1	4.21	13	4	2.1	1	5.3	4.4	4	4	0.9	1	6.8	5.8	0.3	1	2.2	1	9.2	7.2	1.9	1	2.1	1	9.8	7.7	1.4	1	1.1	1
900260	1	51	1	41	6	741	YN29	1.65	3.2	2	4	1.2	1	5.2	4.4	3	4	1.7	1	9	9.5	0.1	1	2.7	1	11.3	12.4	0.5	1	4.2	1	10.9	15.5	0.1	1	2.8	1
900350	1	69	1	41	7	525	HAN36	1.8	3.69	5	2	NA	1	5.5	6.3	7	4	3	1	7.6	9.4	1.7	1	3.1	1	7.3	10.5	1.6	1	1.2	1	11.9	11.2	1.5	1	2.3	1
900440	1	87	1	41	8	629	GX26	NA	NA	NA	NA	NA	0	NA	NA	NA	NA	NA	0	NA	NA	NA	NA	NA	0	NA	NA	NA	NA	NA	0	NA	NA	NA	NA	NA	0
900525	1	105	1	41	9	413	D0408	NA	NA	NA	NA	NA	0	NA	NA	NA	NA	NA	0	NA	NA	NA	NA	NA	0	NA	NA	NA	NA	NA	0	NA	NA	NA	NA	NA	0
900615	1	123	1	41	10	629	GX25	0.9	3.36	7	1	0.8	1	4.5	7.6	6	4	2.7	1	8.7	11.8	1.4	1	3.7	1	8.3	14.2	1.1	1	2.6	1	11.8	17.6	1.4	1	3.2	1
900705	1	141	1	41	11	741	YN38	2	4.11	3	1	0.7	1	4.8	5.8	3	2	2.3	1	7	8.6	5.2	3	3	1	7.5	9.7	1.4	1	3.1	1	10.5	11.2	2.8	2	3.2	1
900790	1	159	1	41	12	651	GX05	1.3	4.31	NA	1	0.7	1	4.6	6	4	4	2.8	1	7.5	9.2	0.5	1	4	1	8.9	10.8	1	1	3.1	1	11.6	13.2	3	2	1.7	1
900870	1	177	1	41	13	843	GZ41	0.6	1.33	1	1	NA	1	NA	NA	NA	NA	NA	0	NA	NA	NA	NA	NA	0	NA	NA	NA	NA	NA	0	NA	NA	NA	NA	NA	0
900965	1	195	1	41	14	525	HAN41	1.8	3.71	NA	1	1.1	1	5	5.4	6	2	2.7	1	7.5	8.2	1.7	1	3.2	1	8.5	9.6	1.5	1	3.4	1	9.8	10.6	1.5	1	1.8	1
901050	1	214	1	41	15	524	HAN24	2	3.97	3	1	1	1	5.6	6.2	5	4	3.2	1	8.2	9.6	1.4	1	3.1	1	8.1	11.1	1.5	1	2.1	1	10.1	11.9	1.8	1	2.7	1
900079	1	15	2	42	4	415	GD46	1.8	4.09	2	2	0.1	1	4.6	5.1	5	4	2.6	1	8.2	6.5	1.6	1	1.9	1	9.2	8.3	1.6	1	3.7	1	11.1	9.3	1.6	1	1.9	1
900169	1	33	2	42	5	741	YN28	1.82	2.84	NA	1	1.2	1	5.1	3.6	1	2	0.2	1	5.2	4	2.2	4	1.2	1	5.5	4	3.2	2	1.5	1	7.2	4	2	1	0.7	1
900259	1	51	2	42	6	741	YN29	1.85	3.62	8	2	1.2	1	NA	NA	NA	NA	NA	0	NA	NA	NA	NA	NA	0	NA	NA	NA	NA	NA	0	NA	NA	NA	NA	NA	0
900349	1	69	2	42	7	525	HAN36	1	2.3	NA	1	0.6	1	NA	NA	NA	NA	NA	0	NA	NA	NA	NA	NA	0	NA	NA	NA	NA	NA	0	NA	NA	NA	NA	NA	0
900439	1	87	2	42	8	629	GX26	1.3	2.56	2	1	0.8	1	4.5	5	4	4	2.5	1	8.7	7.8	1.3	1	2.8	1	8.6	9.9	1.3	1	1.5	1	11.9	12.7	5	2	2.2	1
900524	1	105	2	42	9	413	D0408	2.35	4.42	NA	4	1.4	1	5.6	7.1	8	2	3.7	1	7.6	11	2.2	4	4.5	1	7	10.8	1.4	1	3.6	1	11.7	11	1.7	1	3.7	1
900614	1	123	2	42	10	629	GX25	NA	NA	NA	NA	NA	0	NA	NA	NA	NA	NA	0	NA	NA	NA	NA	NA	0	NA	NA	NA	NA	NA	0	NA	NA	NA	NA	NA	0
900704	1	141	2	42	11	741	YN38	2.4	4.06	4	1	1	1	5	6.8	6	2	2.9	1	7.5	9.9	2.1	4	3.6	1	7.8	11.9	2.2	2	3.4	1	11.5	12.4	2	2	2.4	1
900789	1	159	2	42	12	651	GX05	2.2	4.79	5	4	NA	1	NA	NA	NA	NA	NA	0	NA	NA	NA	NA	NA	0	NA	NA	NA	NA	NA	0	NA	NA	NA	NA	NA	0
900869	1	177	2	42	13	843	GZ41	1.3	2.75	NA	1	0.5	1	NA	NA	NA	NA	NA	0	NA	NA	NA	NA	NA	0	NA	NA	NA	NA	NA	0	NA	NA	NA	NA	NA	0
900964	1	195	2	42	14	525	HAN41	1.6	2.76	NA	4	1	1	4.8	5.5	8	4	3.2	1	7.4	7	0.1	1	3	1	8.6	7.7	1.5	1	4.3	1	9.7	8.1	1.4	1	1.4	1
901049	1	214	2	42	15	524	HAN24	1.2	2.63	NA	1	NA	1	2.5	2.3	4	4	0.7	1	NA	NA	NA	NA	NA	0	NA	NA	NA	NA	NA	0	NA	NA	NA	NA	NA	0
900078	1	15	3	43	4	415	GD46	2.2	4.47	5	3	0.18	1	4.8	6.5	6	4	2.3	1	8.4	7.5	1	1	1.2	1	9.6	11.7	1.5	1	3.8	1	11.6	13	1.4	1	1.8	1
900168	1	33	3	43	5	741	YN28	1.9	3.25	6	1	1	1	5.8	5.3	4	4	0.9	1	7.2	8.6	1.5	1	2.1	1	8.8	9.2	1.6	1	2.8	1	9.9	9.4	1.6	1	1.5	1
900258	1	51	3	43	6	741	YN29	1.3	3.08	4	4	0.6	1	5.2	4.5	1	2	0.7	1	8.8	6	2.2	3	0.8	1	8.3	6.1	3.6	3	1.5	1	9.8	6.7	4.5	2	2.7	1
900348	1	69	3	43	7	525	HAN36	2.45	4.05	13	2	1.4	1	5.1	7.2	9	4	4	1	7.8	10	2.1	4	3.9	1	8.5	12.2	1.9	1	2.2	1	10.7	12.4	1.7	1	1.9	1
900438	1	87	3	43	8	629	GX26	1.25	2.7	1	3	0.8	1	5	5.2	2	2	1.2	1	8.9	9.6	2.4	4	3.4	1	8.4	10.3	2.2	3	2.1	1	12.1	12.4	5	2	1.8	1
900523	1	105	3	43	9	413	D0408	1.85	3.33	4	1	1.4	1	5.2	7.3	6	4	4	1	8	12.2	2	4	5.2	1	7.5	15.1	2	2	3.4	1	11.5	17.7	1.8	1	3.6	1
900613	1	123	3	43	10	629	GX25	NA	NA	NA	NA	NA	0	NA	NA	NA	NA	NA	0	NA	NA	NA	NA	NA	0	NA	NA	NA	NA	NA	0	NA	NA	NA	NA	NA	0
900703	1	141	3	43	11	741	YN38	2.05	4.05	7	1	0.7	1	5	5.2	4	1	2.3	1	7.6	7.7	2	3	3	1	8.2	9.4	2.1	2	3.6	1	11.9	11.4	2	2	2.3	1
900788	1	159	3	43	12	651	GX05	1.6	4.11	NA	4	0.5	1	3.4	4.3	7	4	2.5	1	7.2	7.8	1.5	1	2.3	1	3.5	6.3	1.5	1	1.2	1	2.7	7.6	1.5	1	1.1	1
900868	1	177	3	43	13	843	GZ41	0.9	1.83	NA	1	0.4	1	NA	NA	NA	NA	NA	0	NA	NA	NA	NA	NA	0	NA	NA	NA	NA	NA	0	NA	NA	NA	NA	NA	0
900963	1	195	3	43	14	525	HAN41	1.5	2.96	NA	1	0.7	1	3.4	2.9	3	1	1.2	1	7.6	4.2	1.6	1	2.5	1	8.2	4.7	1.3	1	1.6	1	8.8	5.1	1.4	1	1.9	1
901048	1	214	3	43	15	524	HAN24	2.4	4.49	4	1	0.9	1	5.2	7.6	6	1	3	1	8.2	11.8	2.2	4	5	1	8.4	14.6	1.7	1	3.2	1	9.8	10	1.8	1	3.4	1
900077	1	15	4	44	4	415	GD46	2.2	3.77	NA	4	0.13	1	5.3	6	6	4	3	1	8.6	9.7	1.8	1	2.6	1	9.4	12.1	2	3	4.1	1	11.8	14.5	1.8	1	2.3	1
900167	1	33	4	44	5	741	YN28	1.83	3.58	6	1	NA	1	5.8	4.5	6	4	1.4	1	7.6	6.1	1.6	1	1.3	1	9.8	6.5	1.7	1	2.1	1	9.8	6.5	1.8	1	1.5	1
900257	1	51	4	44	6	741	YN29	1.4	2.88	NA	1	1	1	5.9	5.7	4	4	0.3	1	8.9	8.2	1.5	1	2.2	1	9.8	9.5	1.5	1	2.9	1	10.9	11	1.3	1	1.5	1
900347	1	69	4	44	7	525	HAN36	NA	NA	NA	NA	NA	0	NA	NA	NA	NA	NA	0	NA	NA	NA	NA	NA	0	NA	NA	NA	NA	NA	0	NA	NA	NA	NA	NA	0
900437	1	87	4	44	8	629	GX26	NA	NA	NA	NA	NA	0	NA	NA	NA	NA	NA	0	NA	NA	NA	NA	NA	0	NA	NA	NA	NA	NA	0	NA	NA	NA	NA	NA	0
900522	1	105	4	44	9	413	D0408	NA	NA	NA	NA	NA	0	NA	NA	NA	NA	NA	0	NA	NA	NA	NA	NA	0	NA	NA	NA	NA	NA	0	NA	NA	NA	NA	NA	0
900612	1	123	4	44	10	629	GX25	1.5	2.75	6	4	0.6	1	4.8	5.6	4	4	2.8	1	8	8	1.4	1	1.7	1	8.2	9.8	1.2	1	3.4	1	10.9	10.8	1.4	1	2.2	1
900702	1	141	4	44	11	741	YN38	2.05	3.71	10	1	0.7	1	4.9	5	5	2	2.5	1	7.2	7.7	1.8	1	2.8	1	7.8	8.3	1.2	1	3.7	1	10.7	9.3	1.7	1	1.8	1
900787	1	159	4	44	12	651	GX05	2.25	4.72	1	1	0.3	1	4.6	5.6	6	2	2.2	1	8.1	8.7	2.1	3	4	1	9.2	10.8	1.1	1	2.8	1	11.1	12.8	1.4	1	2.7	1
900867	1	177	4	44	13	843	GZ41	NA	NA	NA	NA	NA	0	NA	NA	NA	NA	NA	0	NA	NA	NA	NA	NA	0	NA	NA	NA	NA	NA	0	NA	NA	NA	NA	NA	0
900962	1	195	4	44	14	525	HAN41	1.65	3.75	NA	1	0.7	1	5.1	6.1	7	4	4	1	8.3	9.6	1.7	1	3.1	1	9.2	12.8	1.5	1	2.9	1	11.5	15	1.7	2	2.5	1
901047	1	214	4	44	15	524	HAN24	0.9	2.01	NA	1	0.4	1	NA	NA	NA	NA	NA	0	NA	NA	NA	NA	NA	0	NA	NA	NA	NA	NA	0	NA	NA	NA	NA	NA	0
900076	1	15	5	45	4	415	GD46	1.75	3.48	NA	1	0.1	1	4.5	5.3	4	4	2.8	1	8.9	7.5	1.5	1	1.4	1	9.8	8.6	1.6	1	3.5	1	11.5	10.2	1.6	1	1.7	1
900166	1	33	5	45	5	741	YN28	1.78	2.45	NA	4	1.5	1	6.1	4.3	3	4	0.6	1	8.2	8	0.1	1	1.6	1	10.8	10.5	4.5	4	2.6	1	11.2	13.8	6	3	2.1	1
900256	1	51	5	45	6	741	YN29	2	3.67	4	1	1.5	1	5.4	6	5	4	1.9	1	9.1	8.3	1.8	1	2.9	1	9.6	9.3	1.4	1	3.1	1	10.9	9.9	1.8	1	1.7	1
900346	1	69	5	45	7	525	HAN36	2.4	4.07	5	1	1	1	5.4	7	6	1	3.2	1	7	11.3	2.1	4	4.2	1	10.4	14.1	1.9	1	3.6	1	11.3	15.8	1.4	1	1.4	1
900436	1	87	5	45	8	629	GX26	NA	NA	NA	NA	NA	0	NA	NA	NA	NA	NA	0	NA	NA	NA	NA	NA	0	NA	NA	NA	NA	NA	0	NA	NA	NA	NA	NA	0
900521	1	105	5	45	9	413	D0408	2.06	3.37	5	1	0.8	1	5.1	5.8	6	4	3.2	1	7.8	9.5	1.9	2	4	1	7.8	12	1.2	1	3.1	1	12.1	12.7	1.7	1	1.8	1
900611	1	123	5	45	10	629	GX25	2.45	4.49	11	1	1	1	5.1	7.7	4	2	2.6	1	8.2	12.8	2	3	5.5	1	8.4	15.8	1.3	1	3.1	1	10.9	16.8	1.8	1	3.2	1
900701	1	141	5	45	11	741	YN38	2.8	5.24	15	1	1	1	5.3	7.5	6	2	3	1	7.8	11.3	2.5	3	4.6	1	9.2	13.6	3	2	3.9	1	10.5	15.4	1.8	1	1.5	1
900786	1	159	5	45	12	651	GX05	1	2.15	4	1	NA	1	NA	NA	NA	NA	NA	0	NA	NA	NA	NA	NA	0	NA	NA	NA	NA	NA	0	NA	NA	NA	NA	NA	0
900866	1	177	5	45	13	843	GZ41	1.7	3.9	1	3	1.2	1	4.7	5.5	4	4	2.6	1	7.9	7.6	1.8	1	3.2	1	9.2	9.1	1.6	1	2.8	1	10.1	10	1.6	1	2.2	1
900961	1	195	5	45	14	525	HAN41	2.15	3.87	NA	1	1	1	5.1	6.5	7	1	4.1	1	7.9	8.9	2	4	3.9	1	8.5	9	2	3	2.6	1	10.5	9.1	1.8	1	2.4	1
901046	1	214	5	45	15	524	HAN24	2.05	4.59	1	2	1.2	1	5	6.5	6	4	3	1	7.9	10.9	0.8	1	4.2	1	7.8	13.9	0.9	1	3.6	1	9.9	15.4	1.5	1	3.2	1
900075	1	16	1	46	4	630	GX46	NA	NA	NA	NA	NA	0	NA	NA	NA	NA	NA	0	NA	NA	NA	NA	NA	0	NA	NA	NA	NA	NA	0	NA	NA	NA	NA	NA	0
900165	1	34	1	46	5	628	GX11	1.7	2.87	NA	1	0.8	1	6.1	5	2	4	0.9	1	7.8	8.2	1.6	1	1.5	1	10.3	9.9	1.6	1	2.8	1	10.2	11.5	1.6	1	1.8	1
900255	1	52	1	46	6	524	HAN31	NA	NA	NA	NA	NA	0	NA	NA	NA	NA	NA	0	NA	NA	NA	NA	NA	0	NA	NA	NA	NA	NA	0	NA	NA	NA	NA	NA	0
900345	1	70	1	46	7	651	GX06	1.7	3.99	1	1	1.2	1	4.8	6.8	6	4	3.5	1	7.5	9	1.6	1	2.4	1	10.2	10.6	1.5	1	2.1	1	11.4	12.3	1.5	1	1.5	1
900435	1	88	1	46	8	415	GD40	0.9	1.78	NA	1	0.3	1	NA	NA	NA	NA	NA	0	NA	NA	NA	NA	NA	0	NA	NA	NA	NA	NA	0	NA	NA	NA	NA	NA	0
900520	1	106	1	46	9	651	GX07	1.75	2.76	NA	2	NA	1	5.1	5	4	4	3.1	1	7.8	7.9	1.6	1	3.4	1	7.9	9.3	1.6	1	2.4	1	11.9	9.8	1.7	1	1.5	1
900610	1	124	1	46	10	524	HAN30	2.15	5.21	15	1	1.2	1	4.6	5.7	4	2	3	1	8.4	7.7	2	3	2.5	1	7.6	9	1.6	1	3.3	1	11.5	10.3	1.7	1	2.5	1
900700	1	142	1	46	11	630	GX53	1.9	3.55	3	2	0.5	1	4.9	3.5	3	4	2.5	1	8	5.5	0.7	1	2.7	1	5.5	5.6	0.7	1	1.9	1	9.8	5.8	0.7	1	0.7	1
900785	1	160	1	46	12	524	HAN19	2.5	4.92	15	2	1.7	1	3.1	6	6	3	2.8	1	6.5	7	2.4	3	2.4	1	8.8	7.5	0.6	1	3.1	1	9.9	8.4	1.5	1	1.5	1
900865	1	178	1	46	13	526	HAN55	1.9	3.91	1	3	1	1	5.3	5.1	8	4	3	1	8.1	8.5	0.3	1	3.9	1	9.6	10.6	1.5	1	2.6	1	10.8	12.3	0.4	1	1.8	1
900960	1	196	1	46	14	739	YN16	0.9	1.43	NA	1	0.5	1	NA	NA	NA	NA	NA	0	NA	NA	NA	NA	NA	0	NA	NA	NA	NA	NA	0	NA	NA	NA	NA	NA	0
901045	1	215	1	46	15	523	HAN09	1.9	5.28	6	2	1.2	1	4	5.4	5	4	3	1	8.1	7.8	0.8	1	3.3	1	6.7	8	0.8	1	2.6	1	8.8	8.3	1.3	1	3.6	1
900074	1	16	2	47	4	630	GX46	1.88	4.07	3	1	0.09	1	4.8	6.6	6	4	3	1	8.5	10	1.4	1	2	1	10.2	12.2	1.5	1	4.3	1	11.3	14.6	1.5	1	2.2	1
900164	1	34	2	47	5	628	GX11	1.6	2.91	1	2	0.4	1	6.15	4.1	3	4	0.4	1	7.5	6	1.6	1	1	1	8.7	6.4	1.6	1	2.1	1	10.1	6.5	1.6	1	1.5	1
900254	1	52	2	47	6	524	HAN31	1.6	3.25	3	2	NA	1	4.9	4.1	4	4	1.7	1	7.8	4.8	0.8	1	2.2	1	6.3	5.4	1.5	1	2.6	1	8.3	9.4	1.4	1	2.2	1
900344	1	70	2	47	7	651	GX06	1.65	3.2	NA	1	1	1	5	4.4	5	4	2	1	7.7	6.3	1.6	1	3	1	9.6	6.9	1.6	1	1.5	1	11.8	7.6	1.4	1	1.7	1
900434	1	88	2	47	8	415	GD40	1.2	2.62	3	1	0.8	1	NA	NA	NA	NA	NA	0	NA	NA	NA	NA	NA	0	NA	NA	NA	NA	NA	0	NA	NA	NA	NA	NA	0
900519	1	106	2	47	9	651	GX07	NA	NA	NA	NA	NA	0	NA	NA	NA	NA	NA	0	NA	NA	NA	NA	NA	0	NA	NA	NA	NA	NA	0	NA	NA	NA	NA	NA	0
900609	1	124	2	47	10	524	HAN30	1.86	5.21	18	1	1	1	5.4	6.5	7	2	3	1	8.2	10.5	2.3	4	3.3	1	7.9	11.6	2.4	2	3.6	1	11.4	12.5	1.9	2	2.4	1
900699	1	142	2	47	11	630	GX53	1.65	3.34	4	2	0.6	1	5.3	5.2	3	4	1.5	1	8.3	8.5	4.1	2	2.3	1	9	10.5	1.6	1	3.4	1	11.5	12.2	1.4	2	2.3	1
900784	1	160	2	47	12	524	HAN19	NA	NA	NA	NA	NA	0	NA	NA	NA	NA	NA	0	NA	NA	NA	NA	NA	0	NA	NA	NA	NA	NA	0	NA	NA	NA	NA	NA	0
900864	1	178	2	47	13	526	HAN55	2.1	4	NA	2	0.7	1	5.6	6.2	5	2	3	1	8.1	9.3	1.8	4	4.2	1	9.4	11.6	1.8	1	2.7	1	10.9	13	1.8	1	2.6	1
900959	1	196	2	47	14	739	YN16	1	2.29	1	1	0.9	1	NA	NA	NA	NA	NA	0	NA	NA	NA	NA	NA	0	NA	NA	NA	NA	NA	0	NA	NA	NA	NA	NA	0
901044	1	215	2	47	15	523	HAN09	NA	NA	NA	NA	NA	0	NA	NA	NA	NA	NA	0	NA	NA	NA	NA	NA	0	NA	NA	NA	NA	NA	0	NA	NA	NA	NA	NA	0
900073	1	16	3	48	4	630	GX46	1.05	3.6	3	1	0.08	1	5	5.2	4	4	1.3	1	8.5	7.8	1.5	1	1.2	1	10.3	9.8	1.6	1	4.9	1	11.2	12.2	1.5	1	1.8	1
900163	1	34	3	48	5	628	GX11	1.51	3.36	1	3	1	1	5.9	3.4	3	4	0.7	1	7.6	7.2	0.1	1	1.5	1	9.6	8.8	1.5	1	2.1	1	10.3	10.5	0.5	1	1.7	1
900253	1	52	3	48	6	524	HAN31	1.7	3.18	4	2	NA	1	5.2	6	5	4	1.4	1	8.2	8.3	1.5	1	2.1	1	10.3	8.5	1.5	1	3.8	1	10.1	9	1.5	1	2.1	1
900343	1	70	3	48	7	651	GX06	2.09	4.85	2	2	1.1	1	5.8	7.1	5	4	3	1	8	10.3	2	4	3.3	1	10.1	11.9	2.1	3	2.2	1	11.9	13.2	1.7	1	2.2	1
900433	1	88	3	48	8	415	GD40	1.3	2.75	NA	1	NA	1	NA	NA	NA	NA	NA	0	NA	NA	NA	NA	NA	0	NA	NA	NA	NA	NA	0	NA	NA	NA	NA	NA	0
900518	1	106	3	48	9	651	GX07	1.42	3.08	3	1	1	1	4.5	4.9	3	4	2.7	1	7.9	7.3	1.5	1	2.4	1	7.6	7.7	1.1	1	1.8	1	8.8	8.5	1.4	1	1.9	1
900608	1	124	3	48	10	524	HAN30	2.13	5.86	13	1	1.5	1	5.3	8.1	5	4	4	1	8.6	10.2	1.8	1	5.6	1	7.9	11.7	1.6	1	3.3	1	11.8	13.2	1	1	2.7	1
900698	1	142	3	48	11	630	GX53	2.6	4.93	1	1	0.7	1	5	6.3	5	2	2.9	1	8.4	9	2	3	2.9	1	8.5	10	1.8	1	3.3	1	11.3	11.2	1.8	1	1.4	1
900783	1	160	3	48	12	524	HAN19	2.4	5.26	6	3	1.2	1	4.8	6.6	7	2	3.1	1	7.2	9.1	2	3	2.6	1	8.6	10.3	1.3	1	3.4	1	10.7	11	1.4	1	2.5	1
900863	1	178	3	48	13	526	HAN55	1.8	3.08	NA	2	1	1	5.3	5.5	3	4	5.9	1	8	7.7	1.8	3	3.4	1	9.3	8.1	1.6	1	3.1	1	10.8	8.8	1.7	1	2.4	1
900958	1	196	3	48	14	739	YN16	0.85	1.38	NA	1	0.7	1	NA	NA	NA	NA	NA	0	NA	NA	NA	NA	NA	0	NA	NA	NA	NA	NA	0	NA	NA	NA	NA	NA	0
901043	1	215	3	48	15	523	HAN09	2.1	4.93	15	4	1.2	1	5.1	7.3	10	2	3	1	8.1	12.1	0.9	1	3.4	1	8.8	14.8	1.8	1	2.9	1	11.7	17.4	5.5	3	2.8	1
900072	1	16	4	49	4	630	GX46	2.05	3.09	NA	1	0.08	1	5	6.1	5	4	3	1	8.7	9.2	2	4	1.9	1	11.3	11.3	2.6	4	5.3	1	11.1	12.6	1.9	1	1.7	1
900162	1	34	4	49	5	628	GX11	1.22	2.65	6	3	NA	1	2.4	1.8	1	4	0.3	1	NA	NA	NA	NA	NA	NA	2.4	1.9	1.8	1	0.3	1	NA	NA	NA	NA	NA	0
900252	1	52	4	49	6	524	HAN31	2.05	3.22	5	2	0.9	1	5.5	5.9	3	4	1.4	1	8.5	8.8	1.6	1	2.4	1	10.1	9.9	1.6	1	3.9	1	10.2	10.4	1.6	1	2.7	1
900342	1	70	4	49	7	651	GX06	1.15	2.69	NA	1	1	1	4.1	3	1	1	0.6	1	7.8	4.5	3.2	2	1.1	1	7.6	4.3	3.4	1	0.9	1	7.8	4.5	1.8	1	1.1	1
900432	1	88	4	49	8	415	GD40	2	4.61	8	1	1.2	1	5.7	9.1	8	2	4.6	1	7.8	13.1	1.9	3	6.5	1	11.2	15.3	1.9	1	2	1	10.9	17.3	4.5	2	3.2	1
900517	1	106	4	49	9	651	GX07	1.68	3.67	NA	1	1	1	4.9	5.6	4	4	2	1	8.1	8.9	1.7	1	2.2	1	7.5	10	1.2	1	1.4	1	11.5	11.3	1.3	1	2.1	1
900607	1	124	4	49	10	524	HAN30	2.18	4.52	11	1	NA	1	6.1	7.4	6	1	3.6	1	8.5	11.9	2	4	4.7	1	8.4	13.4	2.1	2	2.9	1	11.6	14.3	1.8	1	3.4	1
900697	1	142	4	49	11	630	GX53	2.1	3.7	5	1	0.5	1	4.8	4.9	5	4	2	1	8.2	6.9	1.8	1	1.8	1	8.6	8.3	1.9	1	2.9	1	10.6	9.3	1.8	1	1.5	1
900782	1	160	4	49	12	524	HAN19	1.8	3.42	1	3	0.8	1	5.2	5.5	4	2	3	1	7.6	9	1.8	1	2.5	1	9.4	10.9	1.3	1	3.1	1	12.4	13.7	6.5	3	2.8	1
900862	1	178	4	49	13	526	HAN55	1.7	3.17	2	2	0.8	1	5	5	6	2	2.7	1	8.3	7.6	1.6	3	1.8	1	9.3	9.1	1.4	1	3.4	1	10.9	10.5	5.5	2	1.8	1
900957	1	196	4	49	14	739	YN16	2.3	3.34	6	1	0.7	1	4.7	4.7	6	3	2.9	1	7	6.2	2	2	2.2	1	4.1	5.7	1.6	1	0.3	1	NA	NA	NA	NA	NA	0
901042	1	215	4	49	15	523	HAN09	2.25	5.47	3	4	1.1	1	5.4	6.8	12	4	4	1	8.4	11.2	0.1	1	4.1	1	8.6	13.5	2	3	2.8	1	12.1	14.2	0.1	2	2.7	1
900071	1	16	5	50	4	630	GX46	1.95	3.75	NA	1	0.9	1	5.1	5.5	6	1	2.6	1	8.9	9.2	2.3	4	1.8	1	10.3	9.7	1.9	1	5.8	1	11.2	10.6	1.8	1	1.4	1
900161	1	34	5	50	5	628	GX11	1.35	2.59	NA	1	0.8	1	2.45	2.8	4	4	0.7	1	6.2	3.5	1.2	1	1.1	1	4.6	3.5	1.1	1	1.6	1	3.8	3.3	1.2	1	1.9	1
900251	1	52	5	50	6	524	HAN31	1.8	3.6	4	1	1	1	5.6	7.3	7	4	2	1	8.5	10	1.7	1	3	1	10.6	11	1.6	1	3.7	1	10.7	11.9	1.6	1	3.1	1
900341	1	70	5	50	7	651	GX06	1	1.94	NA	1	NA	1	NA	NA	NA	NA	NA	0	NA	NA	NA	NA	NA	0	NA	NA	NA	NA	NA	0	NA	NA	NA	NA	NA	0
900431	1	88	5	50	8	415	GD40	1.9	4.27	10	1	1.3	1	4.5	7.7	6	4	3	1	8.1	7.8	1.9	1	2.5	1	9.4	7.7	1.6	1	0.9	1	9.9	7.9	1.6	1	2.7	1
900516	1	106	5	50	9	651	GX07	1.65	2.17	NA	4	0.5	1	NA	NA	NA	NA	NA	0	NA	NA	NA	NA	NA	NA	3.8	2.5	1.2	1	1.6	1	4.5	2.6	1.4	1	0.7	1
900606	1	124	5	50	10	524	HAN30	2	3.79	13	2	0.3	1	NA	NA	NA	NA	NA	0	NA	NA	NA	NA	NA	0	NA	NA	NA	NA	NA	0	NA	NA	NA	NA	NA	0
900696	1	142	5	50	11	630	GX53	1.6	3.19	3	1	NA	1	4.9	4	2	4	NA	1	7	7	3.9	4	2.5	1	7.5	7.6	1.2	1	3.2	1	10.3	8.3	1.5	2	1.7	1
900781	1	160	5	50	12	524	HAN19	2.7	4.84	5	2	0.9	1	6.2	8.2	7	1	4.1	1	7.8	12.8	2.5	3	4.3	1	9.5	15.6	1.6	1	3.2	1	12.5	18.1	2.5	2	3.2	1
900861	1	178	5	50	13	526	HAN55	2.05	3.98	2	1	0.9	1	3.8	7.3	6	2	4.1	1	8.5	10.2	1.9	4	4.3	1	9.5	12.8	1.6	1	3.3	1	11.6	14.9	1.8	1	3.2	1
900956	1	196	5	50	14	739	YN16	NA	NA	NA	NA	NA	0	NA	NA	NA	NA	NA	0	NA	NA	NA	NA	NA	0	NA	NA	NA	NA	NA	0	NA	NA	NA	NA	NA	0
901041	1	215	5	50	15	523	HAN09	NA	NA	NA	NA	NA	0	NA	NA	NA	NA	NA	0	NA	NA	NA	NA	NA	0	NA	NA	NA	NA	NA	0	NA	NA	NA	NA	NA	0
900070	1	17	1	51	4	413	GD26	1.4	2.35	6	3	NA	1	3	3.5	2	4	2	1	7.8	6	2.1	2	1.3	1	8.3	9.9	2.2	3	4.3	1	10.5	10.2	2	2	1.4	1
900160	1	35	1	51	5	523	HAN10	1.4	3.16	1	3	2.2	1	5.8	7	3	4	1.2	1	7.8	10.9	1.3	1	3.3	1	10.8	12.7	2.2	4	3.8	1	11.4	14.8	1.2	1	2.4	1
900250	1	53	1	51	6	415	GD42	1.85	4.14	4	3	1.3	1	5.3	5.8	5	4	0.8	1	8.8	8.1	1.7	1	2.1	1	10.3	9.2	1.7	1	3.6	1	10.8	10.2	1.5	1	3.2	1
900340	1	71	1	51	7	526	HAN52	1.2	2.84	3	2	NA	1	4.9	5.2	4	4	2.6	1	7.5	8.2	2.1	2	3	1	9.3	10.7	2.1	4	1.8	1	11.8	12.9	1.8	1	2.3	1
900430	1	89	1	51	8	415	GD30	1.95	4.16	8	1	1	1	4.7	7.7	6	4	3	1	8.3	10.2	2.1	3	3.7	1	10.3	12	1.7	1	2.1	1	11.3	13.4	1.8	1	3.1	1
900515	1	107	1	51	9	525	HAN40	2.75	4.78	8	1	1.2	1	5.2	6.9	7	1	4	1	7.6	10.1	2.6	4	2.9	1	8	12.2	2	2	2.9	1	11.3	13.7	1.7	1	2.4	1
900605	1	125	1	51	10	842	GZ17	1.4	2.18	NA	1	1	1	NA	NA	NA	NA	NA	0	NA	NA	NA	NA	NA	0	NA	NA	NA	NA	NA	0	NA	NA	NA	NA	NA	0
900695	1	143	1	51	11	630	GX55	1.6	3.29	1	1	NA	1	4.4	4.2	2	3	0.4	1	7.2	6	4.1	4	1.8	1	6.9	6.3	1.1	1	3.1	1	10.1	6.5	4.5	2	1.1	1
900780	1	161	1	51	12	523	HAN04	2.25	4.78	NA	1	NA	1	NA	NA	NA	NA	NA	0	NA	NA	NA	NA	NA	0	NA	NA	NA	NA	NA	0	NA	NA	NA	NA	NA	0
900860	1	179	1	51	13	412	D0203	1.6	3.35	1	1	0.8	1	4.1	5.9	4	4	3	1	8.5	9.5	1.5	3	4	1	9.6	10.8	1.4	1	3.4	1	11.3	12.7	1.4	1	2.7	1
900955	1	197	1	51	14	739	YN19	NA	NA	NA	NA	NA	0	NA	NA	NA	NA	NA	0	NA	NA	NA	NA	NA	0	NA	NA	NA	NA	NA	0	NA	NA	NA	NA	NA	0
901040	1	216	1	51	15	415	GD39	1.8	4.82	9	4	1.1	1	4.7	5.6	7	2	3	1	7.9	8	1.7	1	1.8	1	8.2	9.2	1.5	1	1.9	1	10.2	10.5	1.8	1	2.5	1
900069	1	17	2	52	4	413	GD26	NA	NA	NA	NA	NA	0	NA	NA	NA	NA	NA	0	NA	NA	NA	NA	NA	0	NA	NA	NA	NA	NA	0	NA	NA	NA	NA	NA	0
900159	1	35	2	52	5	523	HAN10	0.9	1.15	NA	1	0.3	1	NA	NA	NA	NA	NA	0	NA	NA	NA	NA	NA	0	NA	NA	NA	NA	NA	0	NA	NA	NA	NA	NA	0
900249	1	53	2	52	6	415	GD42	1.9	4.62	10	2	1.5	1	5.4	8.8	7	4	1.9	1	7.7	13.5	0.9	1	6.2	1	10.3	14	1.7	1	4.1	1	10.4	16.9	1.3	1	3.4	1
900339	1	71	2	52	7	526	HAN52	1.9	3.96	7	3	2.2	1	4.5	5.1	7	4	3.2	1	7.5	6.6	0.8	1	2.8	1	8.8	6.7	0.5	1	0.7	1	9.9	7.3	0.6	1	0.9	1
900429	1	89	2	52	8	415	GD30	0.75	1.6	NA	1	0.3	1	NA	NA	NA	NA	NA	0	NA	NA	NA	NA	NA	0	NA	NA	NA	NA	NA	0	NA	NA	NA	NA	NA	0
900514	1	107	2	52	9	525	HAN40	2.7	4.72	13	1	1.3	1	5.7	7.7	7	2	4.3	1	8.2	12	2.5	4	3.5	1	7.8	14.7	1.1	1	3.2	1	11.9	16.4	2.5	2	3	1
900604	1	125	2	52	10	842	GZ17	1.62	2.69	2	2	1	1	4.1	3.7	2	2	2.2	1	8.7	6	4.8	2	1.5	1	8	6.2	4.5	2	2.9	1	10.3	6.4	3.5	2	1.1	1
900694	1	143	2	52	11	630	GX55	2	5.8	4	3	2	1	4.3	6.3	7	1	3	1	7.2	11.2	0.6	1	5.2	1	7.6	13.5	0.5	1	3.3	1	11.5	15.9	0.8	1	4	1
900779	1	161	2	52	12	523	HAN04	NA	NA	NA	NA	NA	0	NA	NA	NA	NA	NA	0	NA	NA	NA	NA	NA	0	NA	NA	NA	NA	NA	0	NA	NA	NA	NA	NA	0
900859	1	179	2	52	13	412	D0203	NA	NA	NA	NA	NA	0	NA	NA	NA	NA	NA	0	NA	NA	NA	NA	NA	0	NA	NA	NA	NA	NA	0	NA	NA	NA	NA	NA	0
900954	1	197	2	52	14	739	YN19	1.2	3	NA	4	0.7	1	NA	NA	NA	NA	NA	0	NA	NA	NA	NA	NA	0	NA	NA	NA	NA	NA	0	NA	NA	NA	NA	NA	0
901039	1	216	2	52	15	415	GD39	1.65	4.65	12	3	1.7	1	3.8	5	7	4	2.8	1	8.2	6.1	1.6	1	1.7	1	7.4	6.3	1.7	1	1.8	1	7.5	6	1.6	1	3.2	1
900068	1	17	3	53	4	413	GD26	1.8	3.45	2	1	0.1	1	5.2	6	5	1	4	1	7.8	10.6	1.6	1	3.1	1	10.2	13.5	1.8	1	5.9	1	10.7	15.9	1.6	1	2.3	1
900158	1	35	3	53	5	523	HAN10	1.3	2.68	NA	1	0.9	1	4.3	4.2	1	2	0.4	1	6.5	6.6	3.5	2	2.4	1	9.8	6.5	3.4	4	2.1	1	11.3	7.8	1.9	1	2.2	1
900248	1	53	3	53	6	415	GD42	NA	NA	NA	NA	NA	0	NA	NA	NA	NA	NA	0	NA	NA	NA	NA	NA	0	NA	NA	NA	NA	NA	0	NA	NA	NA	NA	NA	0
900338	1	71	3	53	7	526	HAN52	1.8	4.07	10	3	1.5	1	5.2	5.8	4	4	2.8	1	8	8.1	1.6	1	2.5	1	9.3	8.9	1.4	1	0.5	1	10.8	9.6	1.4	1	1.9	1
900428	1	89	3	53	8	415	GD30	1.8	4.91	9	1	1.3	1	5.2	9.5	7	4	3	1	8.2	12	1.7	1	3.2	1	9.7	14	1.7	1	2	1	11.8	15.7	1.8	1	2.5	1
900513	1	107	3	53	9	525	HAN40	0.4	0.4	NA	1	0.08	1	NA	NA	NA	NA	NA	0	NA	NA	NA	NA	NA	0	NA	NA	NA	NA	NA	0	NA	NA	NA	NA	NA	0
900603	1	125	3	53	10	842	GZ17	NA	NA	NA	NA	NA	0	NA	NA	NA	NA	NA	0	NA	NA	NA	NA	NA	0	NA	NA	NA	NA	NA	0	NA	NA	NA	NA	NA	0
900693	1	143	3	53	11	630	GX55	NA	NA	NA	NA	NA	0	NA	NA	NA	NA	NA	0	NA	NA	NA	NA	NA	0	NA	NA	NA	NA	NA	0	NA	NA	NA	NA	NA	0
900778	1	161	3	53	12	523	HAN04	NA	NA	NA	NA	NA	0	NA	NA	NA	NA	NA	0	NA	NA	NA	NA	NA	0	NA	NA	NA	NA	NA	0	NA	NA	NA	NA	NA	0
900858	1	179	3	53	13	412	D0203	1.45	3.21	NA	1	0.5	1	4.2	5.8	4	4	2.2	1	8.2	10.5	1.3	1	2.5	1	9.4	12	1.3	1	3.2	1	11.5	16.2	1.4	1	1.8	1
900953	1	197	3	53	14	739	YN19	1.7	3.58	9	1	1	1	5.5	7.4	4	4	4.3	1	7.5	11.4	1.7	1	3.3	1	9.6	12.9	1	1	3.4	1	11.2	15.1	1.8	1	3.6	1
901038	1	216	3	53	15	415	GD39	2	5.71	18	3	1.8	1	4.9	8.1	6	4	4	1	8.5	11	1.9	1	3.9	1	8.5	12.4	1.6	1	2.9	1	10.2	13.6	1.8	1	1.8	1
900067	1	17	4	54	4	413	GD26	2	4.07	2	2	0.1	1	5	6.5	8	4	3.8	1	8	9.6	1.7	1	3.4	1	9.8	12.9	1.8	1	6.1	1	10.5	15.1	1.7	1	1.8	1
900157	1	35	4	54	5	523	HAN10	1.4	2.75	3	3	NA	1	4.7	5.4	3	4	1.9	1	6.8	9	1.2	1	2.1	1	7.8	10.9	1.3	1	3.2	1	11.4	11.8	2	2	2.3	1
900247	1	53	4	54	6	415	GD42	2.6	4.87	5	2	2.2	1	5.1	7.8	5	2	1.5	1	8.3	10.6	2.1	4	2.7	1	10.8	13.1	2.1	4	3.6	1	11.3	14.5	2	2	3.2	1
900337	1	71	4	54	7	526	HAN52	1.65	3.26	4	2	0.8	1	5.1	5	4	4	3	1	7.6	7.6	1.5	1	3.2	1	9.6	8.9	1.6	1	0.8	1	11.2	10.2	1.4	1	2.3	1
900427	1	89	4	54	8	415	GD30	1.65	3.67	8	1	1	1	4.7	6.3	4	4	3	1	8.2	8	1.6	1	4	1	8.9	8.3	1.6	1	2	1	11.3	8.8	1.6	1	2.2	1
900512	1	107	4	54	9	525	HAN40	2.62	4.26	4	1	1.2	1	5.1	6.2	8	2	3	1	8	9.1	2.2	4	4.7	1	7.5	11	1.7	1	3.4	1	12.1	12	1.8	1	2.3	1
900602	1	125	4	54	10	842	GZ17	NA	NA	NA	NA	NA	0	NA	NA	NA	NA	NA	0	NA	NA	NA	NA	NA	0	NA	NA	NA	NA	NA	0	NA	NA	NA	NA	NA	0
900692	1	143	4	54	11	630	GX55	1.8	4.36	1	1	0.7	1	4.2	6.5	8	4	2.6	1	7.4	7.2	1.9	1	4.3	1	7.4	12.4	0.8	1	3.6	1	11.2	13.4	1.7	1	3.2	1
900777	1	161	4	54	12	523	HAN04	NA	NA	NA	NA	NA	0	NA	NA	NA	NA	NA	0	NA	NA	NA	NA	NA	0	NA	NA	NA	NA	NA	0	NA	NA	NA	NA	NA	0
900857	1	179	4	54	13	412	D0203	0.9	1.76	NA	1	NA	1	NA	NA	NA	NA	NA	0	NA	NA	NA	NA	NA	0	NA	NA	NA	NA	NA	0	NA	NA	NA	NA	NA	0
900952	1	197	4	54	14	739	YN19	1.7	2.93	1	1	0.9	1	5.3	6.5	6	4	4.4	1	7.6	9.8	1.7	1	3.2	1	9.2	12.1	1.5	1	3.6	1	11.4	14.4	1.7	1	3.1	1
901037	1	216	4	54	15	415	GD39	1.5	4.11	9	4	1	1	4.7	5.5	3	4	2.5	1	8.2	8.4	1.5	1	2.5	1	8.3	9.7	1.6	1	1.3	1	10.3	10.3	1.7	2	2.4	1
900066	1	17	5	55	4	413	GD26	2.1	4.62	2	1	1.4	1	5.2	6.5	6	4	4	1	8.2	9.8	1.7	1	3.5	1	11.3	12	2	3	5.6	1	10.6	14	1.8	1	2.3	1
900156	1	35	5	55	5	523	HAN10	1.38	2.76	NA	1	1.2	1	2.3	3.2	3	4	1	1	5.6	4.9	1.2	1	1.3	1	4.7	3.9	1.1	1	3	1	6.1	4.2	1.2	1	1.9	1
900246	1	53	5	55	6	415	GD42	2.05	3.99	7	2	1.3	1	5.3	7.2	4	4	2.8	1	8.5	12.4	1.8	1	3.5	1	9.8	13.7	1.9	1	3.2	1	11.2	14.7	1.6	1	2.8	1
900336	1	71	5	55	7	526	HAN52	1.9	3.92	7	2	NA	1	4.6	6.2	6	2	3	1	7.7	7.5	1.9	1	3.9	1	7.4	7.5	1.8	1	1.6	1	9.5	7.5	1.7	1	2.7	1
900426	1	89	5	55	8	415	GD30	1.55	3.83	NA	1	0.8	1	4.8	6	7	4	2.8	1	8.5	8.8	1.6	1	4.3	1	8.5	9.8	1.4	1	0.9	1	10.9	11	1.6	1	1.7	1
900511	1	107	5	55	9	525	HAN40	2.58	4.16	3	1	1.2	1	6	6.9	6	1	4.3	1	7.6	10	2.1	4	5.2	1	7.6	11.4	1.8	1	3.2	1	11.9	12.7	1.9	1	2.1	1
900601	1	125	5	55	10	842	GZ17	NA	NA	NA	NA	NA	0	NA	NA	NA	NA	NA	0	NA	NA	NA	NA	NA	0	NA	NA	NA	NA	NA	0	NA	NA	NA	NA	NA	0
900691	1	143	5	55	11	630	GX55	NA	NA	NA	NA	NA	0	NA	NA	NA	NA	NA	0	NA	NA	NA	NA	NA	0	NA	NA	NA	NA	NA	0	NA	NA	NA	NA	NA	0
900776	1	161	5	55	12	523	HAN04	2	3.83	NA	1	0.2	1	NA	NA	NA	NA	NA	0	NA	NA	NA	NA	NA	0	NA	NA	NA	NA	NA	0	NA	NA	NA	NA	NA	0
900856	1	179	5	55	13	412	D0203	1.3	3.39	NA	1	0.3	1	3.7	4.7	2	4	2	1	7.6	6.5	1.4	1	1.5	1	7.5	6.7	1.2	1	3.3	1	9.9	7.4	1.2	1	1.5	1
900951	1	197	5	55	14	739	YN19	1.3	2.41	NA	1	0.3	1	5	5.6	3	4	2.1	1	7.6	9	1.5	1	2	1	9.4	11.3	1.2	1	3.2	1	10.9	14.1	1.3	1	3.6	1
901036	1	216	5	55	15	415	GD39	1.9	4.59	14	4	1	1	4.7	5.4	10	4	3.2	1	8.5	8.6	0.1	1	2.5	1	8.2	8.1	1.7	1	2.9	1	10.2	8.5	0.1	1	1.8	1
900065	1	18	1	56	4	415	GD47	1.8	3.96	1	2	1.5	1	5.1	6.3	5	4	2.8	1	8.2	8.3	1.6	1	3.2	1	9.3	9.8	1.8	1	4.2	1	10.6	10.8	1.6	1	2.6	1
900155	1	36	1	56	5	629	GX30	2.4	4.21	7	1	1.8	1	NA	NA	NA	NA	NA	0	NA	NA	NA	NA	NA	0	NA	NA	NA	NA	NA	0	NA	NA	NA	NA	NA	0
900245	1	54	1	56	6	524	HAN22	NA	NA	NA	NA	NA	0	NA	NA	NA	NA	NA	0	NA	NA	NA	NA	NA	0	NA	NA	NA	NA	NA	0	NA	NA	NA	NA	NA	0
900335	1	72	1	56	7	415	GD45	2.36	4.79	10	2	2	1	6.1	7	7	1	4	1	7.5	11.6	2	4	4.5	1	10.3	13.6	2.3	3	2.1	1	11.5	15.5	2.1	2	2.5	1
900425	1	90	1	56	8	753	YN42	2	3.08	1	1	0.5	1	5	4.8	2	1	1.8	1	8.7	7.6	4.5	4	2.6	1	9.6	9.2	1.4	1	0.8	1	10.8	10.2	4.5	2	1.5	1
900510	1	108	1	56	9	412	D0202	1.9	4.85	3	1	1.5	1	5.1	8.1	7	4	4	1	7.9	10.2	1.7	1	5	1	7.3	11.1	0.9	1	3.1	1	12.2	12.1	1.8	1	2.3	1
900600	1	126	1	56	10	630	GX50	2.42	4.48	NA	4	1.5	1	5.3	6.4	8	4	4.4	1	7.9	10.3	0.1	1	4.2	1	8.7	12.6	1.9	1	3.4	1	10.9	14.4	0.1	1	3.2	1
900690	1	144	1	56	11	843	GZ28	NA	NA	NA	NA	NA	0	NA	NA	NA	NA	NA	0	NA	NA	NA	NA	NA	0	NA	NA	NA	NA	NA	0	NA	NA	NA	NA	NA	0
900775	1	162	1	56	12	628	GX19	NA	NA	NA	NA	NA	0	NA	NA	NA	NA	NA	0	NA	NA	NA	NA	NA	0	NA	NA	NA	NA	NA	0	NA	NA	NA	NA	NA	0
900950	1	198	1	56	14	651	GX01	1.7	2.93	NA	4	0.9	1	4.7	4.3	7	4	2.2	1	7.6	5.6	0.1	1	1.5	1	8.3	5.2	1.6	1	2.5	1	7.5	4.4	1.6	1	1.5	1
901035	1	217	1	56	15	739	YN20	NA	NA	NA	NA	NA	0	NA	NA	NA	NA	NA	0	NA	NA	NA	NA	NA	0	NA	NA	NA	NA	NA	0	NA	NA	NA	NA	NA	0
900064	1	18	2	57	4	415	GD47	2.45	4.63	NA	1	0.1	1	5.2	5.6	3	1	2	1	8.2	8.6	1.7	1	1.5	1	11.3	11.1	2.3	4	4.5	1	11.2	12.2	1.8	1	3.2	1
900154	1	36	2	57	5	629	GX30	1.22	2.47	NA	1	NA	1	NA	NA	NA	NA	NA	0	NA	NA	NA	NA	NA	0	NA	NA	NA	NA	NA	0	NA	NA	NA	NA	NA	0
900244	1	54	2	57	6	524	HAN22	NA	NA	NA	NA	NA	0	NA	NA	NA	NA	NA	0	NA	NA	NA	NA	NA	0	NA	NA	NA	NA	NA	0	NA	NA	NA	NA	NA	0
900334	1	72	2	57	7	415	GD45	2.43	5.19	7	3	2.6	1	3.6	5.4	6	4	2.6	1	7.6	5.8	1.5	1	2.4	1	3.2	4.9	1.1	1	1.6	1	4.2	4.8	1.2	1	0.9	1
900424	1	90	2	57	8	753	YN42	0.8	3.4	4	2	NA	1	NA	NA	NA	NA	NA	0	NA	NA	NA	NA	NA	0	NA	NA	NA	NA	NA	0	NA	NA	NA	NA	NA	0
900509	1	108	2	57	9	412	D0202	1.55	3.13	1	2	NA	1	5	4.9	5	4	0.7	1	7.9	6.5	1.5	1	2.8	1	7.3	7	1.3	1	2.4	1	9.9	7.3	1.4	1	2.5	1
900599	1	126	2	57	10	630	GX50	NA	NA	NA	NA	NA	0	NA	NA	NA	NA	NA	0	NA	NA	NA	NA	NA	0	NA	NA	NA	NA	NA	0	NA	NA	NA	NA	NA	0
900689	1	144	2	57	11	843	GZ28	NA	NA	NA	NA	NA	0	NA	NA	NA	NA	NA	0	NA	NA	NA	NA	NA	0	NA	NA	NA	NA	NA	0	NA	NA	NA	NA	NA	0
900774	1	162	2	57	12	628	GX19	NA	NA	NA	NA	NA	0	NA	NA	NA	NA	NA	0	NA	NA	NA	NA	NA	0	NA	NA	NA	NA	NA	0	NA	NA	NA	NA	NA	0
900949	1	198	2	57	14	651	GX01	1.85	4.62	NA	4	1.3	1	5	5.1	10	4	2.1	1	7.7	7.8	0.2	1	2.2	1	9.2	8.8	1.7	1	3.1	1	10.9	9.5	0.2	1	2.8	1
901034	1	217	2	57	15	739	YN20	1.85	3.13	3	3	1.2	1	NA	NA	NA	NA	NA	0	NA	NA	NA	NA	NA	0	NA	NA	NA	NA	NA	0	NA	NA	NA	NA	NA	0
900063	1	18	3	58	4	415	GD47	2.7	3.78	1	1	1	1	6.4	6.1	5	1	3	1	8.4	8.9	1.5	1	2.2	1	10.8	9.9	1.6	1	3.6	1	11.2	10.9	1.7	1	1.8	1
900153	1	36	3	58	5	629	GX30	2.3	4.26	NA	1	1.2	1	5.5	5.6	5	4	1	1	8.5	9.1	1.7	1	2.9	1	9.8	10.4	1.7	1	3.8	1	10.1	11.8	1.7	1	2.1	1
900243	1	54	3	58	6	524	HAN22	2	3.79	7	2	1.2	1	6	7.3	5	4	1.6	1	6.8	9.8	1.7	1	3.4	1	8.2	10.6	1.7	1	3.6	1	10.8	11.5	1.4	1	3.1	1
900333	1	72	3	58	7	415	GD45	2.45	3.69	6	4	2.5	1	4.9	6.5	7	4	3.6	1	7.8	7.2	0.1	1	2.3	1	9.2	7.3	1	1	2.6	1	10.2	7.6	0.7	1	2.4	1
900423	1	90	3	58	8	753	YN42	2.3	4.25	1	2	1.5	1	6	9.1	3	4	2.9	1	8.6	9.5	0.4	1	3	1	9.3	11.4	0.4	1	2.6	1	12.1	13.9	0.7	1	2.8	1
900508	1	108	3	58	9	412	D0202	2.3	4.88	2	1	1	1	4.9	6.8	6	2	3.1	1	8.2	9.5	2.5	4	3.3	1	7.5	10.7	2.2	1	2.6	1	10.8	11.9	2	1	1.5	1
900598	1	126	3	58	10	630	GX50	2.38	4.03	5	3	1.5	1	5	5.3	5	2	2.6	1	8.2	8.5	2	3	4.2	1	9	11.7	1.8	1	3.1	1	10.2	14.2	1.8	1	2.7	1
900688	1	144	3	58	11	843	GZ28	1	2.15	3	3	NA	1	NA	NA	NA	NA	NA	0	NA	NA	NA	NA	NA	0	NA	NA	NA	NA	NA	0	NA	NA	NA	NA	NA	0
900773	1	162	3	58	12	628	GX19	2.5	5.02	NA	2	1	1	5.2	7	6	2	3	1	7.2	11	2	3	4	1	8.9	13.1	2.5	2	3.4	1	11.7	15.6	2	2	2.1	1
900948	1	198	3	58	14	651	GX01	2	3.59	NA	1	0.6	1	5.3	5.5	6	4	2.6	1	7.9	7.6	1.9	4	2.2	1	8.2	8.5	1.6	1	2.1	1	10.7	8.8	1.8	2	2.7	1
901033	1	217	3	58	15	739	YN20	1.7	3.31	6	4	1.5	1	5	4.9	5	4	3.5	1	8.2	7.4	0.1	1	3.3	1	8.6	8.3	1.6	1	2.2	1	11.1	10.5	1.7	1	2.7	1
900062	1	18	4	59	4	415	GD47	2.2	5.71	10	4	2.2	1	6.1	8.2	6	4	4	1	8.6	13.9	0.2	1	5.8	1	7.8	17.5	1.6	1	4.3	1	11.3	21.2	1.8	1	2.3	1
900152	1	36	4	59	5	629	GX30	1.9	3.52	NA	2	0.9	1	NA	NA	NA	NA	NA	0	NA	NA	NA	NA	NA	0	NA	NA	NA	NA	NA	0	NA	NA	NA	NA	NA	0
900242	1	54	4	59	6	524	HAN22	1.9	3.46	3	2	0.8	1	6.1	5.7	5	4	1.9	1	7.6	9.5	1.7	1	2.5	1	10.7	12.5	1.8	1	3.9	1	10.9	15.3	1.7	1	2.9	1
900332	1	72	4	59	7	415	GD45	2.25	5.05	13	3	2	1	5.3	5.1	8	4	3	1	8	7.4	0.8	1	3.2	1	10.3	8.2	0.5	1	3.1	1	9.8	8.4	0.7	1	1.7	1
900422	1	90	4	59	8	753	YN42	0.72	1.69	1	1	NA	1	NA	NA	NA	NA	NA	0	NA	NA	NA	NA	NA	0	NA	NA	NA	NA	NA	0	NA	NA	NA	NA	NA	0
900507	1	108	4	59	9	412	D0202	2.65	5.39	11	2	1	1	3.4	6.5	3	2	1.2	1	7.8	7.2	2.4	3	2	1	7.2	8.2	1.3	1	2.1	1	7.9	8.3	1.2	1	1.9	1
900597	1	126	4	59	10	630	GX50	NA	NA	NA	NA	NA	0	NA	NA	NA	NA	NA	0	NA	NA	NA	NA	NA	0	NA	NA	NA	NA	NA	0	NA	NA	NA	NA	NA	0
900687	1	144	4	59	11	843	GZ28	1.15	1.67	3	1	NA	1	NA	NA	NA	NA	NA	0	NA	NA	NA	NA	NA	0	NA	NA	NA	NA	NA	0	NA	NA	NA	NA	NA	0
900772	1	162	4	59	12	628	GX19	2.4	4.58	7	1	1.2	1	5.2	6.8	4	2	3.3	1	7.6	12	2.1	3	4.3	1	8.7	12.1	1.7	1	3.3	1	11.5	13.7	1.8	1	1.8	1
900947	1	198	4	59	14	651	GX01	1.4	2.75	NA	1	0.5	1	NA	NA	NA	NA	NA	0	NA	NA	NA	NA	NA	0	NA	NA	NA	NA	NA	0	NA	NA	NA	NA	NA	0
901032	1	217	4	59	15	739	YN20	2.4	3.74	3	4	1	1	5.4	5.6	6	4	4.2	1	8.2	8.1	0.1	1	3.4	1	8.6	9.2	1.5	1	2	1	12.3	10	2.2	2	1.8	1
900061	1	18	5	60	4	415	GD47	NA	NA	NA	NA	NA	0	NA	NA	NA	NA	NA	0	NA	NA	NA	NA	NA	0	NA	NA	NA	NA	NA	0	NA	NA	NA	NA	NA	0
900151	1	36	5	60	5	629	GX30	0.82	2.56	NA	1	NA	1	2	2.8	3	4	0.15	1	NA	NA	NA	NA	NA	0	NA	NA	NA	NA	NA	0	NA	NA	NA	NA	NA	0
900241	1	54	5	60	6	524	HAN22	1.8	3.7	11	2	1.3	1	6.1	7.4	5	4	2	1	7.8	9.6	1.7	1	2.7	1	11.2	10.3	1.8	1	3.4	1	10.1	12.2	1.8	1	2.1	1
900331	1	72	5	60	7	415	GD45	NA	NA	NA	NA	NA	0	NA	NA	NA	NA	NA	0	NA	NA	NA	NA	NA	0	NA	NA	NA	NA	NA	0	NA	NA	NA	NA	NA	0
900421	1	90	5	60	8	753	YN42	1.75	4.81	13	1	1.2	1	6.2	7.9	4	2	4	1	8.6	12	2.5	4	4.2	1	8.8	13.4	1.6	1	2.5	1	11.5	15.8	1.7	1	2.2	1
900506	1	108	5	60	9	412	D0202	0.5	0.49	NA	1	0.05	1	NA	NA	NA	NA	NA	0	NA	NA	NA	NA	NA	0	NA	NA	NA	NA	NA	0	NA	NA	NA	NA	NA	0
900596	1	126	5	60	10	630	GX50	3.15	4.66	4	4	0.8	1	5.8	6	4	4	3	1	8.2	9.5	1.4	1	2	1	8.2	10.5	1	1	3.3	1	10.8	11.6	0.2	1	3.6	1
900686	1	144	5	60	11	843	GZ28	1	2.19	1	1	0.5	1	NA	NA	NA	NA	NA	0	NA	NA	NA	NA	NA	0	NA	NA	NA	NA	NA	0	NA	NA	NA	NA	NA	0
900771	1	162	5	60	12	628	GX19	2.6	4.61	NA	1	0.7	1	4.3	5.5	5	1	2.9	1	8	8.6	2.2	3	3	1	8.7	10	2.6	2	3.4	1	11.1	11	2	2	1.5	1
900946	1	198	5	60	14	651	GX01	1.7	3.67	NA	1	0.6	1	4.9	5.9	6	2	2.6	1	7.7	9.4	1.6	1	1.8	1	8	10.7	1.5	1	2.1	1	10.7	12.5	1.7	1	2.6	1
901031	1	217	5	60	15	739	YN20	2.8	3.62	6	2	1	1	5.3	5	3	2	3	1	8.5	7.5	2	2	2.6	1	8.2	8.1	2.1	3	1.5	1	10.1	8.1	1.7	1	1.7	1
900060	1	19	1	61	4	739	YN11	NA	NA	NA	NA	NA	0	NA	NA	NA	NA	NA	0	NA	NA	NA	NA	NA	0	NA	NA	NA	NA	NA	0	NA	NA	NA	NA	NA	0
900150	1	37	1	61	5	526	HAN51	1.3	2.87	NA	1	NA	1	5.8	6.5	2	4	1.9	1	NA	10.6	1.6	1	3.7	1	9.6	11.1	1.5	1	4.2	1	10.2	12.1	1.5	1	1.5	1
900240	1	55	1	61	6	843	GZ36	NA	NA	NA	NA	NA	0	NA	NA	NA	NA	NA	0	NA	NA	NA	NA	NA	0	NA	NA	NA	NA	NA	0	NA	NA	NA	NA	NA	0
900330	1	73	1	61	7	525	HAN38	1.6	3.16	3	4	0.5	1	5.1	5.2	3	4	2.4	1	8.2	8.3	1.7	1	2.7	1	10.5	9.8	1.6	1	3.5	1	10.4	11	1.6	1	2.8	1
900420	1	91	1	61	8	843	GZ33	1.9	3.39	NA	1	0.5	1	5.9	4.4	4	2	1.4	1	8.7	6.8	4.5	4	2	1	8.5	7.9	1.6	1	1	1	11.2	8.5	1.7	1	1.5	1
900595	1	127	1	61	10	418	GD61	2.1	4.68	11	4	1	1	4	4	6	4	2.6	1	8.3	4.6	0.2	1	2.3	1	7.5	4.8	1.3	1	2.9	1	9.9	5.2	1.3	1	1.8	1
900685	1	145	1	61	11	629	GX22	2.15	4.24	10	4	1.6	1	6	8.7	4	2	4.5	1	NA	NA	NA	NA	NA	0	NA	NA	NA	NA	NA	0	NA	NA	NA	NA	NA	0
900770	1	163	1	61	12	628	GX14	2.6	4.53	5	1	0.8	1	5.5	6.9	7	1	3.6	1	8.1	11.5	2.2	4	4.3	1	8.2	13.3	1.3	1	3.2	1	11.8	14.7	1.8	1	2.5	1
900945	1	199	1	61	14	844	GZ72	1.8	3.05	NA	1	0.8	1	5	4.8	6	4	2.5	1	7.7	7.6	0.1	1	2.3	1	NA	NA	NA	NA	NA	0	10.1	10.5	1.7	1	2.8	1
901030	1	218	1	61	15	524	HAN32	2.1	4.88	5	2	1	1	5	7.5	7	2	3	1	8.6	9.4	1.9	3	3.5	1	8.3	10.6	1.4	1	1.9	1	10.8	12	1.9	2	2.7	1
900059	1	19	2	62	4	739	YN11	NA	NA	NA	NA	NA	0	NA	NA	NA	NA	NA	0	NA	NA	NA	NA	NA	0	NA	NA	NA	NA	NA	0	NA	NA	NA	NA	NA	0
900149	1	37	2	62	5	526	HAN51	1.7	3.35	4	3	1.2	1	5.9	8.5	6	4	3.1	1	NA	NA	NA	NA	NA	0	NA	NA	NA	NA	NA	0	NA	NA	NA	NA	NA	0
900239	1	55	2	62	6	843	GZ36	NA	NA	NA	NA	NA	0	NA	NA	NA	NA	NA	0	NA	NA	NA	NA	NA	0	NA	NA	NA	NA	NA	0	NA	NA	NA	NA	NA	0
900329	1	73	2	62	7	525	HAN38	2.3	5.51	13	4	2.3	1	5	8.4	6	4	3.4	1	7.4	11	1.8	1	5.9	1	10.8	12.9	0.5	1	3.3	1	11.4	14.2	1.6	1	2.4	1
900419	1	91	2	62	8	843	GZ33	2.38	3.75	2	4	1.2	1	5.8	6.3	7	4	3.6	1	8.7	10.1	2.5	4	2.5	1	8.8	12.1	1.9	1	0.9	1	11.7	14.3	2	2	2.5	1
900594	1	127	2	62	10	418	GD61	NA	NA	NA	NA	NA	0	NA	NA	NA	NA	NA	0	NA	NA	NA	NA	NA	0	NA	NA	NA	NA	NA	0	NA	NA	NA	NA	NA	0
900684	1	145	2	62	11	629	GX22	2.6	5.36	3	4	1.5	1	NA	NA	NA	NA	NA	0	8.2	16.1	2.4	3	6.5	1	9.6	18.2	2	3	3.9	1	12.2	20.8	3	2	3.8	1
900769	1	163	2	62	12	628	GX14	2.3	4.58	NA	1	0.8	1	5.3	5.6	4	1	3	1	8.2	7.5	2.2	2	4.5	1	7.6	8.6	2.2	2	3.4	1	10.9	9.1	1.8	1	2.3	1
900944	1	199	2	62	14	844	GZ72	2	3.64	2	3	0.9	1	4.7	4.6	6	3	2.5	1	7.8	6.6	2	2	1.8	1	NA	NA	NA	NA	NA	0	9.9	6.8	1.8	1	1.7	1
901029	1	218	2	62	15	524	HAN32	2.1	5.28	12	2	1.2	1	4.7	7.4	6	2	3.3	1	8.4	8.8	1.8	3	3.9	1	8	9.4	1.5	1	2.2	1	10.9	9.5	1.2	1	2.4	1
900058	1	19	3	63	4	739	YN11	1.7	2.54	NA	2	1	1	NA	NA	NA	NA	NA	0	NA	NA	NA	NA	NA	0	NA	NA	NA	NA	NA	0	NA	NA	NA	NA	NA	0
900148	1	37	3	63	5	526	HAN51	NA	NA	NA	NA	NA	0	NA	NA	NA	NA	NA	0	NA	NA	NA	NA	NA	0	NA	NA	NA	NA	NA	0	NA	NA	NA	NA	NA	0
900238	1	55	3	63	6	843	GZ36	1.75	3.07	NA	2	1.3	1	6.3	7.2	3	4	1.9	1	8.1	6.1	1.6	1	3	1	10.8	10	3.8	4	2.2	1	11.2	10.9	1.5	1	2.7	1
900328	1	73	3	63	7	525	HAN38	2	5.63	10	3	2.1	1	5	7.8	4	4	3	1	7.5	10	1.9	1	3.7	1	11.3	10.8	1.1	1	3.5	1	11.1	11.7	1	1	3.1	1
900418	1	91	3	63	8	843	GZ33	2.35	4.87	8	1	1.5	1	5.4	7.1	4	2	4	1	8.8	10.8	1.9	3	3	1	8.3	12.8	1.7	1	1.5	1	11.4	14.9	1.8	1	2.7	1
900593	1	127	3	63	10	418	GD61	1.91	4.71	15	3	1.8	1	5	5	6	4	3	1	8.4	5.9	0.4	1	2.8	1	8	6	0.2	1	3.1	1	10.3	6.7	0.7	1	2.3	1
900683	1	145	3	63	11	629	GX22	2.2	5.11	NA	4	1.2	1	5.5	7.2	6	3	3	1	NA	NA	NA	NA	NA	0	NA	NA	NA	NA	NA	0	NA	NA	NA	NA	NA	0
900768	1	163	3	63	12	628	GX14	2.2	4.93	10	1	1	1	5	8	4	4	4	1	6	10	1.9	1	4.2	1	8.4	11.6	1.1	1	3.7	1	12.1	13.2	1.8	1	2.6	1
900943	1	199	3	63	14	844	GZ72	1.9	3.67	NA	1	0.9	1	4.7	5	4	2	2.4	1	7.9	8.2	1.8	4	2.9	1	NA	NA	NA	NA	NA	0	10.1	11	1.8	1	1.8	1
901028	1	218	3	63	15	524	HAN32	NA	NA	NA	NA	NA	0	NA	NA	NA	NA	NA	0	NA	NA	NA	NA	NA	0	NA	NA	NA	NA	NA	0	NA	NA	NA	NA	NA	0
900057	1	19	4	64	4	739	YN11	NA	NA	NA	NA	NA	0	NA	NA	NA	NA	NA	0	NA	NA	NA	NA	NA	0	NA	NA	NA	NA	NA	0	NA	NA	NA	NA	NA	0
900147	1	37	4	64	5	526	HAN51	1.85	4.05	2	2	1.5	1	NA	NA	NA	NA	NA	0	8.7	13.4	1.7	1	4.2	1	9.6	17.4	1.6	1	4.1	1	11.3	20	1.6	1	2.3	1
900237	1	55	4	64	6	843	GZ36	NA	NA	NA	NA	NA	0	NA	NA	NA	NA	NA	0	NA	NA	NA	NA	NA	0	NA	NA	NA	NA	NA	0	NA	NA	NA	NA	NA	0
900327	1	73	4	64	7	525	HAN38	1.7	4	2	4	NA	1	5.3	6.5	6	4	2.9	1	7.6	10	0.3	1	4.2	1	10.8	11.4	0.2	1	3.6	1	10.9	12.8	1.6	1	2.7	1
900417	1	91	4	64	8	843	GZ33	2.2	4.47	3	1	1	1	5.1	5.9	5	4	2.8	1	8.6	8.7	2.1	3	2.6	1	8.6	10.7	1.9	1	0.9	1	10.9	12.5	1.9	1	1.9	1
900592	1	127	4	64	10	418	GD61	2.22	4.38	10	4	1.5	1	5.3	5.7	4	4	3	1	8.5	6.5	0.1	1	3.4	1	8.3	8.6	1.2	1	2.9	1	10.7	8.9	0.1	1	3.2	1
900682	1	145	4	64	11	629	GX22	2.8	5.97	6	1	1.5	1	5.6	6.5	4	2	2.8	1	8	11	1.6	1	2.4	1	9	13	1.3	1	3.1	1	12.1	11.3	1.6	1	3.1	1
900767	1	163	4	64	12	628	GX14	NA	NA	NA	NA	NA	0	NA	NA	NA	NA	NA	0	NA	NA	NA	NA	NA	0	NA	NA	NA	NA	NA	0	NA	NA	NA	NA	NA	0
900942	1	199	4	64	14	844	GZ72	NA	NA	NA	NA	NA	0	NA	NA	NA	NA	NA	0	NA	NA	NA	NA	NA	0	NA	NA	NA	NA	NA	0	NA	NA	NA	NA	NA	0
901027	1	218	4	64	15	524	HAN32	2.1	4.72	3	1	0.7	1	5	5.6	4	2	2.9	1	8.3	8.6	1.9	1	3.2	1	8.5	10.3	2	2	2.1	1	10.7	11.3	1.7	1	2.7	1
900056	1	19	5	65	4	739	YN11	0.75	2.1	NA	1	0.8	1	NA	NA	NA	NA	NA	0	NA	NA	NA	NA	NA	0	NA	NA	NA	NA	NA	0	NA	NA	NA	NA	NA	0
900146	1	37	5	65	5	526	HAN51	NA	NA	NA	NA	NA	0	NA	NA	NA	NA	NA	0	NA	NA	NA	NA	NA	0	NA	NA	NA	NA	NA	0	NA	NA	NA	NA	NA	0
900236	1	55	5	65	6	843	GZ36	1.95	4.32	2	3	1.2	1	5.2	4.9	5	4	1.9	1	8.1	8.1	0.7	1	3.7	1	9.4	9.7	1.1	1	3.2	1	10.8	11	1	1	2.7	1
900326	1	73	5	65	7	525	HAN38	0.82	1.61	NA	2	NA	1	NA	NA	NA	NA	NA	0	NA	NA	NA	NA	NA	0	NA	NA	NA	NA	NA	0	NA	NA	NA	NA	NA	0
900416	1	91	5	65	8	843	GZ33	1.85	3.35	NA	1	0.9	1	4.2	4.5	6	3	2.3	1	6.8	6.4	1.7	1	1.9	1	7.8	6.9	1.7	1	0.8	1	11.1	7.6	1.8	1	1.5	1
900591	1	127	5	65	10	418	GD61	2.45	5.62	23	2	1.8	1	5.1	6.3	6	2	3.7	1	8.7	8	1.2	1	3.9	1	7.8	8.4	0.3	1	2.6	1	10	8.9	1	1	2.5	1
900681	1	145	5	65	11	629	GX22	2.4	4.86	5	1	0.6	1	NA	NA	NA	NA	NA	0	7.6	9.4	2	3	4.2	1	9.3	9.9	2.5	2	3.4	1	11.5	10	2.5	1	2.8	1
900766	1	163	5	65	12	628	GX14	NA	NA	NA	NA	NA	0	NA	NA	NA	NA	NA	0	NA	NA	NA	NA	NA	0	NA	NA	NA	NA	NA	0	NA	NA	NA	NA	NA	0
900941	1	199	5	65	14	844	GZ72	2.5	4.97	8	1	1	1	NA	NA	NA	NA	NA	0	NA	NA	NA	NA	NA	0	NA	NA	NA	NA	NA	0	NA	NA	NA	NA	NA	0
901026	1	218	5	65	15	524	HAN32	2.3	5.22	10	2	1.3	1	5.2	8.6	8	1	4	1	8.1	12.2	2.2	3	4.3	1	7.9	15.4	2.3	4	3.8	1	11.3	17	2	2	3.2	1
900055	1	20	1	66	4	630	GX43	NA	NA	NA	NA	NA	0	NA	NA	NA	NA	NA	0	NA	NA	NA	NA	NA	0	NA	NA	NA	NA	NA	0	NA	NA	NA	NA	NA	0
900145	1	38	1	66	5	630	GX40	1.4	5.72	NA	2	NA	1	5.5	6	1	4	1.1	1	8.7	10.1	1.3	1	3.9	1	9.6	11.2	1.4	1	3.8	1	10.5	14.5	1.3	1	1.7	1
900235	1	56	1	66	6	630	GX48	1.55	4.11	5	3	1.3	1	5.3	5.3	3	4	0.9	1	8.4	8.2	0.6	1	2.9	1	9.8	10.2	1.1	1	2.7	1	11.4	11.4	2	2	2.3	1
900325	1	74	1	66	7	526	HAN56	1.9	4.33	4	4	2.5	1	4.7	7.2	7	4	2	1	7.8	7.5	0.4	1	2.5	1	10.3	7.4	0.4	1	3.2	1	9.8	8.2	0.6	1	2.2	1
900415	1	92	1	66	8	628	GX17	2.45	4.96	3	1	1.2	1	5	6.4	6	2	2.9	1	7.2	7.4	2.2	4	1.8	1	9.2	7.7	2.1	3	1.9	1	11.3	7.6	1.8	1	2.5	1
900505	1	110	1	66	9	843	GZ42	2.45	4.25	2	4	1.6	1	4.5	5.1	6	4	2.9	1	8.3	5.5	0.1	1	2.8	1	7.5	7.7	1.2	1	3.2	1	11.3	8.9	0.1	1	1.8	1
900590	1	128	1	66	10	741	YN33	NA	NA	NA	NA	NA	0	NA	NA	NA	NA	NA	0	NA	NA	NA	NA	NA	0	NA	NA	NA	NA	NA	0	NA	NA	NA	NA	NA	0
900680	1	146	1	66	11	630	GX54	1.6	3.32	3	4	NA	1	4.3	3.2	1	3	1.2	1	7.8	4.5	2.7	2	1.5	1	6.8	4.5	2.9	2	3.1	1	NA	NA	NA	NA	NA	0
900765	1	164	1	66	12	525	HAN47	2.6	5.78	NA	1	0.8	1	5.4	7.3	4	1	3.9	1	7.4	11.2	2.7	4	5.2	1	9.2	11.7	2.6	3	3.1	1	11.9	12.4	2.5	2	2.5	1
900855	1	182	1	66	13	526	HAN53	2.4	5.49	16	3	1	1	5.6	9.2	8	4	3.2	1	8.1	11	0.6	1	4.6	1	9.6	14.1	0.6	1	3.6	1	10.5	15.9	0.7	1	3.2	1
900940	1	200	1	66	14	412	D0209	NA	NA	NA	NA	NA	0	NA	NA	NA	NA	NA	0	NA	NA	NA	NA	NA	0	NA	NA	NA	NA	NA	0	NA	NA	NA	NA	NA	0
901025	1	219	1	66	15	416	GD53	NA	NA	NA	NA	NA	0	NA	NA	NA	NA	NA	0	NA	NA	NA	NA	NA	0	NA	NA	NA	NA	NA	0	NA	NA	NA	NA	NA	0
900054	1	20	2	67	4	630	GX43	1.35	1.89	NA	4	NA	1	NA	NA	NA	NA	NA	0	NA	NA	NA	NA	NA	0	NA	NA	NA	NA	NA	0	NA	NA	NA	NA	NA	0
900144	1	38	2	67	5	630	GX40	1.55	3.5	NA	2	NA	1	5.2	5.4	2	4	0.6	1	8.8	8.9	1.4	1	2.2	1	10.1	11.9	1.5	1	3.6	1	10.6	13.4	1.2	1	1.9	1
900234	1	56	2	67	6	630	GX48	1.35	3.31	NA	1	0.3	1	5.2	4	1	4	0.6	1	8.2	6.3	1.4	1	2.4	1	8.8	7.4	1.4	1	2.1	1	10.2	9.3	1.3	1	1.5	1
900324	1	74	2	67	7	526	HAN56	2.22	3.96	8	2	1.2	1	4.6	5.9	7	1	3	1	7.4	7.5	2.1	4	3.2	1	8.9	7.8	1.9	1	4.2	1	10.1	8.5	1.9	1	2.3	1
900414	1	92	2	67	8	628	GX17	2.7	4.51	8	1	1.3	1	5	5.5	4	4	3.3	1	7.4	7.4	1.8	3	4.6	1	8.8	9.4	1.4	1	1.9	1	10.9	10.3	1.4	1	1.5	1
900504	1	110	2	67	9	843	GZ42	2.85	4.59	NA	1	1.1	1	5.4	5.8	4	2	2.8	1	8.6	9.3	2.5	4	3.2	1	8.5	11.9	2.5	4	3.3	1	10.9	12.9	2.5	1	2.2	1
900589	1	128	2	67	10	741	YN33	2.48	4.82	1	1	1.8	1	5.6	6.3	7	1	3.1	1	8	10.2	2.7	4	3.2	1	8.2	12.1	2.3	2	3.3	1	11.2	14	1.8	2	3.2	1
900679	1	146	2	67	11	630	GX54	1.85	3.66	NA	1	0.3	1	5	4.2	3	4	0.4	1	7.2	6	1.9	1	2.1	1	7.3	6.5	1.8	1	2.8	1	9.9	7	1.7	1	1.5	1
900764	1	164	2	67	12	525	HAN47	1.45	5.29	3	4	0.7	1	4.6	5.5	6	4	3.1	1	7.2	7.8	1.9	1	6	1	8.2	7.9	1.4	1	3.8	1	11.1	8	1.5	1	2.3	1
900854	1	182	2	67	13	526	HAN53	2.6	5.11	7	1	1.2	1	5.3	7	3	2	3.1	1	8.2	9.9	2	4	4	1	9.5	10.6	1.7	1	3.8	1	10.3	11	1.5	1	2.7	1
900939	1	200	2	67	14	412	D0209	1.7	4.01	16	1	0.7	1	4.8	4.7	4	4	2.5	1	7.7	8	1.6	1	1.9	1	8.8	8	1.4	1	1.5	1	10.9	8.1	1.5	1	1.7	1
901024	1	219	2	67	15	416	GD53	2.5	5.74	10	2	1	1	5.7	7.8	6	2	3.3	1	7.9	13.2	1.1	1	5.1	1	8.7	16	1	1	2.5	1	12.1	16	2.2	2	3.6	1
900053	1	20	3	68	4	630	GX43	1.3	2.33	1	3	NA	1	NA	NA	NA	NA	NA	0	NA	NA	NA	NA	NA	0	NA	NA	NA	NA	NA	0	NA	NA	NA	NA	NA	0
900143	1	38	3	68	5	630	GX40	NA	NA	NA	NA	NA	0	NA	NA	NA	NA	NA	0	NA	NA	NA	NA	NA	0	NA	NA	NA	NA	NA	0	NA	NA	NA	NA	NA	0
900233	1	56	3	68	6	630	GX48	1.5	2.82	5	2	NA	1	1.8	2	1	4	0.4	1	NA	NA	NA	NA	NA	0	NA	NA	NA	NA	NA	0	NA	NA	NA	NA	NA	0
900323	1	74	3	68	7	526	HAN56	1.9	3.39	5	2	1	1	4.3	5.7	6	4	2.8	1	7.5	8.6	1.8	1	4.2	1	8.8	9.2	1.9	1	3.6	1	9.9	11.4	1	1	2.4	1
900413	1	92	3	68	8	628	GX17	1.75	4.09	2	3	1	1	3.8	5.2	6	4	2.7	1	7.4	6.5	0.8	1	3	1	7.8	5	0.6	1	0.9	1	9.9	5.4	0.7	1	2.3	1
900503	1	110	3	68	9	843	GZ42	1.35	2.49	NA	1	NA	1	NA	NA	NA	NA	NA	0	NA	NA	NA	NA	NA	0	NA	NA	NA	NA	NA	0	NA	NA	NA	NA	NA	0
900588	1	128	3	68	10	741	YN33	2.25	3.47	NA	1	1	1	5.2	5.1	3	1	3.2	1	8.2	7.8	2.2	4	4	1	8.4	9.4	2	2	3.1	1	11.2	10.8	1.8	2	2.7	1
900678	1	146	3	68	11	630	GX54	1.7	4.12	1	1	0.5	1	NA	NA	NA	NA	NA	0	NA	NA	NA	NA	NA	0	NA	NA	NA	NA	NA	0	NA	NA	NA	NA	NA	0
900763	1	164	3	68	12	525	HAN47	NA	NA	NA	NA	NA	0	NA	NA	NA	NA	NA	0	NA	NA	NA	NA	NA	0	NA	NA	NA	NA	NA	0	NA	NA	NA	NA	NA	0
900853	1	182	3	68	13	526	HAN53	2.1	5.01	3	3	0.8	1	5.4	7	6	2	4.6	1	8.4	11.3	1.8	4	6	1	9.3	12.9	1.8	1	3.6	1	10.2	14.5	1.8	1	2.4	1
900938	1	200	3	68	14	412	D0209	1.6	3.17	6	1	0.5	1	4.6	4.9	4	4	3	1	7.6	6.8	1.6	1	3.2	1	7.5	7.1	1.3	1	1.9	1	9.9	7.3	1.5	1	1.7	1
901023	1	219	3	68	15	416	GD53	1.75	3.17	NA	1	0.5	1	5	4.3	5	2	2.5	1	8.3	6.3	1.5	1	2.5	1	7.9	7.4	1.5	1	1.3	1	10.2	8.6	1.7	1	2.7	1
900052	1	20	4	69	4	630	GX43	1.7	3.59	1	3	NA	1	NA	NA	NA	NA	NA	0	NA	NA	NA	NA	NA	0	NA	NA	NA	NA	NA	0	NA	NA	NA	NA	NA	0
900142	1	38	4	69	5	630	GX40	0.85	2.88	NA	1	NA	1	NA	NA	NA	NA	NA	0	NA	NA	NA	NA	NA	0	NA	NA	NA	NA	NA	0	NA	NA	NA	NA	NA	0
900232	1	56	4	69	6	630	GX48	1.85	3.88	NA	1	0.5	1	6.2	5.8	3	4	0.8	1	8.2	8.4	1.7	1	2.3	1	11.3	10.9	1.9	1	2.6	1	10.5	12.9	1.7	1	1.8	1
900322	1	74	4	69	7	526	HAN56	1.85	3.5	2	3	NA	1	4.4	7.3	3	4	2.7	1	7.4	8.2	1	1	5.4	1	7.8	9.8	0.5	1	3.4	1	9.8	10.6	0.8	1	2.3	1
900412	1	92	4	69	8	628	GX17	1.48	3.12	NA	1	NA	1	3.4	3.4	6	4	1.9	1	5.5	5	1.2	1	1.2	1	7.3	5.4	1.2	1	1.5	1	8.8	5.8	1.2	1	2.5	1
900502	1	110	4	69	9	843	GZ42	2.65	4.55	15	1	1.2	1	4.7	7	6	3	3	1	8	10.2	2.2	3	3.5	1	8.8	11.6	2.1	1	3.1	1	11.9	13.3	1.7	1	2.2	1
900587	1	128	4	69	10	741	YN33	2.45	4.52	2	1	NA	1	4.9	5.4	4	1	2.6	1	8.6	8.9	2.4	4	2.7	1	8.2	9.6	1.6	1	2.8	1	10.5	10.8	1.9	2	2.5	1
900677	1	146	4	69	11	630	GX54	2.4	5.09	5	1	0.5	1	4.8	4.9	4	3	2.6	1	7	7	2	2	2.1	1	8.6	7.8	2	2	3.1	1	10.5	8.4	1.9	1	1.7	1
900762	1	164	4	69	12	525	HAN47	NA	NA	NA	NA	NA	0	NA	NA	NA	NA	NA	0	NA	NA	NA	NA	NA	0	NA	NA	NA	NA	NA	0	NA	NA	NA	NA	NA	0
900852	1	182	4	69	13	526	HAN53	1.4	3.23	2	1	0.6	1	4.4	4.3	4	4	2.2	1	8.5	7.8	2.4	2	2.5	1	9.2	7.9	1.2	1	2.5	1	10.5	8.8	2.1	1	1.3	1
900937	1	200	4	69	14	412	D0209	2.7	5.49	13	2	1.5	1	5.2	8.7	4	1	4	1	7.6	12.5	2.3	3	4	1	8.3	13.6	1.3	1	3.1	1	11.7	15.8	2.2	1	2.4	1
901022	1	219	4	69	15	416	GD53	2.4	3.76	NA	1	0.8	1	5.6	6.5	6	1	3	1	8.5	10.1	2.5	3	3.4	1	8.9	11.6	1.7	1	2.6	1	10.5	13.4	1.9	2	2.5	1
900051	1	20	5	70	4	630	GX43	1.15	2.61	NA	2	NA	1	4.7	6	3	4	2.7	1	7.2	11.6	1.4	1	2.9	1	7.8	12.7	0.5	1	2.9	1	11.2	15.1	1.6	1	1.8	1
900141	1	38	5	70	5	630	GX40	0.9	2.53	NA	1	NA	1	NA	NA	NA	NA	NA	0	NA	NA	NA	NA	NA	0	NA	NA	NA	NA	NA	0	NA	NA	NA	NA	NA	0
900231	1	56	5	70	6	630	GX48	1.88	3.73	4	2	0.8	1	6.2	6.4	3	4	2	1	8.4	10	1.7	1	3.9	1	10.8	12.4	1.6	1	3.2	1	10.3	14.1	1.7	1	3.1	1
900321	1	74	5	70	7	526	HAN56	NA	NA	NA	NA	NA	0	NA	NA	NA	NA	NA	0	NA	NA	NA	NA	NA	0	NA	NA	NA	NA	NA	0	NA	NA	NA	NA	NA	0
900411	1	92	5	70	8	628	GX17	1.95	4.06	1	1	1.2	1	2.7	3.7	6	1	NA	1	4.5	4	1.7	1	1.3	1	3.6	3.8	1.4	1	1.9	1	3.7	3.8	1.7	1	1	1
900501	1	110	5	70	9	843	GZ42	NA	NA	NA	NA	NA	0	NA	NA	NA	NA	NA	0	NA	NA	NA	NA	NA	0	NA	NA	NA	NA	NA	0	NA	NA	NA	NA	NA	0
900586	1	128	5	70	10	741	YN33	2.21	3.28	NA	1	NA	1	5.3	5.6	4	1	2.2	1	8.8	7.1	3	4	1.9	1	8.4	8.5	1.8	1	2.6	1	10.5	9.4	1.8	1	3.1	1
900676	1	146	5	70	11	630	GX54	2.25	4.22	1	2	0.5	1	5.6	5.6	3	3	0.7	1	7.9	8	2	2	1.9	1	8.4	9.5	2.2	2	3.6	1	10.1	10.6	1.3	1	1.7	1
900761	1	164	5	70	12	525	HAN47	1	1.95	NA	1	NA	1	5.1	4.4	4	4	2.9	1	7.6	8.3	0.1	1	2.3	1	8.2	7.8	1.5	1	3.1	1	10.1	8.2	0.1	1	1.5	1
900851	1	182	5	70	13	526	HAN53	NA	NA	NA	NA	NA	0	NA	NA	NA	NA	NA	0	NA	NA	NA	NA	NA	0	NA	NA	NA	NA	NA	0	NA	NA	NA	NA	NA	0
900936	1	200	5	70	14	412	D0209	1.7	3.4	3	4	0.7	1	4.4	3.7	6	4	3	1	7.9	6.2	0.4	1	2.3	1	8.7	6.4	0.4	1	2.1	1	9.8	6.5	0.5	1	2.3	1
901021	1	219	5	70	15	416	GD53	2.45	5.64	NA	1	1.1	1	6	7.5	6	1	4.3	1	8	11.5	2.7	3	4.3	1	9.2	13.9	2.3	4	3.3	1	10.9	10.6	1.8	1	2.1	1
900050	1	21	1	71	4	628	GX12	NA	NA	NA	NA	NA	0	NA	NA	NA	NA	NA	0	NA	NA	NA	NA	NA	0	NA	NA	NA	NA	NA	0	NA	NA	NA	NA	NA	0
900140	1	39	1	71	5	630	GX39	1.12	1.92	NA	2	NA	1	NA	NA	NA	NA	NA	0	NA	NA	NA	NA	NA	0	NA	NA	NA	NA	NA	0	NA	NA	NA	NA	NA	0
900230	1	57	1	71	6	524	HAN29	1.3	3.46	NA	3	NA	1	NA	NA	NA	NA	NA	0	NA	NA	NA	NA	NA	0	NA	NA	NA	NA	NA	0	NA	NA	NA	NA	NA	0
900320	1	75	1	71	7	628	GX18	1.7	5.5	5	2	1	1	3.5	3.6	4	4	2	1	NA	NA	NA	NA	NA	NA	6.2	4.5	1.6	1	2.9	1	7.2	4.8	1.5	1	1.5	1
900410	1	93	1	71	8	415	GD34	2.55	4.75	10	2	2.5	1	6.3	7.4	4	1	4	1	8.2	12.5	1.8	3	2.4	1	10.3	15.8	1.5	1	4.2	1	12.1	18.8	1.6	1	3.2	1
900500	1	111	1	71	9	843	GZ44	2.5	4.77	13	2	1.2	1	4.8	5.7	4	4	2.5	1	8.2	8.3	2.4	3	2.5	1	7.8	8.7	1.3	1	2.9	1	11.5	9	1.4	1	2	1
900585	1	129	1	71	10	843	GZ21	2.36	3.66	1	3	1.2	1	NA	NA	NA	NA	NA	0	NA	NA	NA	NA	NA	0	NA	NA	NA	NA	NA	0	NA	NA	NA	NA	NA	0
900675	1	147	1	71	11	524	HAN15	2.8	5.57	5	1	1	1	5.2	7.8	7	2	3.6	1	8.1	11.8	1.9	3	4.3	1	9.4	14	1.5	1	3.8	1	11.1	17	1.7	1	2.4	1
900760	1	165	1	71	12	651	GX02	1.65	3.82	4	4	0.7	1	5.1	5.9	2	1	3.3	1	8	10.2	2.9	3	3.7	1	9.5	12.5	1.7	1	3.7	1	11.7	14.3	3	2	2.8	1
900850	1	183	1	71	13	416	GD54	2	5.02	3	1	1	1	4.2	6.2	7	4	2.6	1	7.8	9.5	1.9	3	3.6	1	9	9.9	1.3	1	3.4	1	10.1	11.1	1.4	1	2.4	1
900935	1	201	1	71	14	413	D0405	1.4	2.93	NA	1	0.4	1	2.5	1.8	2	2	0.8	1	NA	NA	NA	NA	NA	0	NA	NA	NA	NA	NA	0	NA	NA	NA	NA	NA	0
901020	1	220	1	71	15	843	GZ38	0.5	0.34	1	1	NA	1	NA	NA	NA	NA	NA	0	NA	NA	NA	NA	NA	0	NA	NA	NA	NA	NA	0	NA	NA	NA	NA	NA	0
900049	1	21	2	72	4	628	GX12	1.35	1.89	NA	1	0.2	1	NA	NA	NA	NA	NA	0	NA	NA	NA	NA	NA	0	NA	NA	NA	NA	NA	0	NA	NA	NA	NA	NA	0
900139	1	39	2	72	5	630	GX39	1.6	3.57	2	3	0.8	1	5.1	5	2	4	0.7	1	7.6	9	1.4	1	3.8	1	9.6	12.2	1.5	1	3.6	1	10.9	14	1.6	1	2.1	1
900229	1	57	2	72	6	524	HAN29	1.16	2.88	NA	2	0.5	1	NA	NA	NA	NA	NA	0	NA	NA	NA	NA	NA	0	NA	NA	NA	NA	NA	0	NA	NA	NA	NA	NA	0
900319	1	75	2	72	7	628	GX18	2.8	5.4	4	1	1.5	1	6.1	8.1	8	2	4	1	7.5	11.6	2.5	3	6.2	1	10.5	12.9	2.1	2	3.3	1	10.6	12.3	1.9	1	2.1	1
900409	1	93	2	72	8	415	GD34	2.65	5.83	30	4	1.5	1	5.3	7.7	4	2	4	1	8.4	10.8	2.2	3	2.2	1	9.8	11.9	1.5	1	1.8	1	11.5	13.3	2.5	2	2.5	1
900499	1	111	2	72	9	843	GZ44	2.65	4.5	4	1	1.5	1	5.3	5.9	4	2	3	1	8.4	8.9	3.6	3	2.3	1	8	10.2	2.3	1	3.6	1	10.8	11.5	1.7	1	1.9	1
900584	1	129	2	72	10	843	GZ21	NA	NA	NA	NA	NA	0	NA	NA	NA	NA	NA	0	NA	NA	NA	NA	NA	0	NA	NA	NA	NA	NA	0	NA	NA	NA	NA	NA	0
900674	1	147	2	72	11	524	HAN15	1.7	3.94	4	1	1	1	5.1	5.6	6	4	3	1	7.7	7.6	1.7	1	3.5	1	8.7	8.5	1.1	1	4	1	9.8	10.3	1.7	1	1.5	1
900759	1	165	2	72	12	651	GX02	2.9	4.67	3	2	0.6	1	5.4	7.8	4	1	3.4	1	8.2	10.5	2.8	4	4.2	1	9.4	14.3	2.6	2	3.8	1	11.9	15.6	3	2	3.4	1
900849	1	183	2	72	13	416	GD54	1.7	4.06	NA	1	0.8	1	3.2	4	6	4	2	1	4.8	4.5	1.6	3	1.8	1	4.8	4.1	1.5	1	2.1	1	3.9	4.2	1.3	1	1.5	1
900934	1	201	2	72	14	413	D0405	1.8	3.94	NA	1	0.7	1	4.4	5.6	6	2	2.3	1	7.6	8.3	1.7	1	2.7	1	8.8	9.6	1.6	1	3.3	1	10.2	10.1	1.6	1	2.3	1
901019	1	220	2	72	15	843	GZ38	2.4	4.41	5	1	0.8	1	5.3	6.2	3	2	3	1	8.5	8.6	2	4	2	1	9.2	9.8	1.7	1	2	1	10.9	10.6	1.8	1	2.1	1
900048	1	21	3	73	4	628	GX12	1.08	1.99	NA	1	0.3	1	NA	NA	NA	NA	NA	0	NA	NA	NA	NA	NA	0	NA	NA	NA	NA	NA	0	NA	NA	NA	NA	NA	0
900138	1	39	3	73	5	630	GX39	1.31	2.58	NA	1	NA	1	NA	NA	NA	NA	NA	0	NA	NA	NA	NA	NA	0	NA	NA	NA	NA	NA	0	NA	NA	NA	NA	NA	0
900228	1	57	3	73	6	524	HAN29	1.7	3.83	6	2	0.8	1	5.9	7	7	4	3.7	1	8.3	10.6	1.6	1	6	1	10.8	13	1.7	1	3.7	1	10.3	15.2	1.7	1	3.4	1
900318	1	75	3	73	7	628	GX18	2.25	4.25	4	1	1	1	5	5.8	5	2	3	1	7.6	7.5	2	3	4.7	1	9.3	7.9	1.8	1	3.1	1	9.4	8.1	1.7	1	1.8	1
900408	1	93	3	73	8	415	GD34	3.3	6.58	32	1	2	1	6.5	8.6	4	1	4.2	1	8.5	13.8	2.4	4	3	1	10.1	15.6	1.7	1	2.4	1	11.5	16.5	3.5	2	2.7	1
900498	1	111	3	73	9	843	GZ44	1.1	3.06	1	4	0.5	1	NA	NA	NA	NA	NA	0	NA	NA	NA	NA	NA	0	NA	NA	NA	NA	NA	0	NA	NA	NA	NA	NA	0
900583	1	129	3	73	10	843	GZ21	NA	NA	NA	NA	NA	0	NA	NA	NA	NA	NA	0	NA	NA	NA	NA	NA	0	NA	NA	NA	NA	NA	0	NA	NA	NA	NA	NA	0
900673	1	147	3	73	11	524	HAN15	1.8	3.8	3	1	1	1	5	6.3	6	4	3	1	7.8	7.7	1.7	1	4.9	1	7.2	9	1.6	1	3.2	1	10.1	9.2	1.7	1	1.9	1
900758	1	165	3	73	12	651	GX02	2.9	5.33	8	1	1	1	NA	NA	NA	NA	NA	0	NA	NA	NA	NA	NA	0	NA	NA	NA	NA	NA	0	NA	NA	NA	NA	NA	0
900848	1	183	3	73	13	416	GD54	1.7	3.72	NA	1	0.8	1	4.4	5	6	4	2.3	1	7.9	7.4	1.7	1	2	1	9.3	8.4	1.6	1	3.1	1	10.2	9.3	1.6	1	2.4	1
900933	1	201	3	73	14	413	D0405	2.1	4.3	NA	1	0.7	1	5.2	6.5	6	1	2.8	1	7.7	10	1.9	3	2.5	1	9.5	10.9	1.9	1	3.6	1	10.2	11.5	1.9	2	1.8	1
901018	1	220	3	73	15	843	GZ38	2.3	4.11	NA	1	0.7	1	5.5	5.4	2	1	2.9	1	7.9	7	2.2	2	1.8	1	6.9	7	1.6	1	1.1	1	NA	NA	NA	NA	NA	0
900047	1	21	4	74	4	628	GX12	1.41	2.89	NA	1	0.5	1	NA	NA	NA	NA	NA	0	NA	NA	NA	NA	NA	0	NA	NA	NA	NA	NA	0	NA	NA	NA	NA	NA	0
900137	1	39	4	74	5	630	GX39	1.68	3.82	NA	1	1	1	5.3	6	3	4	1.3	1	7.8	9.9	1.5	1	3.7	1	9.8	12.4	1.5	1	3.8	1	10.9	15.3	1.6	1	1.6	1
900227	1	57	4	74	6	524	HAN29	1.2	2.49	NA	1	0.5	1	NA	NA	NA	NA	NA	0	NA	NA	NA	NA	NA	0	NA	NA	NA	NA	NA	0	NA	NA	NA	NA	NA	0
900317	1	75	4	74	7	628	GX18	NA	NA	NA	NA	NA	0	NA	NA	NA	NA	NA	0	NA	NA	NA	NA	NA	0	NA	NA	NA	NA	NA	0	NA	NA	NA	NA	NA	0
900407	1	93	4	74	8	415	GD34	3.3	7.04	35	1	1.5	1	5.1	7.7	6	2	3	1	8.2	9.7	2.6	4	3.4	1	9.3	10.8	1.5	1	1.2	1	10.3	11.5	1.4	1	2.3	1
900497	1	111	4	74	9	843	GZ44	NA	NA	NA	NA	NA	0	NA	NA	NA	NA	NA	0	NA	NA	NA	NA	NA	0	NA	NA	NA	NA	NA	0	NA	NA	NA	NA	NA	0
900582	1	129	4	74	10	843	GZ21	NA	NA	NA	NA	NA	0	NA	NA	NA	NA	NA	0	NA	NA	NA	NA	NA	0	NA	NA	NA	NA	NA	0	NA	NA	NA	NA	NA	0
900672	1	147	4	74	11	524	HAN15	1.95	6.21	15	4	1.8	1	4.9	7.8	10	4	4	1	8.1	13	0.2	1	5.9	1	9.3	15.8	1.5	1	3.2	1	10.8	17	0.1	1	2.6	1
900757	1	165	4	74	12	651	GX02	1.2	2.94	2	1	NA	1	5.6	6.5	4	4	3	1	7.9	12.8	1.8	1	5.9	1	9.6	16	1.8	1	4.1	1	11.5	18.5	6	3	3.2	1
900847	1	183	4	74	13	416	GD54	2.1	5.06	2	3	1	1	4.5	5.2	8	4	2.9	1	8.2	8.3	0.5	1	4	1	9.5	10.5	0.5	1	3.2	1	10.5	12	0.5	1	2.3	1
900932	1	201	4	74	14	413	D0405	1	2.31	5	2	NA	1	NA	NA	NA	NA	NA	0	NA	NA	NA	NA	NA	0	NA	NA	NA	NA	NA	0	NA	NA	NA	NA	NA	0
901017	1	220	4	74	15	843	GZ38	NA	NA	NA	NA	NA	0	NA	NA	NA	NA	NA	0	NA	NA	NA	NA	NA	0	NA	NA	NA	NA	NA	0	NA	NA	NA	NA	NA	0
900046	1	21	5	75	4	628	GX12	1.2	2.67	NA	1	0.4	1	NA	NA	NA	NA	NA	0	NA	NA	NA	NA	NA	0	NA	NA	NA	NA	NA	0	NA	NA	NA	NA	NA	0
900136	1	39	5	75	5	630	GX39	1.2	2.67	NA	1	NA	1	NA	NA	NA	NA	NA	0	NA	NA	NA	NA	NA	0	NA	NA	NA	NA	NA	0	NA	NA	NA	NA	NA	0
900226	1	57	5	75	6	524	HAN29	1.2	2.43	NA	2	NA	1	NA	NA	NA	NA	NA	0	NA	NA	NA	NA	NA	0	NA	NA	NA	NA	NA	0	NA	NA	NA	NA	NA	0
900316	1	75	5	75	7	628	GX18	NA	NA	NA	NA	NA	0	NA	NA	NA	NA	NA	0	NA	NA	NA	NA	NA	0	NA	NA	NA	NA	NA	0	NA	NA	NA	NA	NA	0
900406	1	93	5	75	8	415	GD34	NA	NA	NA	NA	NA	0	NA	NA	NA	NA	NA	0	NA	NA	NA	NA	NA	0	NA	NA	NA	NA	NA	0	NA	NA	NA	NA	NA	0
900496	1	111	5	75	9	843	GZ44	3.1	5.5	2	2	1.2	1	6	7.4	3	4	4.3	1	8	10.6	1.4	1	3.5	1	7.7	13.1	1.5	1	3.1	1	10.9	14.9	1.3	1	1.5	1
900581	1	129	5	75	10	843	GZ21	NA	NA	NA	NA	NA	0	NA	NA	NA	NA	NA	0	NA	NA	NA	NA	NA	0	NA	NA	NA	NA	NA	0	NA	NA	NA	NA	NA	0
900671	1	147	5	75	11	524	HAN15	NA	NA	NA	NA	NA	0	NA	NA	NA	NA	NA	0	NA	NA	NA	NA	NA	0	NA	NA	NA	NA	NA	0	NA	NA	NA	NA	NA	0
900756	1	165	5	75	12	651	GX02	1.9	3.76	NA	1	0.8	1	4.9	6.9	4	4	3.1	1	8.1	10.8	1.9	1	5.5	1	9	12	1.3	1	3.9	1	10.9	13.2	1.8	1	2.8	1
900846	1	183	5	75	13	416	GD54	2.5	5.18	6	1	1	1	4.4	5.7	6	2	3	1	8.1	9.2	2.1	4	4.2	1	9.5	10.6	1.5	1	3.4	1	10.9	11.8	1.6	1	2.5	1
900931	1	201	5	75	14	413	D0405	2.2	4.05	NA	1	0.4	1	5.9	5.7	6	1	3.5	1	7.9	9.8	2.1	3	3.4	1	9.2	11.8	2.6	3	3.4	1	12.1	13	2.2	2	3.6	1
901016	1	220	5	75	15	843	GZ38	NA	NA	NA	NA	NA	0	NA	NA	NA	NA	NA	0	NA	NA	NA	NA	NA	0	NA	NA	NA	NA	NA	0	NA	NA	NA	NA	NA	0
900045	1	22	1	76	4	412	GD18	1.8	4.41	2	2	1	1	NA	NA	NA	NA	NA	0	NA	NA	NA	NA	NA	0	NA	NA	NA	NA	NA	0	NA	NA	NA	NA	NA	0
900135	1	40	1	76	5	842	GZ08	NA	NA	NA	NA	NA	0	NA	NA	NA	NA	NA	0	NA	NA	NA	NA	NA	0	NA	NA	NA	NA	NA	0	NA	NA	NA	NA	NA	0
900225	1	58	1	76	6	525	HAN37	2.3	5.23	6	3	1	1	6.1	7.8	3	4	3.4	1	8.6	15.2	0.8	1	6.2	1	11.3	16.4	1.2	1	4.3	1	10.9	17.9	1.1	1	3.8	1
900315	1	76	1	76	7	523	HAN01	1.95	3.73	NA	1	0.8	1	6	5.6	6	4	2.5	1	7.9	9	1.7	1	2.2	1	9.8	10.7	2.1	3	3.2	1	11.5	11.8	1.8	1	2.5	1
900405	1	94	1	76	8	412	D0216	2.8	5.06	5	1	1.6	1	5.6	7.3	5	2	3	1	8.2	10.5	2.5	4	2.6	1	10.7	12.5	2.5	4	2.5	1	12.2	14.1	1.3	1	1.3	1
900495	1	112	1	76	9	416	GD51	2.1	4.12	7	1	1.3	1	5.5	7.9	5	3	3	1	7.6	10	2.1	4	3.8	1	7.9	11.9	1.2	1	2.6	1	11.3	13.5	1.8	1	2.2	1
900580	1	130	1	76	10	843	GZ22	3.05	4.77	3	1	1.6	1	NA	NA	NA	NA	NA	0	NA	NA	NA	NA	NA	0	NA	NA	NA	NA	NA	0	NA	NA	NA	NA	NA	0
900670	1	148	1	76	11	843	GZ32	2.3	4.22	2	1	0.8	1	NA	NA	NA	NA	NA	0	NA	NA	NA	NA	NA	0	NA	NA	NA	NA	NA	0	NA	NA	NA	NA	NA	0
900755	1	166	1	76	12	417	GD55	1.9	3.96	6	1	1	1	NA	NA	NA	NA	NA	0	NA	NA	NA	NA	NA	0	NA	NA	NA	NA	NA	0	NA	NA	NA	NA	NA	0
900845	1	184	1	76	13	629	GX31	NA	NA	NA	NA	NA	0	NA	NA	NA	NA	NA	0	NA	NA	NA	NA	NA	0	NA	NA	NA	NA	NA	0	NA	NA	NA	NA	NA	0
900930	1	202	1	76	14	628	GX10	NA	NA	NA	NA	NA	0	NA	NA	NA	NA	NA	0	NA	NA	NA	NA	NA	0	NA	NA	NA	NA	NA	0	NA	NA	NA	NA	NA	0
901015	1	221	1	76	15	415	GD29	2	5.2	10	4	0.9	1	5.5	8	10	4	4	1	8.2	14.2	0.3	1	6.1	1	8.5	15.3	1.7	1	4.6	1	12.1	17.3	0.3	1	3.7	1
900044	1	22	2	77	4	412	GD18	1.35	2.57	NA	1	0.6	1	5	6.8	4	4	3.5	1	8.2	12	1.5	1	3.9	1	9.8	13.4	1.6	1	4.3	1	11.8	16.3	1.5	1	3.6	1
900134	1	40	2	77	5	842	GZ08	1.32	1.88	1	1	0.5	1	NA	NA	NA	NA	NA	0	NA	NA	NA	NA	NA	0	NA	NA	NA	NA	NA	0	NA	NA	NA	NA	NA	0
900224	1	58	2	77	6	525	HAN37	1.93	4.12	4	2	0.3	1	6.2	6.7	6	4	1.8	1	8.8	12	1.7	1	2.9	1	10.3	15.3	2.1	4	3.5	1	10.8	17	1.8	1	3.2	1
900314	1	76	2	77	7	523	HAN01	2.1	3.68	NA	1	1	1	6	6.5	6	1	3	1	8.6	9.2	1.8	1	4.3	1	10.3	11.2	2	3	3.1	1	11.6	12.2	1.8	1	2.7	1
900404	1	94	2	77	8	412	D0216	2.3	4.86	3	4	1.2	1	5	5.9	4	1	4	1	8.4	9	2	3	3.8	1	9.6	10.6	2.1	3	2.3	1	11.3	12.9	1.8	1	1.7	1
900494	1	112	2	77	9	416	GD51	2.65	5.25	10	3	1.3	1	5.2	6.8	6	2	3.2	1	7.6	9.8	2	4	4	1	7.9	10.9	1.9	2	3.3	1	11.4	11.7	1.7	1	2.3	1
900579	1	130	2	77	10	843	GZ22	1.5	2.4	NA	1	NA	1	NA	NA	NA	NA	NA	0	NA	NA	NA	NA	NA	0	NA	NA	NA	NA	NA	0	NA	NA	NA	NA	NA	0
900669	1	148	2	77	11	843	GZ32	1.25	3.72	1	1	1	1	5.3	5.7	4	4	2.6	1	7.2	9.2	1.8	1	2.8	1	8.8	12.2	1.8	1	3.6	1	10.4	13.9	1.8	1	2.4	1
900754	1	166	2	77	12	417	GD55	1.7	4.09	NA	1	0.8	1	4.8	6.3	5	4	2.6	1	8.5	9.8	1.5	1	5.7	1	8.8	11.1	1.1	1	2.9	1	12.1	12.3	1.4	1	1.7	1
900844	1	184	2	77	13	629	GX31	1.9	3.62	4	1	0.7	1	NA	NA	NA	NA	NA	0	NA	NA	NA	NA	NA	0	NA	NA	NA	NA	NA	0	NA	NA	NA	NA	NA	0
900929	1	202	2	77	14	628	GX10	0.9	1.32	1	1	0.1	1	NA	NA	NA	NA	NA	0	NA	NA	NA	NA	NA	0	NA	NA	NA	NA	NA	0	NA	NA	NA	NA	NA	0
901014	1	221	2	77	15	415	GD29	0.9	1.81	3	4	0.2	1	NA	NA	NA	NA	NA	0	NA	NA	NA	NA	NA	0	NA	NA	NA	NA	NA	0	NA	NA	NA	NA	NA	0
900043	1	22	3	78	4	412	GD18	2.65	4.38	3	2	1.5	1	NA	NA	NA	NA	NA	0	NA	NA	NA	NA	NA	0	NA	NA	NA	NA	NA	0	NA	NA	NA	NA	NA	0
900133	1	40	3	78	5	842	GZ08	0.5	0.75	NA	1	0.1	1	NA	NA	NA	NA	NA	0	NA	NA	NA	NA	NA	0	NA	NA	NA	NA	NA	0	NA	NA	NA	NA	NA	0
900223	1	58	3	78	6	525	HAN37	NA	NA	NA	NA	NA	0	NA	NA	NA	NA	NA	0	NA	NA	NA	NA	NA	0	NA	NA	NA	NA	NA	0	NA	NA	NA	NA	NA	0
900313	1	76	3	78	7	523	HAN01	1.4	2.94	NA	1	0.7	1	2.4	2.3	3	2	0.6	1	NA	NA	NA	NA	NA	0	NA	NA	NA	NA	NA	0	NA	NA	NA	NA	NA	0
900403	1	94	3	78	8	412	D0216	3.21	5.12	1	1	0.8	1	6.7	7	4	1	4.2	1	8.6	10	2.5	4	3.9	1	11.3	11.8	2.8	4	3.6	1	11.6	14.6	3	2	2.3	1
900493	1	112	3	78	9	416	GD51	2.6	4.86	9	1	1.2	1	5.4	7	7	2	3	1	7.8	12	2	4	3.4	1	8.4	14.3	2.3	2	2.9	1	11.5	16.2	1.8	1	2.4	1
900578	1	130	3	78	10	843	GZ22	1.32	2.18	NA	1	NA	1	NA	NA	NA	NA	NA	0	NA	NA	NA	NA	NA	0	NA	NA	NA	NA	NA	0	NA	NA	NA	NA	NA	0
900668	1	148	3	78	11	843	GZ32	2.15	3.5	2	1	1	1	NA	NA	NA	NA	NA	0	NA	NA	NA	NA	NA	0	NA	NA	NA	NA	NA	0	NA	NA	NA	NA	NA	0
900753	1	166	3	78	12	417	GD55	NA	NA	NA	NA	NA	0	NA	NA	NA	NA	NA	0	NA	NA	NA	NA	NA	0	NA	NA	NA	NA	NA	0	NA	NA	NA	NA	NA	0
900843	1	184	3	78	13	629	GX31	1.85	3.75	1	4	0.7	1	4.3	5.3	7	4	2.5	1	7.9	8.5	1.7	1	1.9	1	9.3	10.5	1.6	1	3.2	1	10.9	12.3	1.8	1	1.5	1
900928	1	202	3	78	14	628	GX10	1.5	1.82	NA	4	0.2	1	NA	NA	NA	NA	NA	0	NA	NA	NA	NA	NA	0	NA	NA	NA	NA	NA	0	NA	NA	NA	NA	NA	0
901013	1	221	3	78	15	415	GD29	NA	NA	NA	NA	NA	0	NA	NA	NA	NA	NA	0	NA	NA	NA	NA	NA	0	NA	NA	NA	NA	NA	0	NA	NA	NA	NA	NA	0
900042	1	22	4	79	4	412	GD18	1.6	3.55	NA	1	1.3	1	5.3	7	5	1	4.5	1	8.4	11.1	2.6	4	4.2	1	8.8	13.5	2.1	4	4.3	1	10.9	16.7	2.5	2	3.7	1
900132	1	40	4	79	5	842	GZ08	NA	NA	NA	NA	NA	0	NA	NA	NA	NA	NA	0	NA	NA	NA	NA	NA	0	NA	NA	NA	NA	NA	0	NA	NA	NA	NA	NA	0
900222	1	58	4	79	6	525	HAN37	1	2.07	NA	1	NA	1	NA	NA	NA	NA	NA	0	NA	NA	NA	NA	NA	0	NA	NA	NA	NA	NA	0	NA	NA	NA	NA	NA	0
900312	1	76	4	79	7	523	HAN01	1.8	3.92	NA	1	0.8	1	6.3	5.3	4	4	2.8	1	7.5	10	1.6	1	3.7	1	9.8	11.3	1.7	1	2.8	1	11.9	12	1.8	1	2.3	1
900402	1	94	4	79	8	412	D0216	2.36	4.5	3	4	1.6	1	6.6	9.1	3	2	0.3	1	8.4	8.6	2.2	2	2.3	1	9.7	9.8	2.1	3	1.2	1	11.3	11	2	1	2.4	1
900492	1	112	4	79	9	416	GD51	2.65	5.2	7	2	1.3	1	5.5	7.3	6	1	3.8	1	8.2	7.9	2.3	4	4.2	1	8.2	13.6	2.5	3	2.9	1	11.9	15.9	1.9	2	1.8	1
900577	1	130	4	79	10	843	GZ22	1.8	2.16	2	2	0.5	1	NA	NA	NA	NA	NA	0	NA	NA	NA	NA	NA	0	NA	NA	NA	NA	NA	0	NA	NA	NA	NA	NA	0
900667	1	148	4	79	11	843	GZ32	NA	NA	NA	NA	NA	0	NA	NA	NA	NA	NA	0	NA	NA	NA	NA	NA	0	NA	NA	NA	NA	NA	0	NA	NA	NA	NA	NA	0
900752	1	166	4	79	12	417	GD55	NA	NA	NA	NA	NA	0	NA	NA	NA	NA	NA	0	NA	NA	NA	NA	NA	0	NA	NA	NA	NA	NA	0	NA	NA	NA	NA	NA	0
900842	1	184	4	79	13	629	GX31	1.7	3.69	NA	1	0.2	1	NA	NA	NA	NA	NA	0	NA	NA	NA	NA	NA	0	NA	NA	NA	NA	NA	0	NA	NA	NA	NA	NA	0
900927	1	202	4	79	14	628	GX10	NA	NA	NA	NA	NA	0	NA	NA	NA	NA	NA	0	NA	NA	NA	NA	NA	0	NA	NA	NA	NA	NA	0	NA	NA	NA	NA	NA	0
901012	1	221	4	79	15	415	GD29	1.5	4.08	3	2	0.9	1	4.1	5.4	4	4	2.5	1	8	8.5	1.6	1	3	1	8.4	8.8	1.3	1	1.8	1	10.1	9.1	1.5	1	2.7	1
900041	1	22	5	80	4	412	GD18	1.7	3.95	2	2	0.9	1	4.6	5.4	5	4	2.8	1	8	8.5	1.3	1	4.6	1	8.2	10.4	1.5	1	4.6	1	10.2	11.8	1.4	1	2.4	1
900131	1	40	5	80	5	842	GZ08	0.6	1.02	NA	1	NA	1	NA	NA	NA	NA	NA	0	NA	NA	NA	NA	NA	0	NA	NA	NA	NA	NA	0	NA	NA	NA	NA	NA	0
900221	1	58	5	80	6	525	HAN37	1.7	3.89	5	1	0.7	1	6	6.4	5	4	3.1	1	8.9	11.3	1.5	1	4.2	1	10.3	14.3	2.1	3	3.1	1	11.2	16.2	1.6	1	2.7	1
900311	1	76	5	80	7	523	HAN01	2.38	4.18	NA	1	1	1	5.2	5.6	6	1	3	1	7.6	8	2.1	3	3.2	1	9.6	9	2.2	3	3.1	1	11.8	9.4	2	2	2.7	1
900401	1	94	5	80	8	412	D0216	NA	NA	NA	NA	NA	0	NA	NA	NA	NA	NA	0	NA	NA	NA	NA	NA	0	NA	NA	NA	NA	NA	0	NA	NA	NA	NA	NA	0
900491	1	112	5	80	9	416	GD51	0.95	1.35	NA	1	0.2	1	NA	NA	NA	NA	NA	0	NA	NA	NA	NA	NA	0	NA	NA	NA	NA	NA	0	NA	NA	NA	NA	NA	0
900576	1	130	5	80	10	843	GZ22	NA	NA	NA	NA	NA	0	NA	NA	NA	NA	NA	0	NA	NA	NA	NA	NA	0	NA	NA	NA	NA	NA	0	NA	NA	NA	NA	NA	0
900666	1	148	5	80	11	843	GZ32	NA	NA	NA	NA	NA	0	NA	NA	NA	NA	NA	0	NA	NA	NA	NA	NA	0	NA	NA	NA	NA	NA	0	NA	NA	NA	NA	NA	0
900751	1	166	5	80	12	417	GD55	2.5	4.73	NA	1	0.7	1	6.2	7.7	3	1	4.3	1	7.8	12.8	2.3	4	6.2	1	8.9	15.2	2.6	3	4.4	1	11.7	17.3	2.5	2	3.8	1
900841	1	184	5	80	13	629	GX31	2.15	4.32	3	NA	0.9	1	5.5	7.3	6	2	3	1	7.8	11.2	2.1	3	3.7	1	9.2	12.2	1.8	1	2.9	1	9.9	13.4	1.9	1	1.2	1
900926	1	202	5	80	14	628	GX10	NA	NA	NA	NA	NA	0	NA	NA	NA	NA	NA	0	NA	NA	NA	NA	NA	0	NA	NA	NA	NA	NA	0	NA	NA	NA	NA	NA	0
901011	1	221	5	80	15	415	GD29	2.15	4.66	7	1	1	1	5	5.5	6	4	3	1	8.3	9	2	3	2.8	1	8.4	11	1.7	1	2.6	1	11.4	12.9	1.9	2	2.3	1
900040	1	23	1	81	4	630	GX49	2.02	1.86	7	3	1.8	1	4	5.2	5	4	2.7	1	7.8	8.2	1.6	1	2.9	1	9.6	9	1.6	1	3.8	1	10.8	9.9	1.5	1	2.4	1
900130	1	41	1	81	5	526	HAN57	1.43	2.38	NA	2	NA	1	NA	NA	NA	NA	NA	0	NA	NA	NA	NA	NA	0	NA	NA	NA	NA	NA	0	NA	NA	NA	NA	NA	0
900220	1	59	1	81	6	413	D0407	0.5	0.96	NA	1	NA	1	NA	NA	NA	NA	NA	0	NA	NA	NA	NA	NA	0	NA	NA	NA	NA	NA	0	NA	NA	NA	NA	NA	0
900310	1	77	1	81	7	525	HAN35	2.4	4.7	1	2	1	1	5.3	6.7	6	2	3.1	1	7.8	9.6	2.1	3	2.7	1	9.8	11.8	2.1	3	3.7	1	11.9	13.3	2.2	2	2.7	1
900400	1	95	1	81	8	630	GX57	2.85	4	NA	1	0.5	1	5.1	5.4	4	2	3	1	7.7	6.4	2.1	3	2	1	8.9	6.1	2.3	3	1.5	1	NA	NA	NA	NA	NA	0
900490	1	113	1	81	9	412	D0201	2.26	3.76	3	4	2	1	5	5.1	8	4	3	1	7.6	7	0.3	1	2.9	1	7.9	7.6	0.3	1	3.1	1	9.9	8.1	0.5	1	2.3	1
900575	1	131	1	81	10	843	GZ24	0.7	1.12	2	1	0.05	1	NA	NA	NA	NA	NA	0	NA	NA	NA	NA	NA	0	NA	NA	NA	NA	NA	0	NA	NA	NA	NA	NA	0
900665	1	149	1	81	11	525	HAN48	2.5	4.47	4	1	1.2	1	5.4	7.4	6	2	4	1	7.6	12.5	2.1	4	4.3	1	9.4	14.2	2.3	2	3.2	1	10.4	15.4	2	2	2.9	1
900750	1	167	1	81	12	413	D0402	NA	NA	NA	NA	NA	0	NA	NA	NA	NA	NA	0	NA	NA	NA	NA	NA	0	NA	NA	NA	NA	NA	0	NA	NA	NA	NA	NA	0
900840	1	185	1	81	13	416	GD49	1.2	3.44	NA	4	0.5	1	4.3	4.5	4	4	3	1	6.5	6	0.1	1	2.8	1	7.8	6.4	1.5	1	3.1	1	7.3	6.7	1.6	1	1.5	1
900925	1	203	1	81	14	842	GZ12	2.8	5.14	4	2	1.2	1	6.3	8	5	2	4.5	1	8.7	11.8	2.8	3	4	1	9.6	15.2	1.8	1	3.8	1	12.3	17.4	2.4	2	3.7	1
901010	1	222	1	81	15	524	HAN20	2.45	4.64	6	1	1	1	6.3	6.9	6	1	4.2	1	7.9	11	2.6	4	2.1	1	8.3	13	2.2	4	2.6	1	12.4	12.3	2.2	2	3.2	1
900039	1	23	2	82	4	630	GX49	0.72	1.46	NA	1	NA	1	5	7.9	4	4	2.6	1	8	10.1	1	1	3.4	1	11.2	11.4	1.1	1	4.6	1	11.7	12.9	1	1	2.7	1
900129	1	41	2	82	5	526	HAN57	NA	NA	NA	NA	NA	0	NA	NA	NA	NA	NA	0	NA	NA	NA	NA	NA	0	NA	NA	NA	NA	NA	0	NA	NA	NA	NA	NA	0
900219	1	59	2	82	6	413	D0407	1.85	4.3	5	2	1.2	1	6	5.7	6	4	3.5	1	8.7	11.2	1.9	1	4.7	1	10.2	12.9	1.8	1	2.6	1	10.5	14.5	1.8	1	1.5	1
900309	1	77	2	82	7	525	HAN35	2.1	4.37	8	3	2.1	1	5.3	7.3	7	1	3.4	1	8.1	10.1	1.4	1	5.2	1	10.8	12	2.2	4	3.9	1	12.1	13.4	1.4	1	2.7	1
900399	1	95	2	82	8	630	GX57	2.25	4.15	2	1	1	1	5.4	7	6	2	3.7	1	8.5	11	2.2	3	3.2	1	9.6	12.9	1.2	1	2.1	1	11.7	15.7	2	2	2.5	1
900489	1	113	2	82	9	412	D0201	2.58	5.12	5	1	1.2	1	6.3	8.2	6	1	4.2	1	7.6	12.2	2.4	4	3.7	1	8.7	14.4	1.9	3	3.4	1	11.7	15.5	1.8	1	2.7	1
900574	1	131	2	82	10	843	GZ24	NA	NA	NA	NA	NA	0	NA	NA	NA	NA	NA	0	NA	NA	NA	NA	NA	0	NA	NA	NA	NA	NA	0	NA	NA	NA	NA	NA	0
900664	1	149	2	82	11	525	HAN48	2.3	3.98	4	2	1.5	1	6.2	7	6	2	4.4	1	7.8	12	1.7	3	4	1	9.5	16.2	1.4	1	2.9	1	10.5	18.4	1.8	1	2.7	1
900749	1	167	2	82	12	413	D0402	NA	NA	NA	NA	NA	0	NA	NA	NA	NA	NA	0	NA	NA	NA	NA	NA	0	NA	NA	NA	NA	NA	0	NA	NA	NA	NA	NA	0
900839	1	185	2	82	13	416	GD49	3.1	5.73	8	1	1.2	1	5.8	8.2	4	2	3.5	1	8.2	11.6	2.8	4	3.8	1	9.3	13.5	3.5	3	3.3	1	11.9	16	3	2	2.7	1
900924	1	203	2	82	14	842	GZ12	2.7	4.98	5	1	1.3	1	6.3	7.3	4	2	3.2	1	8.5	11.5	2.2	3	3.6	1	9.6	14	2.5	3	3.1	1	15.9	15.2	2.3	2	2.1	1
901009	1	222	2	82	15	524	HAN20	2.3	4.37	3	1	1	1	5.3	5.6	3	2	3	1	8.3	6.3	2.5	4	2.2	1	6.3	6.6	1.2	1	1.8	1	8.4	6.6	0.2	1	1.4	1
900038	1	23	3	83	4	630	GX49	NA	NA	NA	NA	NA	0	NA	NA	NA	NA	NA	0	NA	NA	NA	NA	NA	0	NA	NA	NA	NA	NA	0	NA	NA	NA	NA	NA	0
900128	1	41	3	83	5	526	HAN57	2	4.58	5	4	2.2	1	5.2	6.1	6	4	1.8	1	6.9	9.8	2	2	3.4	1	11.3	11.9	1.9	1	4.8	1	11.4	13.2	1.9	2	1.7	1
900218	1	59	3	83	6	413	D0407	NA	NA	NA	NA	NA	0	NA	NA	NA	NA	NA	0	NA	NA	NA	NA	NA	0	NA	NA	NA	NA	NA	0	NA	NA	NA	NA	NA	0
900308	1	77	3	83	7	525	HAN35	1.52	3.56	1	2	0.8	1	5.2	6.2	6	4	2.8	1	8	9.5	1.5	1	3.4	1	10.6	10.9	1.5	1	3.7	1	11.5	11.9	1.4	1	2.5	1
900398	1	95	3	83	8	630	GX57	3.25	5.34	NA	1	NA	1	NA	NA	NA	NA	NA	0	NA	NA	NA	NA	NA	0	NA	NA	NA	NA	NA	0	NA	NA	NA	NA	NA	0
900488	1	113	3	83	9	412	D0201	NA	NA	NA	NA	NA	0	NA	NA	NA	NA	NA	0	NA	NA	NA	NA	NA	0	NA	NA	NA	NA	NA	0	NA	NA	NA	NA	NA	0
900573	1	131	3	83	10	843	GZ24	2.38	4.78	NA	1	0.5	1	NA	NA	NA	NA	NA	0	NA	NA	NA	NA	NA	0	NA	NA	NA	NA	NA	0	NA	NA	NA	NA	NA	0
900663	1	149	3	83	11	525	HAN48	2.5	5.61	5	1	1.8	1	5.5	8.7	6	1	4	1	7.8	11.1	1.5	3	4.3	1	9.2	12.9	1	1	3.4	1	11.4	14.3	1.9	2	2.4	1
900748	1	167	3	83	12	413	D0402	2.05	4.42	8	3	0.8	1	4.7	5.4	6	4	2.8	1	8.1	7.5	0.1	1	4	1	8.2	8.1	1.3	1	3.1	1	9.8	8.2	1.5	1	1.5	1
900838	1	185	3	83	13	416	GD49	2	4.47	16	1	0.8	1	5.1	5.4	2	4	2.2	1	8.3	6.3	1.7	1	1.2	1	6.4	5.5	1.9	1	3.2	1	8.9	5.7	1.7	1	1.2	1
900923	1	203	3	83	14	842	GZ12	3	5.02	9	1	1.2	1	6.1	7	7	2	4	1	8.3	10.3	2.4	4	2.5	1	9.6	12.7	1.1	1	3.2	1	10.6	14.5	2.3	2	2.8	1
901008	1	222	3	83	15	524	HAN20	2.55	5.72	8	2	1.3	1	5.5	7.1	4	2	4	1	8.5	10.2	2.6	4	3.3	1	8.5	11.6	1	1	2.9	1	11.8	12.1	1.8	1	3.2	1
900037	1	23	4	84	4	630	GX49	NA	NA	NA	NA	NA	0	NA	NA	NA	NA	NA	0	NA	NA	NA	NA	NA	0	NA	NA	NA	NA	NA	0	NA	NA	NA	NA	NA	0
900127	1	41	4	84	5	526	HAN57	2.45	3.76	8	4	1.8	1	5.5	6.5	6	4	1.6	1	7.8	10.7	2.1	4	3.1	1	11.6	14.3	2	2	4.5	1	11.8	15.8	2	2	2.1	1
900217	1	59	4	84	6	413	D0407	1.2	2.02	NA	1	0.3	1	NA	NA	NA	NA	NA	0	NA	NA	NA	NA	NA	0	NA	NA	NA	NA	NA	0	NA	NA	NA	NA	NA	0
900307	1	77	4	84	7	525	HAN35	1.05	2.49	NA	2	NA	1	NA	NA	NA	NA	NA	0	NA	NA	NA	NA	NA	0	NA	NA	NA	NA	NA	0	NA	NA	NA	NA	NA	0
900397	1	95	4	84	8	630	GX57	3.36	4.65	NA	4	1	1	5.3	6.3	4	4	3	1	8.9	10	0.1	1	2.9	1	9.3	11.7	2.4	4	3.2	1	11.2	13.4	2.5	2	2.3	1
900487	1	113	4	84	9	412	D0201	2.1	4.78	1	3	1.2	1	5.1	9.8	8	4	4	1	7.8	8.5	0.5	1	4	1	9	10.4	0.5	1	3.2	1	11.3	12.5	0.7	1	2.7	1
900572	1	131	4	84	10	843	GZ24	3.36	4.73	1	1	1.3	1	5.6	7.5	5	2	3.6	1	8.1	11	2.4	3	4.2	1	8.5	13.9	2.1	2	2.9	1	12.1	15.8	1.8	1	3.2	1
900662	1	149	4	84	11	525	HAN48	NA	NA	NA	NA	NA	0	NA	NA	NA	NA	NA	0	NA	NA	NA	NA	NA	0	NA	NA	NA	NA	NA	0	NA	NA	NA	NA	NA	0
900747	1	167	4	84	12	413	D0402	NA	NA	NA	NA	NA	0	NA	NA	NA	NA	NA	0	NA	NA	NA	NA	NA	0	NA	NA	NA	NA	NA	0	NA	NA	NA	NA	NA	0
900837	1	185	4	84	13	416	GD49	2	3.23	NA	4	0.8	1	5.4	5.3	4	4	2.5	1	7.9	8	0.1	1	1.6	1	9.4	10	5.1	2	3.6	1	10.2	11.1	0.2	1	1.7	1
900922	1	203	4	84	14	842	GZ12	2.6	3.93	NA	1	0.9	1	6.3	5.9	3	2	3	1	8.3	9	2.3	3	2.3	1	9.5	11.3	2.3	3	3.4	1	11.9	13	2.2	2	2.3	1
901007	1	222	4	84	15	524	HAN20	2.35	4.04	11	4	1	1	6	6.8	4	4	3.5	1	8.4	10.9	2.3	4	3	1	8.5	13.2	2.1	4	2.3	1	11.9	15	2.1	2	2.7	1
900036	1	23	5	85	4	630	GX49	NA	NA	NA	NA	NA	0	NA	NA	NA	NA	NA	0	NA	NA	NA	NA	NA	0	NA	NA	NA	NA	NA	0	NA	NA	NA	NA	NA	0
900126	1	41	5	85	5	526	HAN57	1.8	3.22	6	3	1.4	1	4.3	3.4	1	4	5.7	1	7.2	6.5	1	1	1.9	1	10.8	6.6	1.6	1	3.9	1	10.5	7.3	1.6	1	1.8	1
900216	1	59	5	85	6	413	D0407	2.48	4.52	11	2	NA	1	5.8	5.8	7	2	1.6	1	8.2	8.8	2.1	3	2.9	1	8.9	9.4	2.1	4	3.2	1	10.5	10	1.9	2	2.7	1
900306	1	77	5	85	7	525	HAN35	1.25	2.5	1	4	NA	1	NA	NA	NA	NA	NA	0	NA	NA	NA	NA	NA	0	NA	NA	NA	NA	NA	0	NA	NA	NA	NA	NA	0
900396	1	95	5	85	8	630	GX57	2.9	3.68	4	4	1.8	1	5.5	5	7	4	3.1	1	8.9	8.2	0.1	1	4	1	9.1	10.9	2.1	4	2.8	1	11.1	12.9	0.1	1	2.1	1
900486	1	113	5	85	9	412	D0201	NA	NA	NA	NA	NA	0	NA	NA	NA	NA	NA	0	NA	NA	NA	NA	NA	0	NA	NA	NA	NA	NA	0	NA	NA	NA	NA	NA	0
900571	1	131	5	85	10	843	GZ24	1.28	1.94	NA	1	NA	1	6.4	8.4	4	2	4.1	1	NA	NA	NA	NA	NA	0	NA	NA	NA	NA	NA	0	NA	NA	NA	NA	NA	0
900661	1	149	5	85	11	525	HAN48	1.7	2.45	1	4	NA	1	5	5.6	4	4	3.2	1	7.9	9.6	0.3	1	2.8	1	8.8	11.7	1.3	1	3.1	1	11.5	13	1.4	1	1.5	1
900746	1	167	5	85	12	413	D0402	2.6	5.57	13	2	1.8	1	NA	NA	NA	NA	NA	0	8.3	10.8	2.3	4	5.2	1	8.6	13.2	2	3	3.2	1	10.9	14.5	2.3	2	1.1	1
900836	1	185	5	85	13	416	GD49	1.8	4.1	6	1	0.8	1	5.1	6.8	4	4	2.8	1	7.6	8.8	1.4	1	1.7	1	7.5	9	1.3	1	3.4	1	8.8	9.9	1.5	1	1.4	1
900921	1	203	5	85	14	842	GZ12	2.25	4.05	1	1	1	1	6.2	5.6	3	2	3.3	1	8	9	2.2	3	1.9	1	9.6	11	2.2	2	3.2	1	11.2	12.6	4	3	1.5	1
901006	1	222	5	85	15	524	HAN20	2.25	4.35	10	NA	0.9	1	5.6	6.2	6	2	3	1	8.5	8.8	2.3	3	2.1	1	8.3	9.8	1.3	1	3	1	10.2	10.3	2	2	1.5	1
900035	1	24	1	86	4	525	HAN42	2.1	4.47	5	2	NA	1	NA	NA	NA	NA	NA	0	NA	NA	NA	NA	NA	0	NA	NA	NA	NA	NA	0	NA	NA	NA	NA	NA	0
900125	1	42	1	86	5	415	GD36	1.2	1.77	NA	1	NA	1	NA	NA	NA	NA	NA	0	NA	NA	NA	NA	NA	0	NA	NA	NA	NA	NA	0	NA	NA	NA	NA	NA	0
900215	1	60	1	86	6	526	HAN49	2.3	4.05	12	3	2.2	1	6.4	6.6	5	4	2.7	1	8.4	12.1	2	3	3.5	1	11.2	15.4	2.1	4	4.3	1	10.6	17.3	1.6	1	2.7	1
900305	1	78	1	86	7	628	GX16	NA	NA	NA	NA	NA	0	NA	NA	NA	NA	NA	0	NA	NA	NA	NA	NA	0	NA	NA	NA	NA	NA	0	NA	NA	NA	NA	NA	0
900395	1	96	1	86	8	628	GX13	2.8	4.54	5	2	1.5	1	5.1	6.2	4	4	3.2	1	8.6	10	2.5	3	4.2	1	8.9	11.5	1.6	1	1.9	1	9.9	13	1.5	1	2.3	1
900485	1	114	1	86	9	739	YN21	0.8	1.01	NA	1	0.1	1	NA	NA	NA	NA	NA	0	NA	NA	NA	NA	NA	0	NA	NA	NA	NA	NA	0	NA	NA	NA	NA	NA	0
900570	1	132	1	86	10	629	GX37	2.36	4.24	5	3	1.8	1	NA	NA	NA	NA	NA	0	NA	NA	NA	NA	NA	0	NA	NA	NA	NA	NA	0	NA	NA	NA	NA	NA	0
900660	1	150	1	86	11	843	GZ27	NA	NA	NA	NA	NA	0	NA	NA	NA	NA	NA	0	NA	NA	NA	NA	NA	0	NA	NA	NA	NA	NA	0	NA	NA	NA	NA	NA	0
900835	1	186	1	86	13	843	GZ43	1.9	3.76	3	1	0.7	1	5.3	5.8	4	4	2	1	8.2	8.6	1.7	1	2.5	1	9.3	10.9	1.5	1	3.1	1	11.6	12.3	1.6	1	1.8	1
900920	1	204	1	86	14	629	GX32	1.8	3.67	NA	1	NA	1	6	5.2	4	1	0.8	1	7.8	7.8	1.8	2	1.8	1	9.5	8.7	1.7	1	3.6	1	9.7	8.8	1.8	1	1.4	1
901005	1	223	1	86	15	525	HAN44	2.3	5.41	9	NA	1.2	1	5.2	7	6	2	4	1	8	9.3	2.5	3	3.4	1	8.2	9.9	1.4	1	2	1	10.7	10.6	2	2	1.7	1
900034	1	24	2	87	4	525	HAN42	2.4	4.44	1	2	1.8	1	5.1	8.2	6	4	3.9	1	7.8	12.3	1.8	1	4.2	1	11.3	14.1	1.8	1	4.9	1	11.9	14.7	1.8	1	2.3	1
900124	1	42	2	87	5	415	GD36	NA	NA	NA	NA	NA	0	NA	NA	NA	NA	NA	0	NA	NA	NA	NA	NA	0	NA	NA	NA	NA	NA	0	NA	NA	NA	NA	NA	0
900214	1	60	2	87	6	526	HAN49	2.45	4.6	17	3	NA	1	5.3	7	3	4	3.6	1	8.4	10.2	1.5	1	3.8	1	10.8	12.5	1.4	1	3.6	1	10.4	15.5	2	2	3.2	1
900304	1	78	2	87	7	628	GX16	2.9	3.8	3	4	0.8	1	6.8	6.4	6	4	3	1	8	9	0.1	1	3.4	1	10.8	10.5	2.6	4	3.2	1	10.9	10.2	0.1	1	1.9	1
900394	1	96	2	87	8	628	GX13	2.55	4.52	5	2	1.5	1	4.8	6.5	7	4	3	1	8	8.3	2.4	3	3.2	1	8.7	8.2	1.3	1	1.5	1	9.5	9	1.9	1	1.9	1
900484	1	114	2	87	9	739	YN21	1.7	2.26	NA	2	NA	1	NA	NA	NA	NA	NA	0	NA	NA	NA	NA	NA	0	NA	NA	NA	NA	NA	0	NA	NA	NA	NA	NA	0
900569	1	132	2	87	10	629	GX37	1.99	3.6	1	1	1.2	1	5.5	6.7	7	2	4.3	1	8.6	11.6	2	4	5.7	1	9	14.7	2.1	2	3.6	1	11.5	17	1.8	1	3.3	1
900659	1	150	2	87	11	843	GZ27	2.4	4.07	3	3	1	1	5.5	7.6	4	2	3.6	1	NA	NA	NA	NA	NA	0	NA	NA	NA	NA	NA	0	NA	NA	NA	NA	NA	0
900834	1	186	2	87	13	843	GZ43	NA	NA	NA	NA	NA	0	NA	NA	NA	NA	NA	0	NA	NA	NA	NA	NA	0	NA	NA	NA	NA	NA	0	NA	NA	NA	NA	NA	0
900919	1	204	2	87	14	629	GX32	1.7	3.22	NA	1	NA	1	5	4.4	4	4	2.9	1	8	6.3	1.5	1	1.5	1	8.4	6.5	1.6	1	2.6	1	8.8	6.6	1.6	1	1.5	1
901004	1	223	2	87	15	525	HAN44	2.35	4.88	6	3	1.5	1	5.4	7.1	6	2	4	1	8.3	10	2.5	3	6.2	1	8.2	11.3	1.4	1	2.6	1	10.9	12.2	1.4	1	1.7	1
900033	1	24	3	88	4	525	HAN42	1.6	4.06	3	2	NA	1	5.7	9.4	9	1	4.3	1	8.2	15.6	2.1	3	6	1	11.3	18.8	2.1	4	4.5	1	12.2	22.6	2.5	2	3.1	1
900123	1	42	3	88	5	415	GD36	1.18	2.06	NA	4	NA	1	NA	NA	NA	NA	NA	0	NA	NA	NA	NA	NA	0	NA	NA	NA	NA	NA	0	NA	NA	NA	NA	NA	0
900213	1	60	3	88	6	526	HAN49	2.5	4.58	13	3	NA	1	5.3	6.9	2	4	3.2	1	6.2	9.3	1.6	1	4.1	1	10.5	11.1	1.4	1	3.2	1	10.3	13.4	1.4	1	3.2	1
900303	1	78	3	88	7	628	GX16	1.1	1.7	NA	4	NA	1	NA	NA	NA	NA	NA	0	NA	NA	NA	NA	NA	0	NA	NA	NA	NA	NA	0	NA	NA	NA	NA	NA	0
900393	1	96	3	88	8	628	GX13	1.8	3.86	6	2	0.8	1	4	3.8	4	3	0.6	1	7.6	4.8	1.2	1	2.1	1	7.1	4.7	1.4	1	1.4	1	7.5	4.9	1.3	1	1.5	1
900483	1	114	3	88	9	739	YN21	NA	NA	NA	NA	NA	0	NA	NA	NA	NA	NA	0	NA	NA	NA	NA	NA	0	NA	NA	NA	NA	NA	0	NA	NA	NA	NA	NA	0
900568	1	132	3	88	10	629	GX37	2.66	4.41	NA	1	1.3	1	6	5.2	6	2	4	1	8.6	8.3	1.7	3	2.8	1	8.6	10.2	1.6	1	3.4	1	11.4	11.8	1.1	1	2.7	1
900658	1	150	3	88	11	843	GZ27	2.1	4.13	4	4	1.5	1	NA	NA	NA	NA	NA	0	NA	NA	NA	NA	NA	0	NA	NA	NA	NA	NA	0	NA	NA	NA	NA	NA	0
900833	1	186	3	88	13	843	GZ43	2.2	4.36	5	1	1	1	6	7.1	4	1	4	1	8.5	11	2.1	4	4.3	1	9.2	12.2	2.1	2	2.8	1	10.5	13.5	1.9	2	1.7	1
900918	1	204	3	88	14	629	GX32	2.5	5.04	12	2	1	1	6	6.7	4	1	4	1	8	9.5	2.4	3	3.3	1	9.4	10	1.5	1	3.1	1	8.8	11.2	1.7	1	2.4	1
901003	1	223	3	88	15	525	HAN44	1.8	3.66	1	1	0.3	1	4.2	4	3	4	2	1	7.9	5	1.5	1	1.2	1	6.8	5	1.2	1	1.3	1	7.6	5.2	1.3	1	1.1	1
900032	1	24	4	89	4	525	HAN42	NA	NA	NA	NA	NA	0	NA	NA	NA	NA	NA	0	NA	NA	NA	NA	NA	0	NA	NA	NA	NA	NA	0	NA	NA	NA	NA	NA	0
900122	1	42	4	89	5	415	GD36	1.25	2.37	5	2	NA	1	4.8	5.8	4	4	2.8	1	NA	NA	NA	NA	NA	0	NA	NA	NA	NA	NA	0	NA	NA	NA	NA	NA	0
900212	1	60	4	89	6	526	HAN49	2.38	5.11	16	3	2.1	1	5.4	7.5	3	4	2.5	1	8.7	11	2	3	3.4	1	11.8	13.4	2.1	2	3.4	1	11.1	15.5	2	2	1.8	1
900302	1	78	4	89	7	628	GX16	1.8	3.6	5	4	1.3	1	5.1	4.9	9	4	2.5	1	8.2	7.3	0.4	1	3.4	1	10.6	8.2	0.3	1	2.9	1	11.5	9.2	0.5	1	2.4	1
900392	1	96	4	89	8	628	GX13	2.43	3.81	2	1	1	1	5.6	6	4	1	3	1	8.9	8.9	2.2	4	2	1	10.6	10.2	2	3	3	1	10.3	11.3	1.7	1	1.2	1
900482	1	114	4	89	9	739	YN21	NA	NA	NA	NA	NA	0	NA	NA	NA	NA	NA	0	NA	NA	NA	NA	NA	0	NA	NA	NA	NA	NA	0	NA	NA	NA	NA	NA	0
900567	1	132	4	89	10	629	GX37	2.18	3.55	2	1	1.6	1	5.6	6.4	6	1	3.3	1	8.2	8.5	2.1	4	3.2	1	8.3	9.3	2.5	2	3.2	1	10.9	9.6	2	1	3.2	1
900657	1	150	4	89	11	843	GZ27	NA	NA	NA	NA	NA	0	NA	NA	NA	NA	NA	0	NA	NA	NA	NA	NA	0	NA	NA	NA	NA	NA	0	NA	NA	NA	NA	NA	0
900832	1	186	4	89	13	843	GZ43	1.25	2.79	NA	2	0.3	1	NA	NA	NA	NA	NA	0	NA	NA	NA	NA	NA	0	NA	NA	NA	NA	NA	0	NA	NA	NA	NA	NA	0
900917	1	204	4	89	14	629	GX32	NA	NA	NA	NA	NA	0	NA	NA	NA	NA	NA	0	NA	NA	NA	NA	NA	0	NA	NA	NA	NA	NA	0	NA	NA	NA	NA	NA	0
901002	1	223	4	89	15	525	HAN44	1.8	3.23	5	4	1	1	4	3.6	4	2	1.8	1	NA	NA	NA	NA	NA	NA	4.7	3.5	1.2	1	1.5	1	7.5	3.5	1.6	1	2.8	1
900031	1	24	5	90	4	525	HAN42	NA	NA	NA	NA	NA	0	NA	NA	NA	NA	NA	0	NA	NA	NA	NA	NA	0	NA	NA	NA	NA	NA	0	NA	NA	NA	NA	NA	0
900121	1	42	5	90	5	415	GD36	1.9	4.29	10	1	1.5	1	6	5.4	3	4	2	1	7.5	9	1.8	1	4.1	1	10.3	10.7	1.6	1	4.1	1	10.5	12	1.8	1	2.7	1
900211	1	60	5	90	6	526	HAN49	NA	NA	NA	NA	NA	0	NA	NA	NA	NA	NA	0	NA	NA	NA	NA	NA	0	NA	NA	NA	NA	NA	0	NA	NA	NA	NA	NA	0
900301	1	78	5	90	7	628	GX16	2.05	4.93	6	2	1.2	1	6.7	7.1	6	1	4	1	8.4	10.6	2.7	4	2.7	1	11.5	11.2	1.8	1	2.7	1	11.9	13.5	2.5	2	2.2	1
900391	1	96	5	90	8	628	GX13	0.8	3.09	2	1	NA	1	NA	NA	NA	NA	NA	0	NA	NA	NA	NA	NA	0	NA	NA	NA	NA	NA	0	NA	NA	NA	NA	NA	0
900481	1	114	5	90	9	739	YN21	NA	NA	NA	NA	NA	0	NA	NA	NA	NA	NA	0	NA	NA	NA	NA	NA	0	NA	NA	NA	NA	NA	0	NA	NA	NA	NA	NA	0
900566	1	132	5	90	10	629	GX37	1.7	3.03	1	4	NA	1	5.6	5.8	5	2	4	1	8	8.3	2	4	3.3	1	8.2	10	1.7	1	2.1	1	11.1	11.9	1.7	1	2.5	1
900656	1	150	5	90	11	843	GZ27	NA	NA	NA	NA	NA	0	NA	NA	NA	NA	NA	0	NA	NA	NA	NA	NA	0	NA	NA	NA	NA	NA	0	NA	NA	NA	NA	NA	0
900831	1	186	5	90	13	843	GZ43	1.4	3.41	6	1	0.7	1	NA	NA	NA	NA	NA	0	NA	NA	NA	NA	NA	0	NA	NA	NA	NA	NA	0	NA	NA	NA	NA	NA	0
900916	1	204	5	90	14	629	GX32	1.7	2.63	NA	1	0.5	1	5.2	5	4	4	3	1	8.1	7.8	1.6	2	2.9	1	9.5	9	1.6	1	3.2	1	10.1	10.5	1.2	1	1.6	1
901001	1	223	5	90	15	525	HAN44	2.8	5.47	6	1	1	1	5.3	8	6	2	4.3	1	8.4	10.8	2.8	3	2.5	1	7.8	12.1	1.4	1	3.2	1	10.9	13.7	1.7	1	3.6	1
900915	1	205	1	91	14	630	GX45	NA	NA	NA	NA	NA	0	NA	NA	NA	NA	NA	0	NA	NA	NA	NA	NA	0	NA	NA	NA	NA	NA	0	NA	NA	NA	NA	NA	0
900914	1	205	2	92	14	630	GX45	NA	NA	NA	NA	NA	0	NA	NA	NA	NA	NA	0	NA	NA	NA	NA	NA	0	NA	NA	NA	NA	NA	0	NA	NA	NA	NA	NA	0
900913	1	205	3	93	14	630	GX45	NA	NA	NA	NA	NA	0	NA	NA	NA	NA	NA	0	NA	NA	NA	NA	NA	0	NA	NA	NA	NA	NA	0	NA	NA	NA	NA	NA	0
900912	1	205	4	94	14	630	GX45	NA	NA	NA	NA	NA	0	NA	NA	NA	NA	NA	0	NA	NA	NA	NA	NA	0	NA	NA	NA	NA	NA	0	NA	NA	NA	NA	NA	0
900911	1	205	5	95	14	630	GX45	NA	NA	NA	NA	NA	0	NA	NA	NA	NA	NA	0	NA	NA	NA	NA	NA	0	NA	NA	NA	NA	NA	0	NA	NA	NA	NA	NA	0
901265	2	15	1	1	17	629	GX29	1.9	3.89	4	1	0.8	1	NA	NA	NA	NA	NA	0	NA	NA	NA	NA	NA	0	NA	NA	NA	NA	NA	0	NA	NA	NA	NA	NA	0
901345	2	33	1	1	18	525	HAN39	NA	NA	NA	NA	NA	0	NA	NA	NA	NA	NA	0	NA	NA	NA	NA	NA	0	NA	NA	NA	NA	NA	0	NA	NA	NA	NA	NA	0
901425	2	51	1	1	19	525	HAN48	1.4	3.28	4	2	NA	1	4.2	7.3	2	4	1.4	1	6.4	10	1	1	3.3	1	9.3	15.1	1.2	1	5	1	11.2	22.4	1.3	1	4.1	1
901515	2	69	1	1	20	415	GD33	1.6	4.16	5	1	1.1	1	4.8	6.8	4	4	2	1	6.3	9.5	1.3	1	1.7	1	8.8	14.6	1.4	1	3	1	11.9	13.9	1.5	1	3.2	1
901605	2	87	1	1	21	524	HAN31	0.95	2.48	NA	1	NA	1	3.4	2.8	3	2	0.4	1	5.6	4.7	2.2	3	1.3	1	6.8	5.8	3	2	1	1	8.8	6.1	3	2	2.4	1
901695	2	105	1	1	22	842	GZ01	1.23	2.82	NA	2	0.4	1	3.6	3.8	2	4	1	1	7.4	6.4	1	1	3.1	1	8.3	7.8	1	1	3.8	1	9.1	8.5	1.1	1	1.8	1
901785	2	123	1	1	23	412	D0210	1.35	3.46	5	2	1	1	2.9	3	2	4	0.8	1	5.9	6	1.4	1	1.9	1	7.8	7.5	2.7	3	2	1	9.9	8.3	1.5	1	2.7	1
901875	2	141	1	1	24	630	GX57	0.7	1.3	NA	4	0.2	1	NA	NA	NA	NA	NA	0	NA	NA	NA	NA	NA	0	NA	NA	NA	NA	NA	0	NA	NA	NA	NA	NA	0
901960	2	159	1	1	25	651	GX05	NA	NA	NA	NA	NA	0	NA	NA	NA	NA	NA	0	NA	NA	NA	NA	NA	0	NA	NA	NA	NA	NA	0	NA	NA	NA	NA	NA	0
902050	2	177	1	1	26	741	YN36	1.2	1.27	NA	1	0.5	1	1.6	1.9	1	3	0.15	1	NA	NA	NA	NA	NA	0	NA	NA	NA	NA	NA	0	NA	NA	NA	NA	NA	0
902135	2	195	1	1	27	525	HAN41	NA	NA	NA	NA	NA	0	NA	NA	NA	NA	NA	0	NA	NA	NA	NA	NA	0	NA	NA	NA	NA	NA	0	NA	NA	NA	NA	NA	0
902220	2	213	1	1	28	524	HAN13	NA	NA	NA	NA	NA	0	NA	NA	NA	NA	NA	0	NA	NA	NA	NA	NA	0	NA	NA	NA	NA	NA	0	NA	NA	NA	NA	NA	0
901264	2	15	2	2	17	629	GX29	1.2	3	NA	1	0.9	1	NA	NA	NA	NA	NA	0	NA	NA	NA	NA	NA	0	NA	NA	NA	NA	NA	0	NA	NA	NA	NA	NA	0
901344	2	33	2	2	18	525	HAN39	NA	NA	NA	NA	NA	0	NA	NA	NA	NA	NA	0	NA	NA	NA	NA	NA	0	NA	NA	NA	NA	NA	0	NA	NA	NA	NA	NA	0
901424	2	51	2	2	19	525	HAN48	NA	NA	NA	NA	NA	0	NA	NA	NA	NA	NA	0	NA	NA	NA	NA	NA	0	NA	NA	NA	NA	NA	0	NA	NA	NA	NA	NA	0
901514	2	69	2	2	20	415	GD33	1.1	3.48	1	2	1.1	1	4.7	5.1	3	4	2.1	1	6.4	9.9	0.9	1	2.1	1	8.8	12	3.5	2	3.5	1	10.6	13.7	1.7	1	3.8	1
901604	2	87	2	2	21	524	HAN31	1.25	2.48	NA	1	NA	1	3.2	2.5	3	4	0.8	1	6.2	6.2	2.5	3	2.1	1	7	8.8	2.6	2	2	1	10.4	10.1	2.5	2	2.1	1
901694	2	105	2	2	22	842	GZ01	0.8	1.28	NA	1	0.4	1	NA	NA	NA	NA	NA	0	NA	NA	NA	NA	NA	0	NA	NA	NA	NA	NA	0	NA	NA	NA	NA	NA	0
901784	2	123	2	2	23	412	D0210	0.5	0.9	2	3	0.2	1	NA	NA	NA	NA	NA	0	NA	NA	NA	NA	NA	0	NA	NA	NA	NA	NA	0	NA	NA	NA	NA	NA	0
901874	2	141	2	2	24	630	GX57	NA	NA	NA	NA	NA	0	NA	NA	NA	NA	NA	0	NA	NA	NA	NA	NA	0	NA	NA	NA	NA	NA	0	NA	NA	NA	NA	NA	0
901959	2	159	2	2	25	651	GX05	NA	NA	NA	NA	NA	0	NA	NA	NA	NA	NA	0	NA	NA	NA	NA	NA	0	NA	NA	NA	NA	NA	0	NA	NA	NA	NA	NA	0
902049	2	177	2	2	26	741	YN36	1.45	3.04	NA	1	1	1	4.3	7.8	5	4	5	1	8.7	14	1.3	1	6.2	1	9.3	18.8	1.5	1	7.5	1	10	22	1.4	1	2.5	1
902134	2	195	2	2	27	525	HAN41	NA	NA	NA	NA	NA	0	NA	NA	NA	NA	NA	0	NA	NA	NA	NA	NA	0	NA	NA	NA	NA	NA	0	NA	NA	NA	NA	NA	0
902219	2	213	2	2	28	524	HAN13	0.7	1.79	NA	1	NA	1	NA	NA	NA	NA	NA	0	NA	NA	NA	NA	NA	0	NA	NA	NA	NA	NA	0	NA	NA	NA	NA	NA	0
901263	2	15	3	3	17	629	GX29	1.4	2.89	NA	2	0.6	1	4	4.4	1	4	0.8	1	7.2	9	1.4	1	2.6	1	7.5	12.5	1.4	1	2	1	10.8	13.8	1.4	1	2.4	1
901343	2	33	3	3	18	525	HAN39	0.8	2.25	NA	1	NA	1	1.85	2	2	4	0.15	1	NA	NA	NA	NA	NA	0	NA	NA	NA	NA	NA	0	NA	NA	NA	NA	NA	0
901423	2	51	3	3	19	525	HAN48	1.2	2.72	NA	4	0.6	1	NA	NA	NA	NA	NA	0	NA	NA	NA	NA	NA	0	NA	NA	NA	NA	NA	0	NA	NA	NA	NA	NA	0
901513	2	69	3	3	20	415	GD33	0.8	1.98	1	1	0.8	1	NA	NA	NA	NA	NA	0	NA	NA	NA	NA	NA	0	NA	NA	NA	NA	NA	0	NA	NA	NA	NA	NA	0
901603	2	87	3	3	21	524	HAN31	1.6	3.18	NA	1	NA	1	4	4.3	2	4	2	1	5.8	7.8	1.1	1	2.9	1	8	9.4	3.8	2	2	1	11.4	11.2	1.3	1	2.2	1
901693	2	105	3	3	22	842	GZ01	NA	NA	NA	NA	NA	0	NA	NA	NA	NA	NA	0	NA	NA	NA	NA	NA	0	NA	NA	NA	NA	NA	0	NA	NA	NA	NA	NA	0
901783	2	123	3	3	23	412	D0210	2.2	4.86	10	1	1.1	1	4.1	8	10	4	1.9	1	7.3	13.8	1.4	1	2.3	1	9.2	17.3	1.6	1	3	1	11.1	18.8	1.7	2	3.2	1
901873	2	141	3	3	24	630	GX57	NA	NA	NA	NA	NA	0	NA	NA	NA	NA	NA	0	NA	NA	NA	NA	NA	0	NA	NA	NA	NA	NA	0	NA	NA	NA	NA	NA	0
901958	2	159	3	3	25	651	GX05	NA	NA	NA	NA	NA	0	NA	NA	NA	NA	NA	0	NA	NA	NA	NA	NA	0	NA	NA	NA	NA	NA	0	NA	NA	NA	NA	NA	0
902048	2	177	3	3	26	741	YN36	0.9	1.94	NA	1	0.8	1	1.8	1.8	4	4	0.7	1	NA	NA	NA	NA	NA	NA	4.8	5.3	1.3	1	1	1	7.5	7	1.2	1	2	1
902133	2	195	3	3	27	525	HAN41	NA	NA	NA	NA	NA	0	NA	NA	NA	NA	NA	0	NA	NA	NA	NA	NA	0	NA	NA	NA	NA	NA	0	NA	NA	NA	NA	NA	0
902218	2	213	3	3	28	524	HAN13	0.8	2.15	NA	1	0.6	1	NA	NA	NA	NA	NA	0	NA	NA	NA	NA	NA	0	NA	NA	NA	NA	NA	0	NA	NA	NA	NA	NA	0
901262	2	15	4	4	17	629	GX29	1.15	3.28	NA	1	0.6	1	4	7	3	4	0.8	1	6.4	8.6	1.3	1	2.3	1	8.8	10.9	0.9	1	3	1	10.2	13.4	1.3	1	3.1	1
901342	2	33	4	4	18	525	HAN39	1.45	3.2	NA	2	0.9	1	4.2	7.2	5	4	2	1	6.3	10.1	1.4	1	4.1	1	7.3	7.8	1.1	1	5	1	8.9	12	1.3	1	3.1	1
901422	2	51	4	4	19	525	HAN48	1	2.3	1	1	0.2	1	NA	NA	NA	NA	NA	0	NA	NA	NA	NA	NA	0	NA	NA	NA	NA	NA	0	NA	NA	NA	NA	NA	0
901512	2	69	4	4	20	415	GD33	1.1	2.93	1	1	0.9	1	4.4	3.8	2	4	1	1	6.4	8	0.9	1	2.1	1	8.5	9.7	0.8	1	3.5	1	10.7	11.2	1	1	3.2	1
901602	2	87	4	4	21	524	HAN31	1.5	3.62	1	2	0.6	1	3.8	5.5	7	4	1.8	1	5.8	9.2	1.3	1	1.9	1	7.8	11.6	1.2	1	3	1	11.3	13.4	1.6	1	2.9	1
901692	2	105	4	4	22	842	GZ01	0.9	1.92	NA	1	0.8	1	4	3.3	4	2	0.7	1	7.6	7.6	2.3	4	2.7	1	9.2	10.4	3.3	2	3.5	1	11.7	13.6	1.9	2	3.6	1
901782	2	123	4	4	23	412	D0210	1.45	2.74	NA	1	0.9	1	3.6	4.6	5	4	0.9	1	6.8	7.3	1.3	1	3.5	1	7.8	10.3	1.3	1	1.5	1	10.1	12.8	1.5	1	4.5	1
901872	2	141	4	4	24	630	GX57	NA	NA	NA	NA	NA	0	NA	NA	NA	NA	NA	0	NA	NA	NA	NA	NA	0	NA	NA	NA	NA	NA	0	NA	NA	NA	NA	NA	0
901957	2	159	4	4	25	651	GX05	0.6	1.18	NA	1	NA	1	NA	NA	NA	NA	NA	0	NA	NA	NA	NA	NA	0	NA	NA	NA	NA	NA	0	NA	NA	NA	NA	NA	0
902047	2	177	4	4	26	741	YN36	1.3	2.57	NA	1	NA	1	NA	NA	NA	NA	NA	0	NA	NA	NA	NA	NA	0	NA	NA	NA	NA	NA	0	NA	NA	NA	NA	NA	0
902132	2	195	4	4	27	525	HAN41	NA	NA	NA	NA	NA	0	NA	NA	NA	NA	NA	0	NA	NA	NA	NA	NA	0	NA	NA	NA	NA	NA	0	NA	NA	NA	NA	NA	0
902217	2	213	4	4	28	524	HAN13	0.95	1.99	NA	1	0.4	1	NA	NA	NA	NA	NA	0	NA	NA	NA	NA	NA	0	NA	NA	NA	NA	NA	0	NA	NA	NA	NA	NA	0
901261	2	15	5	5	17	629	GX29	1	2.5	NA	1	0.7	1	2.2	1.7	1	4	0.5	1	NA	NA	NA	NA	NA	0	NA	NA	NA	NA	NA	0	NA	NA	NA	NA	NA	0
901341	2	33	5	5	18	525	HAN39	1	2.81	NA	1	0.8	1	4.3	4.8	2	4	1.6	1	6.4	15.8	1	1	4.5	1	8.2	14.7	1	1	5	1	10.9	17.5	1.3	1	3.7	1
901421	2	51	5	5	19	525	HAN48	1.5	3.39	4	4	NA	1	NA	NA	NA	NA	NA	0	NA	NA	NA	NA	NA	0	NA	NA	NA	NA	NA	0	NA	NA	NA	NA	NA	0
901511	2	69	5	5	20	415	GD33	1.8	4.83	9	2	1	1	5	6.9	6	4	1.8	1	6.6	13	1.6	1	5.1	1	8.2	17.1	1.6	1	4	1	11.8	18.8	1.7	1	4.1	1
901601	2	87	5	5	21	524	HAN31	1.7	2.82	4	3	0.8	1	4	4.8	5	4	2.2	1	5.8	7.3	1.2	1	1.7	1	8	9.3	1.4	1	5.5	1	11.4	10.1	1.9	1	3.2	1
901691	2	105	5	5	22	842	GZ01	1.2	2.6	NA	1	1	1	4.6	5.4	4	4	0.6	1	7.3	8.5	1.1	1	1.3	1	8.5	10.8	2.5	2	2.5	1	11.9	12.8	1.4	1	3.3	1
901781	2	123	5	5	23	412	D0210	1.65	3.64	NA	2	0.8	1	4	6.3	2	4	1.5	1	6.8	12.4	1.5	1	5.5	1	7.8	15.9	1.7	1	3.8	1	10.1	19.8	1.7	1	4.5	1
901871	2	141	5	5	24	630	GX57	NA	NA	NA	NA	NA	0	NA	NA	NA	NA	NA	0	NA	NA	NA	NA	NA	0	NA	NA	NA	NA	NA	0	NA	NA	NA	NA	NA	0
901956	2	159	5	5	25	651	GX05	NA	NA	NA	NA	NA	0	NA	NA	NA	NA	NA	0	NA	NA	NA	NA	NA	0	NA	NA	NA	NA	NA	0	NA	NA	NA	NA	NA	0
902046	2	177	5	5	26	741	YN36	1.1	1.82	NA	1	0.5	1	NA	NA	NA	NA	NA	0	NA	NA	NA	NA	NA	0	NA	NA	NA	NA	NA	0	NA	NA	NA	NA	NA	0
902131	2	195	5	5	27	525	HAN41	NA	NA	NA	NA	NA	0	NA	NA	NA	NA	NA	0	NA	NA	NA	NA	NA	0	NA	NA	NA	NA	NA	0	NA	NA	NA	NA	NA	0
902216	2	213	5	5	28	524	HAN13	1.45	3.54	NA	1	0.5	1	3.5	6.5	4	4	3.2	1	6.9	12.5	1.4	1	3.5	1	7.2	17.4	1.4	1	7	1	9.5	20.5	1.6	1	4	1
901260	2	16	1	6	17	739	YN22	1.4	2.59	NA	1	1	1	4.5	6.5	2	4	1.8	1	6.5	8.4	1.1	1	3.1	1	7.2	12.2	3.1	1	3.8	1	10.2	13.6	6.5	1	3.1	1
901340	2	34	1	6	18	741	YN33	0.95	1.89	NA	1	0.3	1	NA	NA	NA	NA	NA	0	NA	NA	NA	NA	NA	0	NA	NA	NA	NA	NA	0	NA	NA	NA	NA	NA	0
901420	2	52	1	6	19	630	GX48	NA	NA	NA	NA	NA	0	NA	NA	NA	NA	NA	0	NA	NA	NA	NA	NA	0	NA	NA	NA	NA	NA	0	NA	NA	NA	NA	NA	0
901510	2	70	1	6	20	524	HAN29	1.8	4.32	4	1	1	1	5.1	6.5	7	4	1.7	1	6.8	10.4	1.2	1	5.1	1	9	12	1.5	1	2.5	1	11.9	12.8	1.7	1	5.6	1
901600	2	88	1	6	21	416	GD48	1.1	2.33	NA	1	0.6	1	1.6	2	3	4	0.5	1	NA	NA	NA	NA	NA	0	NA	NA	NA	NA	NA	0	NA	NA	NA	NA	NA	0
901690	2	106	1	6	22	415	GD36	NA	NA	NA	NA	NA	0	NA	NA	NA	NA	NA	0	NA	NA	NA	NA	NA	0	NA	NA	NA	NA	NA	0	NA	NA	NA	NA	NA	0
901780	2	124	1	6	23	651	GX07	1.4	3.2	NA	1	NA	1	4	4.2	3	4	0.6	1	5.2	8	1.4	1	2.7	1	6.5	11.6	1.3	1	3.8	1	9.9	13	1	1	2.3	1
901870	2	142	1	6	24	415	GD40	NA	NA	NA	NA	NA	0	NA	NA	NA	NA	NA	0	NA	NA	NA	NA	NA	0	NA	NA	NA	NA	NA	0	NA	NA	NA	NA	NA	0
901955	2	160	1	6	25	651	GX02	NA	NA	NA	NA	NA	0	NA	NA	NA	NA	NA	0	NA	NA	NA	NA	NA	0	NA	NA	NA	NA	NA	0	NA	NA	NA	NA	NA	0
902045	2	178	1	6	26	415	GD39	1	2.52	NA	1	0.7	1	NA	NA	NA	NA	NA	0	NA	NA	NA	NA	NA	0	NA	NA	NA	NA	NA	0	NA	NA	NA	NA	NA	0
902130	2	196	1	6	27	843	GZ38	NA	NA	NA	NA	NA	0	NA	NA	NA	NA	NA	0	NA	NA	NA	NA	NA	0	NA	NA	NA	NA	NA	0	NA	NA	NA	NA	NA	0
902215	2	214	1	6	28	523	HAN10	1	2.01	NA	1	0.5	1	NA	NA	NA	NA	NA	0	NA	NA	NA	NA	NA	0	NA	NA	NA	NA	NA	0	NA	NA	NA	NA	NA	0
901259	2	16	2	7	17	739	YN22	NA	NA	NA	NA	NA	0	NA	NA	NA	NA	NA	0	NA	NA	NA	NA	NA	0	NA	NA	NA	NA	NA	0	NA	NA	NA	NA	NA	0
901339	2	34	2	7	18	741	YN33	NA	NA	NA	NA	NA	0	NA	NA	NA	NA	NA	0	NA	NA	NA	NA	NA	0	NA	NA	NA	NA	NA	0	NA	NA	NA	NA	NA	0
901419	2	52	2	7	19	630	GX48	0.3	1.05	1	1	NA	1	4.7	7.6	3	4	0.9	1	6.3	14	1.3	1	3.7	1	9	19	1.3	1	4.5	1	12.3	21.2	1.5	1	3.6	1
901509	2	70	2	7	20	524	HAN29	2.5	4.83	3	2	0.9	1	5.4	7.3	5	4	2	1	7.3	12.8	1.4	1	5.1	1	9	17.2	2.2	2	4.5	1	12.1	18.6	2	1	4.3	1
901599	2	88	2	7	21	416	GD48	1.55	3.79	3	1	0.9	1	NA	NA	NA	NA	NA	0	NA	NA	NA	NA	NA	0	NA	NA	NA	NA	NA	0	NA	NA	NA	NA	NA	0
901689	2	106	2	7	22	415	GD36	1.2	2.62	NA	1	1.1	1	4.3	4	4	4	0.6	1	6.3	5.8	3.5	2	0.7	1	7.2	6.7	3	1	1.5	1	9.9	7.6	1.5	1	3.1	1
901779	2	124	2	7	23	651	GX07	NA	NA	NA	NA	NA	0	NA	NA	NA	NA	NA	0	NA	NA	NA	NA	NA	0	NA	NA	NA	NA	NA	0	NA	NA	NA	NA	NA	0
901869	2	142	2	7	24	415	GD40	0.7	1.63	NA	1	0.3	1	NA	NA	NA	NA	NA	0	NA	NA	NA	NA	NA	0	NA	NA	NA	NA	NA	0	NA	NA	NA	NA	NA	0
901954	2	160	2	7	25	651	GX02	0.7	1.42	NA	1	0.5	1	NA	NA	NA	NA	NA	0	NA	NA	NA	NA	NA	0	NA	NA	NA	NA	NA	0	NA	NA	NA	NA	NA	0
902044	2	178	2	7	26	415	GD39	0.9	2.01	NA	1	1	1	1.6	1.9	4	2	0.15	1	NA	NA	NA	NA	NA	0	NA	NA	NA	NA	NA	0	NA	NA	NA	NA	NA	0
902129	2	196	2	7	27	843	GZ38	NA	NA	NA	NA	NA	0	NA	NA	NA	NA	NA	0	NA	NA	NA	NA	NA	0	NA	NA	NA	NA	NA	0	NA	NA	NA	NA	NA	0
902214	2	214	2	7	28	523	HAN10	0.65	1.05	NA	1	0.5	1	NA	NA	NA	NA	NA	0	NA	NA	NA	NA	NA	0	NA	NA	NA	NA	NA	0	NA	NA	NA	NA	NA	0
901258	2	16	3	8	17	739	YN22	NA	NA	NA	NA	NA	0	NA	NA	NA	NA	NA	0	NA	NA	NA	NA	NA	0	NA	NA	NA	NA	NA	0	NA	NA	NA	NA	NA	0
901338	2	34	3	8	18	741	YN33	1	2.05	NA	1	0.4	1	NA	NA	NA	NA	NA	0	NA	NA	NA	NA	NA	0	NA	NA	NA	NA	NA	0	NA	NA	NA	NA	NA	0
901418	2	52	3	8	19	630	GX48	0.5	0.72	NA	1	NA	1	4.5	6.6	3	4	0.5	1	6.3	9.5	1.3	1	4.1	1	8.8	12.5	3.2	2	3.5	1	11.3	14.2	1.6	2	2.4	1
901508	2	70	3	8	20	524	HAN29	0.5	1.02	NA	NA	NA	1	NA	NA	NA	NA	NA	0	NA	NA	NA	NA	NA	0	NA	NA	NA	NA	NA	0	NA	NA	NA	NA	NA	0
901598	2	88	3	8	21	416	GD48	1.1	2.47	NA	1	0.7	1	2.4	2.8	4	4	0.8	1	NA	NA	NA	NA	NA	0	NA	NA	NA	NA	NA	0	NA	NA	NA	NA	NA	0
901688	2	106	3	8	22	415	GD36	1.6	3.71	NA	2	1.2	1	5.4	6.8	6	4	1.8	1	6.9	11.5	1.5	1	2.7	1	8.3	15.9	1.3	1	2.8	1	10.6	15.2	1.6	1	3.8	1
901778	2	124	3	8	23	651	GX07	NA	NA	NA	NA	NA	0	NA	NA	NA	NA	NA	0	NA	NA	NA	NA	NA	0	NA	NA	NA	NA	NA	0	NA	NA	NA	NA	NA	0
901868	2	142	3	8	24	415	GD40	NA	NA	NA	NA	NA	0	NA	NA	NA	NA	NA	0	NA	NA	NA	NA	NA	0	NA	NA	NA	NA	NA	0	NA	NA	NA	NA	NA	0
901953	2	160	3	8	25	651	GX02	0.8	1.83	NA	1	NA	1	NA	NA	NA	NA	NA	0	NA	NA	NA	NA	NA	0	NA	NA	NA	NA	NA	0	NA	NA	NA	NA	NA	0
902043	2	178	3	8	26	415	GD39	NA	NA	NA	NA	NA	0	NA	NA	NA	NA	NA	0	NA	NA	NA	NA	NA	0	NA	NA	NA	NA	NA	0	NA	NA	NA	NA	NA	0
902128	2	196	3	8	27	843	GZ38	NA	NA	NA	NA	NA	0	NA	NA	NA	NA	NA	0	NA	NA	NA	NA	NA	0	NA	NA	NA	NA	NA	0	NA	NA	NA	NA	NA	0
902213	2	214	3	8	28	523	HAN10	1	2.42	NA	1	0.7	1	4	5.3	3	4	3.8	1	6.9	11.7	1.8	1	3.1	1	7.5	16.3	1.6	1	7	1	10	21.5	1.8	1	3.5	1
901257	2	16	4	9	17	739	YN22	NA	NA	NA	NA	NA	0	NA	NA	NA	NA	NA	0	NA	NA	NA	NA	NA	0	NA	NA	NA	NA	NA	0	NA	NA	NA	NA	NA	0
901337	2	34	4	9	18	741	YN33	NA	NA	NA	NA	NA	0	NA	NA	NA	NA	NA	0	NA	NA	NA	NA	NA	0	NA	NA	NA	NA	NA	0	NA	NA	NA	NA	NA	0
901417	2	52	4	9	19	630	GX48	1.4	3.5	NA	1	0.6	1	NA	NA	NA	NA	NA	0	NA	NA	NA	NA	NA	0	NA	NA	NA	NA	NA	0	NA	NA	NA	NA	NA	0
901507	2	70	4	9	20	524	HAN29	NA	NA	NA	NA	NA	0	NA	NA	NA	NA	NA	0	NA	NA	NA	NA	NA	0	NA	NA	NA	NA	NA	0	NA	NA	NA	NA	NA	0
901597	2	88	4	9	21	416	GD48	1.5	3.32	3	1	0.8	1	3	5.2	4	4	2.6	1	6.6	10.6	1.3	1	3.7	1	7.3	14.6	3.2	2	3.5	1	11.9	17.3	1.9	2	4.2	1
901687	2	106	4	9	22	415	GD36	1.3	4.21	NA	2	1.2	1	5.5	7	4	4	0.9	1	6.5	10.4	1.3	1	1.4	1	7.8	14.3	1.2	1	3.8	1	10.2	17.3	1.6	1	3.7	1
901777	2	124	4	9	23	651	GX07	NA	NA	NA	NA	NA	0	NA	NA	NA	NA	NA	0	NA	NA	NA	NA	NA	0	NA	NA	NA	NA	NA	0	NA	NA	NA	NA	NA	0
901867	2	142	4	9	24	415	GD40	NA	NA	NA	NA	NA	0	NA	NA	NA	NA	NA	0	NA	NA	NA	NA	NA	0	NA	NA	NA	NA	NA	0	NA	NA	NA	NA	NA	0
901952	2	160	4	9	25	651	GX02	0.6	1.23	NA	1	NA	1	NA	NA	NA	NA	NA	0	NA	NA	NA	NA	NA	0	NA	NA	NA	NA	NA	0	NA	NA	NA	NA	NA	0
902042	2	178	4	9	26	415	GD39	1.3	3.58	1	2	1.5	1	3.6	5.5	3	4	2.8	1	5.4	10.8	1.2	1	5.7	1	8.6	19	1.3	1	6.5	1	10.3	22.3	1.4	1	5.6	1
902127	2	196	4	9	27	843	GZ38	NA	NA	NA	NA	NA	0	NA	NA	NA	NA	NA	0	NA	NA	NA	NA	NA	0	NA	NA	NA	NA	NA	0	NA	NA	NA	NA	NA	0
902212	2	214	4	9	28	523	HAN10	0.3	0.2	NA	3	0.2	1	NA	NA	NA	NA	NA	0	NA	NA	NA	NA	NA	0	NA	NA	NA	NA	NA	0	NA	NA	NA	NA	NA	0
901256	2	16	5	10	17	739	YN22	NA	NA	NA	NA	NA	0	NA	NA	NA	NA	NA	0	NA	NA	NA	NA	NA	0	NA	NA	NA	NA	NA	0	NA	NA	NA	NA	NA	0
901336	2	34	5	10	18	741	YN33	NA	NA	NA	NA	NA	0	NA	NA	NA	NA	NA	0	NA	NA	NA	NA	NA	0	NA	NA	NA	NA	NA	0	NA	NA	NA	NA	NA	0
901416	2	52	5	10	19	630	GX48	1.5	3.21	NA	NA	0.8	1	4.5	6.9	6	4	2	1	6.2	11.5	1.6	1	4.3	1	9.2	15.9	1.5	1	4.5	1	12.1	17.7	1.8	2	1.7	1
901506	2	70	5	10	20	524	HAN29	NA	NA	NA	NA	NA	0	NA	NA	NA	NA	NA	0	NA	NA	NA	NA	NA	0	NA	NA	NA	NA	NA	0	NA	NA	NA	NA	NA	0
901596	2	88	5	10	21	416	GD48	NA	NA	NA	NA	NA	0	NA	NA	NA	NA	NA	0	NA	NA	NA	NA	NA	0	NA	NA	NA	NA	NA	0	NA	NA	NA	NA	NA	0
901686	2	106	5	10	22	415	GD36	1.25	2.81	NA	1	1.1	1	5.6	6.1	4	3	1.2	1	6.6	8.5	2.4	2	1.3	1	7.2	11.4	4	1	3	1	10.1	13	1.9	1	3.2	1
901776	2	124	5	10	23	651	GX07	NA	NA	NA	NA	NA	0	NA	NA	NA	NA	NA	0	NA	NA	NA	NA	NA	0	NA	NA	NA	NA	NA	0	NA	NA	NA	NA	NA	0
901866	2	142	5	10	24	415	GD40	0.9	2.39	NA	1	0.9	1	NA	NA	NA	NA	NA	0	NA	NA	NA	NA	NA	0	NA	NA	NA	NA	NA	0	NA	NA	NA	NA	NA	0
901951	2	160	5	10	25	651	GX02	0.85	1.88	NA	1	0.8	1	NA	NA	NA	NA	NA	0	NA	NA	NA	NA	NA	0	NA	NA	NA	NA	NA	0	NA	NA	NA	NA	NA	0
902041	2	178	5	10	26	415	GD39	NA	NA	NA	NA	NA	0	NA	NA	NA	NA	NA	0	NA	NA	NA	NA	NA	0	NA	NA	NA	NA	NA	0	NA	NA	NA	NA	NA	0
902126	2	196	5	10	27	843	GZ38	0.5	0.5	NA	1	0.3	1	NA	NA	NA	NA	NA	0	NA	NA	NA	NA	NA	0	NA	NA	NA	NA	NA	0	NA	NA	NA	NA	NA	0
902211	2	214	5	10	28	523	HAN10	NA	NA	NA	NA	NA	0	NA	NA	NA	NA	NA	0	NA	NA	NA	NA	NA	0	NA	NA	NA	NA	NA	0	NA	NA	NA	NA	NA	0
901255	2	17	1	11	17	416	GD53	0.8	1.91	NA	1	0.5	1	NA	NA	NA	NA	NA	0	NA	NA	NA	NA	NA	0	NA	NA	NA	NA	NA	0	NA	NA	NA	NA	NA	0
901335	2	35	1	11	18	526	HAN58	NA	NA	NA	NA	NA	0	NA	NA	NA	NA	NA	0	NA	NA	NA	NA	NA	0	NA	NA	NA	NA	NA	0	NA	NA	NA	NA	NA	0
901505	2	71	1	11	20	741	YN30	1.1	2.32	NA	1	0.7	1	NA	NA	NA	NA	NA	0	NA	NA	NA	NA	NA	0	NA	NA	NA	NA	NA	0	NA	NA	NA	NA	NA	0
901595	2	89	1	11	21	651	GX09	1.2	3.28	NA	1	0.6	1	1.7	1.8	2	4	0.6	1	6.3	9.9	1.2	1	4.1	1	7.5	12.5	1	1	3.8	1	12.1	15	1.3	1	5.6	1
901685	2	107	1	11	22	412	D0214	1.2	2.53	NA	2	NA	1	NA	NA	NA	NA	NA	0	NA	NA	NA	NA	NA	0	NA	NA	NA	NA	NA	0	NA	NA	NA	NA	NA	0
901775	2	125	1	11	23	843	GZ25	1.7	3.07	4	1	0.9	1	4.9	6.2	3	4	3.5	1	6.5	11.8	1.4	1	2.7	1	6.3	11.5	0.8	1	3.8	1	10.2	12	1	1	3.7	1
901865	2	143	1	11	24	418	GD60	0.6	1.99	NA	1	NA	1	NA	NA	NA	NA	NA	0	NA	NA	NA	NA	NA	0	NA	NA	NA	NA	NA	0	NA	NA	NA	NA	NA	0
901950	2	161	1	11	25	843	GZ22	0.7	1.34	NA	2	0.6	1	NA	NA	NA	NA	NA	0	NA	NA	NA	NA	NA	0	NA	NA	NA	NA	NA	0	NA	NA	NA	NA	NA	0
902040	2	179	1	11	26	415	GD29	1.3	3.61	NA	1	1.5	1	5.1	9.2	6	4	3.4	1	6.2	17.1	1.4	1	5.3	1	8.8	23.4	1.4	1	7.5	1	10.2	26.5	1.6	1	7.1	1
902125	2	197	1	11	27	525	HAN47	0.7	1.01	NA	3	NA	1	NA	NA	NA	NA	NA	0	NA	NA	NA	NA	NA	0	NA	NA	NA	NA	NA	0	NA	NA	NA	NA	NA	0
902210	2	215	1	11	28	843	GZ45	0.7	2.05	NA	1	0.6	1	NA	NA	NA	NA	NA	0	NA	NA	NA	NA	NA	0	NA	NA	NA	NA	NA	0	NA	NA	NA	NA	NA	0
901254	2	17	2	12	17	416	GD53	0.85	1.84	NA	1	0.6	1	1.8	2.2	3	4	0.5	1	NA	NA	NA	NA	NA	0	NA	NA	NA	NA	NA	0	NA	NA	NA	NA	NA	0
901334	2	35	2	12	18	526	HAN58	NA	NA	NA	NA	NA	0	NA	NA	NA	NA	NA	0	NA	NA	NA	NA	NA	0	NA	NA	NA	NA	NA	0	NA	NA	NA	NA	NA	0
901504	2	71	2	12	20	741	YN30	1	1.74	2	1	0.8	1	2.7	2	1	2	0.8	1	NA	NA	NA	NA	NA	NA	4.2	2.8	1.6	1	0.3	1	3.2	2.3	1.4	1	0.4	1
901594	2	89	2	12	21	651	GX09	1	2.63	NA	1	0.3	1	NA	NA	NA	NA	NA	0	NA	NA	NA	NA	NA	0	NA	NA	NA	NA	NA	0	NA	NA	NA	NA	NA	0
901684	2	107	2	12	22	412	D0214	1.5	3.51	NA	1	1.2	1	4.2	5.4	5	4	1.8	1	6.4	8.1	1.3	1	1.9	1	7.2	10.7	3.5	2	2.8	1	10.8	13.6	1.3	1	4.5	1
901774	2	125	2	12	23	843	GZ25	NA	NA	NA	NA	NA	0	NA	NA	NA	NA	NA	0	NA	NA	NA	NA	NA	0	NA	NA	NA	NA	NA	0	NA	NA	NA	NA	NA	0
901864	2	143	2	12	24	418	GD60	1	2.38	NA	1	0.4	1	1.6	2	4	4	0.5	1	NA	NA	NA	NA	NA	0	NA	NA	NA	NA	NA	0	NA	NA	NA	NA	NA	0
901949	2	161	2	12	25	843	GZ22	NA	NA	NA	NA	NA	0	NA	NA	NA	NA	NA	0	NA	NA	NA	NA	NA	0	NA	NA	NA	NA	NA	0	NA	NA	NA	NA	NA	0
902039	2	179	2	12	26	415	GD29	NA	NA	NA	NA	NA	0	NA	NA	NA	NA	NA	0	NA	NA	NA	NA	NA	0	NA	NA	NA	NA	NA	0	NA	NA	NA	NA	NA	0
902124	2	197	2	12	27	525	HAN47	0.5	0.55	NA	1	0.2	1	NA	NA	NA	NA	NA	0	NA	NA	NA	NA	NA	0	NA	NA	NA	NA	NA	0	NA	NA	NA	NA	NA	0
902209	2	215	2	12	28	843	GZ45	0.4	0.73	NA	2	0.1	1	NA	NA	NA	NA	NA	0	NA	NA	NA	NA	NA	0	NA	NA	NA	NA	NA	0	NA	NA	NA	NA	NA	0
901253	2	17	3	13	17	416	GD53	0.95	2.32	NA	1	0.6	1	4.3	4.9	1	4	1.9	1	7.2	10.6	1	1	3.6	1	8	13	1.6	1	4.5	1	10.9	15	2.3	1	3.2	1
901333	2	35	3	13	18	526	HAN58	1.3	2.93	NA	1	NA	1	3.8	4.3	3	4	0.8	1	NA	NA	NA	NA	NA	0	NA	NA	NA	NA	NA	0	NA	NA	NA	NA	NA	0
901503	2	71	3	13	20	741	YN30	1.3	2.14	NA	1	0.6	1	1.8	1.8	2	4	0.4	1	NA	NA	NA	NA	NA	0	NA	NA	NA	NA	NA	0	NA	NA	NA	NA	NA	0
901593	2	89	3	13	21	651	GX09	0.7	1.39	NA	1	NA	1	NA	NA	NA	NA	NA	0	NA	NA	NA	NA	NA	0	NA	NA	NA	NA	NA	0	NA	NA	NA	NA	NA	0
901683	2	107	3	13	22	412	D0214	1.6	2.67	NA	1	1.2	1	4.3	5.4	3	4	1.1	1	6.4	7.5	1.5	1	3.1	1	8.2	15	1.5	1	3.8	1	10.9	19.1	1.3	1	3.2	1
901773	2	125	3	13	23	843	GZ25	2	3.38	NA	1	1.1	1	NA	NA	NA	NA	NA	0	NA	NA	NA	NA	NA	0	NA	NA	NA	NA	NA	0	NA	NA	NA	NA	NA	0
901863	2	143	3	13	24	418	GD60	0.75	2.14	NA	1	0.7	1	1.6	1.6	4	4	0.5	1	NA	NA	NA	NA	NA	0	NA	NA	NA	NA	NA	0	NA	NA	NA	NA	NA	0
901948	2	161	3	13	25	843	GZ22	1.15	2.33	NA	1	1.2	1	NA	NA	NA	NA	NA	0	NA	NA	NA	NA	NA	0	NA	NA	NA	NA	NA	0	NA	NA	NA	NA	NA	0
902038	2	179	3	13	26	415	GD29	0.5	0.87	NA	1	0.4	1	NA	NA	NA	NA	NA	0	NA	NA	NA	NA	NA	0	NA	NA	NA	NA	NA	0	NA	NA	NA	NA	NA	0
902123	2	197	3	13	27	525	HAN47	0.6	0.81	1	2	0.1	1	NA	NA	NA	NA	NA	0	NA	NA	NA	NA	NA	0	NA	NA	NA	NA	NA	0	NA	NA	NA	NA	NA	0
902208	2	215	3	13	28	843	GZ45	NA	NA	NA	NA	NA	0	NA	NA	NA	NA	NA	0	NA	NA	NA	NA	NA	0	NA	NA	NA	NA	NA	0	NA	NA	NA	NA	NA	0
901252	2	17	4	14	17	416	GD53	0.35	0.64	NA	1	0.2	1	NA	NA	NA	NA	NA	0	NA	NA	NA	NA	NA	0	NA	NA	NA	NA	NA	0	NA	NA	NA	NA	NA	0
901332	2	35	4	14	18	526	HAN58	1.1	3.07	NA	1	0.6	1	3.7	5.6	2	4	1.6	1	6.8	7	1	1	2.5	1	8.2	9.5	3.5	2	2	1	11.3	10	1.8	1	2.7	1
901502	2	71	4	14	20	741	YN30	0.7	1.43	NA	1	NA	1	4.1	3.7	4	4	1.2	1	NA	8.5	NA	NA	NA	NA	6.2	9	1.7	1	4.5	1	11.2	9.6	1.8	1	2.3	1
901592	2	89	4	14	21	651	GX09	NA	NA	NA	NA	NA	0	NA	NA	NA	NA	NA	0	NA	NA	NA	NA	NA	0	NA	NA	NA	NA	NA	0	NA	NA	NA	NA	NA	0
901682	2	107	4	14	22	412	D0214	1.7	3.74	3	1	1.2	1	4.5	5.2	3	4	1.6	1	5.9	8.6	1.5	1	2.2	1	7.8	10.8	1.5	1	3.8	1	11.4	13	1.7	1	4.5	1
901772	2	125	4	14	23	843	GZ25	1.4	2.86	NA	1	0.9	1	NA	NA	NA	NA	NA	0	NA	NA	NA	NA	NA	0	NA	NA	NA	NA	NA	0	NA	NA	NA	NA	NA	0
901862	2	143	4	14	24	418	GD60	NA	NA	NA	NA	NA	0	NA	NA	NA	NA	NA	0	NA	NA	NA	NA	NA	0	NA	NA	NA	NA	NA	0	NA	NA	NA	NA	NA	0
901947	2	161	4	14	25	843	GZ22	0.5	0.74	NA	1	0.2	1	NA	NA	NA	NA	NA	0	NA	NA	NA	NA	NA	0	NA	NA	NA	NA	NA	0	NA	NA	NA	NA	NA	0
902037	2	179	4	14	26	415	GD29	0.8	1.72	1	2	0.4	1	NA	NA	NA	NA	NA	0	NA	NA	NA	NA	NA	0	NA	NA	NA	NA	NA	0	NA	NA	NA	NA	NA	0
902122	2	197	4	14	27	525	HAN47	0.7	1.17	NA	1	NA	1	NA	NA	NA	NA	NA	0	NA	NA	NA	NA	NA	0	NA	NA	NA	NA	NA	0	NA	NA	NA	NA	NA	0
902207	2	215	4	14	28	843	GZ45	0.9	1.87	NA	1	NA	1	NA	NA	NA	NA	NA	0	NA	NA	NA	NA	NA	0	NA	NA	NA	NA	NA	0	NA	NA	NA	NA	NA	0
901251	2	17	5	15	17	416	GD53	1	2.09	NA	1	0.5	1	3.8	3	1	4	0.8	1	7.4	8	1.7	1	2.8	1	8.2	11.5	1.9	1	2.8	1	11.1	14	1.8	1	2.2	1
901331	2	35	5	15	18	526	HAN58	1.3	3.4	NA	1	NA	1	3.7	4.9	5	4	1.2	1	6.4	6.9	0.9	1	2.3	1	8.2	9.3	0.9	1	2.8	1	11.2	10.9	1.8	1	2.5	1
901501	2	71	5	15	20	741	YN30	1.2	2.2	NA	2	NA	1	NA	NA	NA	NA	NA	0	NA	NA	NA	NA	NA	0	NA	NA	NA	NA	NA	0	NA	NA	NA	NA	NA	0
901591	2	89	5	15	21	651	GX09	NA	NA	NA	NA	NA	0	NA	NA	NA	NA	NA	0	NA	NA	NA	NA	NA	0	NA	NA	NA	NA	NA	0	NA	NA	NA	NA	NA	0
901681	2	107	5	15	22	412	D0214	1.4	2.76	NA	2	0.8	1	3.3	2.9	2	4	0.6	1	NA	NA	NA	NA	NA	NA	5	3.7	2.7	1	1	1	7.9	4	1.7	1	1.2	1
901771	2	125	5	15	23	843	GZ25	NA	NA	NA	NA	NA	0	NA	NA	NA	NA	NA	0	NA	NA	NA	NA	NA	0	NA	NA	NA	NA	NA	0	NA	NA	NA	NA	NA	0
901861	2	143	5	15	24	418	GD60	1.2	2.46	2	4	0.5	1	3.9	7	5	4	1.9	1	6.7	8.3	1	1.2	2.5	1	7	10	1	1	4.5	1	9.8	11.5	1.3	1	2.3	1
901946	2	161	5	15	25	843	GZ22	0.9	1.17	NA	1	0.7	1	1.5	1.6	3	4	0.05	1	NA	NA	NA	NA	NA	0	NA	NA	NA	NA	NA	0	NA	NA	NA	NA	NA	0
902036	2	179	5	15	26	415	GD29	NA	NA	NA	NA	NA	0	NA	NA	NA	NA	NA	0	NA	NA	NA	NA	NA	0	NA	NA	NA	NA	NA	0	NA	NA	NA	NA	NA	0
902121	2	197	5	15	27	525	HAN47	0.8	1.28	NA	1	0.6	1	NA	NA	NA	NA	NA	0	NA	NA	NA	NA	NA	0	NA	NA	NA	NA	NA	0	NA	NA	NA	NA	NA	0
902206	2	215	5	15	28	843	GZ45	NA	NA	NA	NA	NA	0	NA	NA	NA	NA	NA	0	NA	NA	NA	NA	NA	0	NA	NA	NA	NA	NA	0	NA	NA	NA	NA	NA	0
901250	2	18	1	16	17	651	GX06	0.9	2.46	NA	1	NA	1	1.75	1.9	1	4	0.3	1	NA	NA	NA	NA	NA	0	NA	NA	NA	NA	NA	0	NA	NA	NA	NA	NA	0
901330	2	36	1	16	18	741	YN32	1.5	3.76	NA	1	0.7	1	5	6.2	4	4	2.1	1	6.3	9.2	1	1	2.4	1	8.5	11.9	4.8	2	3.5	1	10.6	13.3	6.5	1	2.3	1
901415	2	54	1	16	19	412	D0215	2.05	3.45	6	2	0.8	1	NA	NA	NA	NA	NA	0	NA	NA	NA	NA	NA	0	NA	NA	NA	NA	NA	0	NA	NA	NA	NA	NA	0
901500	2	72	1	16	20	628	GX14	1.1	1.94	2	1	0.2	1	1.6	1.4	1	4	0.1	1	NA	NA	NA	NA	NA	0	NA	NA	NA	NA	NA	0	NA	NA	NA	NA	NA	0
901590	2	90	1	16	21	416	GD51	1.3	2.79	2	3	1	1	NA	NA	NA	NA	NA	0	NA	NA	NA	NA	NA	0	NA	NA	NA	NA	NA	0	NA	NA	NA	NA	NA	0
901680	2	108	1	16	22	843	GZ24	NA	NA	NA	NA	NA	0	NA	NA	NA	NA	NA	0	NA	NA	NA	NA	NA	0	NA	NA	NA	NA	NA	0	NA	NA	NA	NA	NA	0
901770	2	126	1	16	23	526	HAN57	1.2	2.46	NA	1	0.7	1	4.7	5.2	2	4	0.8	1	6.9	10.3	1.2	1	3.1	1	8.2	12.2	1	1	3.8	1	10.2	13.8	1.4	1	3.1	1
901860	2	144	1	16	24	418	GD62	0.9	2.03	NA	1	0.4	1	1.7	1.8	2	4	0.4	1	NA	NA	NA	NA	NA	0	NA	NA	NA	NA	NA	0	NA	NA	NA	NA	NA	0
901945	2	162	1	16	25	412	D0202	0.9	1.35	NA	1	0.8	1	1.9	2	4	4	0.4	1	NA	NA	NA	NA	NA	0	NA	NA	NA	NA	NA	0	NA	NA	NA	NA	NA	0
902035	2	180	1	16	26	416	GD52	1.4	3.55	1	1	1.5	1	3.6	6.4	5	4	0.7	1	6.3	11.9	1.5	1	3.2	1	7.2	11	1.5	1	6	1	9.8	12.7	1.7	1	3.4	1
902120	2	198	1	16	27	523	HAN08	0.6	0.27	NA	1	0.3	1	NA	NA	NA	NA	NA	0	NA	NA	NA	NA	NA	0	NA	NA	NA	NA	NA	0	NA	NA	NA	NA	NA	0
902205	2	216	1	16	28	842	GZ12	0.9	2.2	NA	1	0.4	1	NA	NA	NA	NA	NA	0	NA	NA	NA	NA	NA	0	NA	NA	NA	NA	NA	0	NA	NA	NA	NA	NA	0
901249	2	18	2	17	17	651	GX06	1.2	2.71	NA	1	0.6	1	4	4.5	2	4	1.5	1	6.8	8.7	1.3	1	3.1	1	7.5	6.3	1	1	3.3	1	10.1	11.6	1.3	1	2.4	1
901329	2	36	2	17	18	741	YN32	NA	NA	NA	NA	NA	0	NA	NA	NA	NA	NA	0	NA	NA	NA	NA	NA	0	NA	NA	NA	NA	NA	0	NA	NA	NA	NA	NA	0
901414	2	54	2	17	19	412	D0215	NA	NA	NA	NA	NA	0	NA	NA	NA	NA	NA	0	NA	NA	NA	NA	NA	0	NA	NA	NA	NA	NA	0	NA	NA	NA	NA	NA	0
901499	2	72	2	17	20	628	GX14	0.7	1.79	NA	1	NA	1	1.7	1.5	1	4	0.5	1	NA	NA	NA	NA	NA	0	NA	NA	NA	NA	NA	0	NA	NA	NA	NA	NA	0
901589	2	90	2	17	21	416	GD51	1.2	2.68	4	3	NA	1	NA	NA	NA	NA	NA	0	NA	NA	NA	NA	NA	0	NA	NA	NA	NA	NA	0	NA	NA	NA	NA	NA	0
901679	2	108	2	17	22	843	GZ24	1.2	2.58	4	2	0.5	1	NA	NA	NA	NA	NA	0	NA	NA	NA	NA	NA	0	NA	NA	NA	NA	NA	0	NA	NA	NA	NA	NA	0
901769	2	126	2	17	23	526	HAN57	1.8	3.48	NA	1	0.7	1	4.5	6	6	4	1.8	1	6.9	8.5	1.5	1	2.5	1	7.5	10	1.6	1	2.5	1	10.6	11.2	1.6	1	2.7	1
901859	2	144	2	17	24	418	GD62	1.5	3.53	1	NA	1	1	3.3	6.5	6	4	2.9	1	6.9	10.8	1.5	1	3.1	1	7.5	12.9	1.2	1	4	1	10.1	18.6	1.3	2	3.8	1
901944	2	162	2	17	25	412	D0202	NA	NA	NA	NA	NA	0	NA	NA	NA	NA	NA	0	NA	NA	NA	NA	NA	0	NA	NA	NA	NA	NA	0	NA	NA	NA	NA	NA	0
902034	2	180	2	17	26	416	GD52	1.5	3.88	5	1	1.5	1	4	6.6	5	4	1.2	1	6.3	10.3	1.5	1	4.1	1	7	15	1.4	1	3	1	11.2	17	1.6	1	2.1	1
902119	2	198	2	17	27	523	HAN08	NA	NA	NA	NA	NA	0	NA	NA	NA	NA	NA	0	NA	NA	NA	NA	NA	0	NA	NA	NA	NA	NA	0	NA	NA	NA	NA	NA	0
902204	2	216	2	17	28	842	GZ12	1.3	2.3	4	1	0.7	1	NA	NA	NA	NA	NA	0	NA	NA	NA	NA	NA	0	NA	NA	NA	NA	NA	0	NA	NA	NA	NA	NA	0
901248	2	18	3	18	17	651	GX06	1.3	3.31	NA	1	0.7	1	4.3	6.5	3	4	2.1	1	7.2	11.6	1.4	1	3.2	1	8.5	14.5	1.2	1	3.8	1	10.6	18.8	1.4	1	2.7	1
901328	2	36	3	18	18	741	YN32	1.3	2.77	NA	1	0.8	1	4.8	6.4	4	4	2.2	1	6.2	9.2	1	1	4.3	1	7.3	10.3	1	1	3.8	1	10.1	15.1	1.3	1	3.7	1
901413	2	54	3	18	19	412	D0215	1.15	2.74	NA	1	0.3	1	3.7	5.8	3	4	0.9	1	6.3	7.8	1.1	1	2.7	1	8.5	11.2	1	1	3.8	1	11.5	17.2	1.5	1	3.5	1
901498	2	72	3	18	20	628	GX14	NA	NA	NA	NA	NA	0	NA	NA	NA	NA	NA	0	NA	NA	NA	NA	NA	0	NA	NA	NA	NA	NA	0	NA	NA	NA	NA	NA	0
901588	2	90	3	18	21	416	GD51	0.4	1.02	NA	1	NA	1	NA	NA	NA	NA	NA	0	NA	NA	NA	NA	NA	0	NA	NA	NA	NA	NA	0	NA	NA	NA	NA	NA	0
901678	2	108	3	18	22	843	GZ24	NA	NA	NA	NA	NA	0	NA	NA	NA	NA	NA	0	NA	NA	NA	NA	NA	0	NA	NA	NA	NA	NA	0	NA	NA	NA	NA	NA	0
901768	2	126	3	18	23	526	HAN57	1.65	3.36	5	1	1	1	3.1	6	7	4	3.2	1	6	9	1.5	1	2.7	1	7.3	12	1.5	1	3.5	1	10.7	13.6	1.1	1	3.8	1
901858	2	144	3	18	24	418	GD62	1	2.53	2	3	0.5	1	3.1	3.8	3	4	0.7	1	6.9	6.3	1	1	2.9	1	7.2	10.8	0.8	1	4.8	1	10.2	12	1	1	3.8	1
901943	2	162	3	18	25	412	D0202	NA	NA	NA	NA	NA	0	NA	NA	NA	NA	NA	0	NA	NA	NA	NA	NA	0	NA	NA	NA	NA	NA	0	NA	NA	NA	NA	NA	0
902033	2	180	3	18	26	416	GD52	1.5	4.48	NA	1	1.7	1	3.9	7.5	5	4	1.8	1	6.3	12.1	1.4	1	3.8	1	7.2	14.8	1.4	1	6	1	10.5	16.8	1.6	1	4.3	1
902118	2	198	3	18	27	523	HAN08	NA	NA	NA	NA	NA	0	NA	NA	NA	NA	NA	0	NA	NA	NA	NA	NA	0	NA	NA	NA	NA	NA	0	NA	NA	NA	NA	NA	0
902203	2	216	3	18	28	842	GZ12	1.45	2.29	1	1	0.3	1	NA	NA	NA	NA	NA	0	NA	NA	NA	NA	NA	0	NA	NA	NA	NA	NA	0	NA	NA	NA	NA	NA	0
901247	2	18	4	19	17	651	GX06	0.6	1.52	NA	1	NA	1	NA	NA	NA	NA	NA	0	NA	NA	NA	NA	NA	0	NA	NA	NA	NA	NA	0	NA	NA	NA	NA	NA	0
901327	2	36	4	19	18	741	YN32	NA	NA	NA	NA	NA	0	NA	NA	NA	NA	NA	0	NA	NA	NA	NA	NA	0	NA	NA	NA	NA	NA	0	NA	NA	NA	NA	NA	0
901412	2	54	4	19	19	412	D0215	1.71	3.36	NA	1	0.8	1	4	5.8	4	4	0.6	1	6.2	9.3	1.6	1	3.2	1	8	12.5	1.5	1	3.8	1	11.5	15.6	1.7	1	2.4	1
901497	2	72	4	19	20	628	GX14	0.9	1.79	NA	1	0.3	1	NA	NA	NA	NA	NA	0	NA	NA	NA	NA	NA	0	NA	NA	NA	NA	NA	0	NA	NA	NA	NA	NA	0
901587	2	90	4	19	21	416	GD51	1.5	3.34	6	1	1	1	4.8	7.2	5	4	3	1	6.6	15	1.2	1	4.3	1	8	23.3	1.3	1	3.5	1	12.6	24.5	1.6	1	5.3	1
901677	2	108	4	19	22	843	GZ24	1.8	2.98	NA	2	1.1	1	4.3	4.9	4	4	2.1	1	7.4	10.5	1.5	1	3.8	1	8.5	15	2.4	2	4.8	1	10.1	16.4	0.1	1	3.7	1
901767	2	126	4	19	23	526	HAN57	NA	NA	NA	NA	NA	0	NA	NA	NA	NA	NA	0	NA	NA	NA	NA	NA	0	NA	NA	NA	NA	NA	0	NA	NA	NA	NA	NA	0
901857	2	144	4	19	24	418	GD62	1.5	3.34	4	2	0.8	1	3	6	7	4	3	1	6.9	10.1	1.4	1	3.5	1	7.5	12.4	3	2	4	1	10.1	16.5	1.6	1	4.5	1
901942	2	162	4	19	25	412	D0202	NA	NA	NA	NA	NA	0	NA	NA	NA	NA	NA	0	NA	NA	NA	NA	NA	0	NA	NA	NA	NA	NA	0	NA	NA	NA	NA	NA	0
902032	2	180	4	19	26	416	GD52	NA	NA	NA	NA	NA	0	NA	NA	NA	NA	NA	0	NA	NA	NA	NA	NA	0	NA	NA	NA	NA	NA	0	NA	NA	NA	NA	NA	0
902117	2	198	4	19	27	523	HAN08	0.65	1.01	NA	1	0.5	1	NA	NA	NA	NA	NA	0	NA	NA	NA	NA	NA	0	NA	NA	NA	NA	NA	0	NA	NA	NA	NA	NA	0
902202	2	216	4	19	28	842	GZ12	0.85	1.47	NA	1	0.6	1	NA	NA	NA	NA	NA	0	NA	NA	NA	NA	NA	0	NA	NA	NA	NA	NA	0	NA	NA	NA	NA	NA	0
901246	2	18	5	20	17	651	GX06	1.4	3.1	NA	1	0.9	1	4.4	5.4	4	4	0.8	1	7.4	10.4	1.3	1	3.1	1	7.8	9.5	1	1	3.8	1	9.4	11.4	1.3	1	3.1	1
901326	2	36	5	20	18	741	YN32	1	1.66	NA	1	NA	1	NA	NA	NA	NA	NA	0	NA	NA	NA	NA	NA	0	NA	NA	NA	NA	NA	0	NA	NA	NA	NA	NA	0
901411	2	54	5	20	19	412	D0215	1.5	3.39	1	1	NA	1	3.8	4.8	2	4	0.4	1	5.9	7.5	1.4	1	1.9	1	7	9.8	1.3	1	2.5	1	10.9	9.3	1.5	1	2.8	1
901496	2	72	5	20	20	628	GX14	NA	NA	NA	NA	NA	0	NA	NA	NA	NA	NA	0	NA	NA	NA	NA	NA	0	NA	NA	NA	NA	NA	0	NA	NA	NA	NA	NA	0
901586	2	90	5	20	21	416	GD51	1.8	4.17	3	3	1.2	1	NA	NA	NA	NA	NA	0	NA	NA	NA	NA	NA	0	NA	NA	NA	NA	NA	0	NA	NA	NA	NA	NA	0
901676	2	108	5	20	22	843	GZ24	1.5	2.87	1	4	0.8	1	NA	NA	NA	NA	NA	0	NA	NA	NA	NA	NA	0	NA	NA	NA	NA	NA	0	NA	NA	NA	NA	NA	0
901766	2	126	5	20	23	526	HAN57	1.65	3.7	2	3	NA	1	5	6.7	5	4	2.6	1	6.3	11.2	1.5	1	3.5	1	7.8	14.6	1.5	1	3	1	10.8	15.7	1.7	1	4.2	1
901856	2	144	5	20	24	418	GD62	NA	NA	NA	NA	NA	0	NA	NA	NA	NA	NA	0	NA	NA	NA	NA	NA	0	NA	NA	NA	NA	NA	0	NA	NA	NA	NA	NA	0
901941	2	162	5	20	25	412	D0202	1.1	3.18	NA	1	1.2	1	4.2	6.7	3	4	1.5	1	NA	NA	NA	NA	NA	0	NA	NA	NA	NA	NA	0	NA	NA	NA	NA	NA	0
902031	2	180	5	20	26	416	GD52	1.1	2.03	NA	2	1	1	NA	NA	NA	NA	NA	0	NA	NA	NA	NA	NA	0	NA	NA	NA	NA	NA	0	NA	NA	NA	NA	NA	0
902116	2	198	5	20	27	523	HAN08	NA	NA	NA	NA	NA	0	NA	NA	NA	NA	NA	0	NA	NA	NA	NA	NA	0	NA	NA	NA	NA	NA	0	NA	NA	NA	NA	NA	0
902201	2	216	5	20	28	842	GZ12	0.5	0.81	NA	1	0.1	1	NA	NA	NA	NA	NA	0	NA	NA	NA	NA	NA	0	NA	NA	NA	NA	NA	0	NA	NA	NA	NA	NA	0
901155	2	1	1	21	16	526	HAN52	NA	NA	NA	NA	NA	0	NA	NA	NA	NA	NA	0	NA	NA	NA	NA	NA	0	NA	NA	NA	NA	NA	0	NA	NA	NA	NA	NA	0
901245	2	19	1	21	17	651	GX08	1.2	2.03	NA	1	0.3	1	3.8	3.8	1	4	0.1	1	5.9	5.4	1.1	1	1.8	1	7	11.2	3.3	1	1.8	1	8.8	5.5	2.4	1	3.2	1
901325	2	37	1	21	18	412	D0201	1.2	1.95	1	4	0.6	1	1.8	2	3	4	0.3	1	NA	NA	NA	NA	NA	0	NA	NA	NA	NA	NA	0	NA	NA	NA	NA	NA	0
901410	2	55	1	21	19	753	YN43	1.8	4.11	4	2	1.2	1	3.8	5.8	6	4	1.4	1	5.6	8.5	1.7	1	1.9	1	8	10.8	1.5	1.5	2.5	1	11.1	11.6	1.6	1	4.1	1
901495	2	73	1	21	20	628	GX17	0.7	1.78	NA	1	0.7	1	NA	NA	NA	NA	NA	0	NA	NA	NA	NA	NA	0	NA	NA	NA	NA	NA	0	NA	NA	NA	NA	NA	0
901585	2	91	1	21	21	741	YN27	1.05	1.48	NA	1	0.2	1	NA	NA	NA	NA	NA	0	NA	NA	NA	NA	NA	0	NA	NA	NA	NA	NA	0	NA	NA	NA	NA	NA	0
901675	2	109	1	21	22	843	GZ37	NA	NA	NA	NA	NA	0	NA	NA	NA	NA	NA	0	NA	NA	NA	NA	NA	0	NA	NA	NA	NA	NA	0	NA	NA	NA	NA	NA	0
901765	2	127	1	21	23	526	HAN56	1.45	2.67	2	1	0.4	1	5.1	4.4	2	4	1.2	1	6.3	7.5	5.4	3	1.7	1	7	10	4	2	2.8	1	10.2	11.5	3	1	3.6	1
901855	2	145	1	21	24	739	YN16	NA	NA	NA	NA	NA	0	NA	NA	NA	NA	NA	0	NA	NA	NA	NA	NA	0	NA	NA	NA	NA	NA	0	NA	NA	NA	NA	NA	0
901940	2	163	1	21	25	413	D0405	NA	NA	NA	NA	NA	0	NA	NA	NA	NA	NA	0	NA	NA	NA	NA	NA	0	NA	NA	NA	NA	NA	0	NA	NA	NA	NA	NA	0
902030	2	181	1	21	26	415	GD42	2	4.51	5	3	1.2	1	4.8	7.3	5	4	3	1	6.8	13.6	1.6	1	5.7	1	7.2	16	1.7	1	7	1	9.9	17.6	1.7	1	6.7	1
902115	2	199	1	21	27	524	HAN14	NA	NA	NA	NA	NA	0	NA	NA	NA	NA	NA	0	NA	NA	NA	NA	NA	0	NA	NA	NA	NA	NA	0	NA	NA	NA	NA	NA	0
902200	2	217	1	21	28	628	GX16	0.5	0.74	1	1	NA	1	NA	NA	NA	NA	NA	0	NA	NA	NA	NA	NA	0	NA	NA	NA	NA	NA	0	NA	NA	NA	NA	NA	0
901154	2	1	2	22	16	526	HAN52	NA	NA	NA	NA	NA	0	NA	NA	NA	NA	NA	0	NA	NA	NA	NA	NA	0	NA	NA	NA	NA	NA	0	NA	NA	NA	NA	NA	0
901244	2	19	2	22	17	651	GX08	1.4	2.76	NA	1	0.6	1	4.8	5.8	2	4	2.2	1	7.6	8.5	1.4	1	3.4	1	8.8	11.3	4.5	2	3.8	1	12.3	12.8	1.4	1	4.1	1
901324	2	37	2	22	18	412	D0201	NA	NA	NA	NA	NA	0	NA	NA	NA	NA	NA	0	NA	NA	NA	NA	NA	0	NA	NA	NA	NA	NA	0	NA	NA	NA	NA	NA	0
901409	2	55	2	22	19	753	YN43	1.5	3.35	6	1	0.8	1	3.8	4.9	2	4	0.8	1	5.7	8.6	1.4	1	1.7	1	8.2	10.4	1.5	1	3.8	1	10.9	12.3	1.6	1	2.8	1
901494	2	73	2	22	20	628	GX17	1.4	3.42	NA	1	0.5	1	4.3	6	3	4	0.7	1	6.6	10.5	1.3	1	2.9	1	8.5	14.1	1.4	1	4	1	10.8	16.1	1.6	1	3.6	1
901584	2	91	2	22	21	741	YN27	0.85	1.35	NA	1	NA	1	NA	NA	NA	NA	NA	0	NA	NA	NA	NA	NA	0	NA	NA	NA	NA	NA	0	NA	NA	NA	NA	NA	0
901674	2	109	2	22	22	843	GZ37	NA	NA	NA	NA	NA	0	NA	NA	NA	NA	NA	0	NA	NA	NA	NA	NA	0	NA	NA	NA	NA	NA	0	NA	NA	NA	NA	NA	0
901764	2	127	2	22	23	526	HAN56	1.7	3.74	12	2	0.9	1	4.2	7.5	10	4	3	1	6.1	10.1	1.5	1	2.5	1	8	12.4	1.5	1	4	1	10.1	13.6	3.7	2	2.8	1
901854	2	145	2	22	24	739	YN16	NA	NA	NA	NA	NA	0	NA	NA	NA	NA	NA	0	NA	NA	NA	NA	NA	0	NA	NA	NA	NA	NA	0	NA	NA	NA	NA	NA	0
901939	2	163	2	22	25	413	D0405	0.6	1.23	NA	1	0.5	1	NA	NA	NA	NA	NA	0	NA	NA	NA	NA	NA	0	NA	NA	NA	NA	NA	0	NA	NA	NA	NA	NA	0
902029	2	181	2	22	26	415	GD42	1.15	2.37	NA	1	1.3	1	4.7	4.6	3	4	0.7	1	6.9	9.2	1.2	1	5.1	1	7.2	14.2	1.1	1	5	1	10.7	17.5	1.2	1	2.8	1
902114	2	199	2	22	27	524	HAN14	NA	NA	NA	NA	NA	0	NA	NA	NA	NA	NA	0	NA	NA	NA	NA	NA	0	NA	NA	NA	NA	NA	0	NA	NA	NA	NA	NA	0
902199	2	217	2	22	28	628	GX16	0.7	1.89	NA	1	NA	1	NA	NA	NA	NA	NA	0	NA	NA	NA	NA	NA	0	NA	NA	NA	NA	NA	0	NA	NA	NA	NA	NA	0
901153	2	1	3	23	16	526	HAN52	1.55	2.44	NA	4	0.5	1	4.6	6.7	6	4	4	1	7.2	10.9	1.5	1	4.3	1	8.6	14.6	1.6	1	4.8	1	12.4	17.2	1.6	1	3.6	1
901243	2	19	3	23	17	651	GX08	NA	NA	NA	NA	NA	0	NA	NA	NA	NA	NA	0	NA	NA	NA	NA	NA	0	NA	NA	NA	NA	NA	0	NA	NA	NA	NA	NA	0
901323	2	37	3	23	18	412	D0201	NA	NA	NA	NA	NA	0	NA	NA	NA	NA	NA	0	NA	NA	NA	NA	NA	0	NA	NA	NA	NA	NA	0	NA	NA	NA	NA	NA	0
901408	2	55	3	23	19	753	YN43	1.62	3.97	3	2	1.1	1	3.9	6.4	5	4	0.4	1	6	10.2	1.6	1	2.7	1	9	15.4	1.1	1	3.8	1	11.7	13.7	2.6	2	2.8	1
901493	2	73	3	23	20	628	GX17	1.5	3.96	NA	1	0.7	1	NA	NA	NA	NA	NA	0	NA	NA	NA	NA	NA	0	NA	NA	NA	NA	NA	0	NA	NA	NA	NA	NA	0
901583	2	91	3	23	21	741	YN27	1.5	3.41	3	2	0.9	1	4.8	6.4	4	4	2.3	1	7.5	8.9	1.5	1	3.1	1	8.2	14.7	1.3	1	3	1	11.8	16.2	1.6	1	3.9	1
901673	2	109	3	23	22	843	GZ37	1.2	2.62	1	4	1.3	1	NA	NA	NA	NA	NA	0	NA	NA	NA	NA	NA	0	NA	NA	NA	NA	NA	0	NA	NA	NA	NA	NA	0
901763	2	127	3	23	23	526	HAN56	0.9	3.06	NA	1	NA	1	NA	NA	NA	NA	NA	0	NA	NA	NA	NA	NA	0	NA	NA	NA	NA	NA	0	NA	NA	NA	NA	NA	0
901853	2	145	3	23	24	739	YN16	NA	NA	NA	NA	NA	0	NA	NA	NA	NA	NA	0	NA	NA	NA	NA	NA	0	NA	NA	NA	NA	NA	0	NA	NA	NA	NA	NA	0
901938	2	163	3	23	25	413	D0405	NA	NA	NA	NA	NA	0	NA	NA	NA	NA	NA	0	NA	NA	NA	NA	NA	0	NA	NA	NA	NA	NA	0	NA	NA	NA	NA	NA	0
902028	2	181	3	23	26	415	GD42	2.15	5.2	1	3	2	1	5.1	7.8	7	4	4.2	1	6.8	14.7	1.1	1	4.7	1	7.2	19.5	1.1	1	7	1	10.2	21.5	1.2	1	6.6	1
902113	2	199	3	23	27	524	HAN14	NA	NA	NA	NA	NA	0	NA	NA	NA	NA	NA	0	NA	NA	NA	NA	NA	0	NA	NA	NA	NA	NA	0	NA	NA	NA	NA	NA	0
902198	2	217	3	23	28	628	GX16	1.2	2.52	NA	1	0.6	1	3.6	3.5	1	4	0.7	1	6.8	6.6	2.7	3	2.7	1	8	10.7	2	2	3	1	10.5	13.5	2.5	2	2.8	1
901152	2	1	4	24	16	526	HAN52	NA	NA	NA	NA	NA	0	NA	NA	NA	NA	NA	0	NA	NA	NA	NA	NA	0	NA	NA	NA	NA	NA	0	NA	NA	NA	NA	NA	0
901242	2	19	4	24	17	651	GX08	1.2	2.34	NA	1	NA	1	1.9	2	3	4	0.35	1	NA	NA	NA	NA	NA	0	NA	NA	NA	NA	NA	0	NA	NA	NA	NA	NA	0
901322	2	37	4	24	18	412	D0201	1.75	4.02	2	3	0.9	1	4.5	5.2	5	4	4	1	6.2	9.5	1	1	3.3	1	8.5	12.3	1	1	3.5	1	10.3	14.3	1.3	1	3.6	1
901407	2	55	4	24	19	753	YN43	NA	NA	NA	NA	NA	0	NA	NA	NA	NA	NA	0	NA	NA	NA	NA	NA	0	NA	NA	NA	NA	NA	0	NA	NA	NA	NA	NA	0
901492	2	73	4	24	20	628	GX17	1	2.14	1	1	0.7	1	NA	NA	NA	NA	NA	0	NA	NA	NA	NA	NA	0	NA	NA	NA	NA	NA	0	NA	NA	NA	NA	NA	0
901582	2	91	4	24	21	741	YN27	1.2	2.05	NA	1	0.2	1	NA	NA	NA	NA	NA	0	NA	NA	NA	NA	NA	0	NA	NA	NA	NA	NA	0	NA	NA	NA	NA	NA	0
901672	2	109	4	24	22	843	GZ37	NA	NA	NA	NA	NA	0	NA	NA	NA	NA	NA	0	NA	NA	NA	NA	NA	0	NA	NA	NA	NA	NA	0	NA	NA	NA	NA	NA	0
901762	2	127	4	24	23	526	HAN56	NA	NA	NA	NA	NA	0	NA	NA	NA	NA	NA	0	NA	NA	NA	NA	NA	0	NA	NA	NA	NA	NA	0	NA	NA	NA	NA	NA	0
901852	2	145	4	24	24	739	YN16	1.3	2.97	NA	1	0.7	1	NA	NA	NA	NA	NA	0	NA	NA	NA	NA	NA	0	NA	NA	NA	NA	NA	0	NA	NA	NA	NA	NA	0
901937	2	163	4	24	25	413	D0405	1.2	2.51	6	1	NA	1	NA	NA	NA	NA	NA	0	NA	NA	NA	NA	NA	0	NA	NA	NA	NA	NA	0	NA	NA	NA	NA	NA	0
902027	2	181	4	24	26	415	GD42	NA	NA	NA	NA	NA	0	NA	NA	NA	NA	NA	0	NA	NA	NA	NA	NA	0	NA	NA	NA	NA	NA	0	NA	NA	NA	NA	NA	0
902112	2	199	4	24	27	524	HAN14	NA	NA	NA	NA	NA	0	NA	NA	NA	NA	NA	0	NA	NA	NA	NA	NA	0	NA	NA	NA	NA	NA	0	NA	NA	NA	NA	NA	0
902197	2	217	4	24	28	628	GX16	1.05	2.3	NA	1	0.6	1	4	4	1	4	0.7	1	7.3	7.5	2.5	3	2	1	8.5	11.8	2.3	2	3.5	1	10.7	13.5	1.9	2	2.8	1
901151	2	1	5	25	16	526	HAN52	1.9	4.01	5	2	0.6	1	4.8	7.4	7	4	3	1	7.5	12.5	1.9	1	4	1	8.2	14	1.4	1	5.3	1	11.6	15	1.8	1	2.7	1
901241	2	19	5	25	17	651	GX08	NA	NA	NA	NA	NA	0	NA	NA	NA	NA	NA	0	NA	NA	NA	NA	NA	0	NA	NA	NA	NA	NA	0	NA	NA	NA	NA	NA	0
901321	2	37	5	25	18	412	D0201	NA	NA	NA	NA	NA	0	NA	NA	NA	NA	NA	0	NA	NA	NA	NA	NA	0	NA	NA	NA	NA	NA	0	NA	NA	NA	NA	NA	0
901406	2	55	5	25	19	753	YN43	2	5.01	8	1	0.8	1	3.8	7.8	5	4	1.8	1	6.2	13.1	1.9	1	2.3	1	9.2	17.4	1.9	1	3.8	1	12.6	20.6	1.8	1	3.8	1
901491	2	73	5	25	20	628	GX17	1.4	3.58	1	2	0.8	1	NA	NA	NA	NA	NA	0	NA	NA	NA	NA	NA	0	NA	NA	NA	NA	NA	0	NA	NA	NA	NA	NA	0
901581	2	91	5	25	21	741	YN27	1.4	3.13	NA	2	1	1	4.5	5.8	5	4	3	1	6.6	9.3	1.4	1	1.9	1	7.5	11.8	3.8	2	3	1	10.9	13.8	1.4	1	3.2	1
901671	2	109	5	25	22	843	GZ37	NA	NA	NA	NA	NA	0	NA	NA	NA	NA	NA	0	NA	NA	NA	NA	NA	0	NA	NA	NA	NA	NA	0	NA	NA	NA	NA	NA	0
901761	2	127	5	25	23	526	HAN56	NA	NA	NA	NA	NA	0	NA	NA	NA	NA	NA	0	NA	NA	NA	NA	NA	0	NA	NA	NA	NA	NA	0	NA	NA	NA	NA	NA	0
901851	2	145	5	25	24	739	YN16	NA	NA	NA	NA	NA	0	NA	NA	NA	NA	NA	0	NA	NA	NA	NA	NA	0	NA	NA	NA	NA	NA	0	NA	NA	NA	NA	NA	0
901936	2	163	5	25	25	413	D0405	0.7	1.82	NA	1	NA	1	NA	NA	NA	NA	NA	0	NA	NA	NA	NA	NA	0	NA	NA	NA	NA	NA	0	NA	NA	NA	NA	NA	0
902026	2	181	5	25	26	415	GD42	NA	NA	NA	NA	NA	0	NA	NA	NA	NA	NA	0	NA	NA	NA	NA	NA	0	NA	NA	NA	NA	NA	0	NA	NA	NA	NA	NA	0
902111	2	199	5	25	27	524	HAN14	NA	NA	NA	NA	NA	0	NA	NA	NA	NA	NA	0	NA	NA	NA	NA	NA	0	NA	NA	NA	NA	NA	0	NA	NA	NA	NA	NA	0
902196	2	217	5	25	28	628	GX16	1.7	3.5	1	1	0.5	1	5.2	5	3	4	1	1	7.3	8.5	1.7	1	3.1	1	8.5	11	1.5	1	2.5	1	10.5	13.4	1.7	1	2.5	1
901150	2	2	1	26	16	526	HAN49	1.6	3.02	5	1	0.7	1	5.2	6	4	1	3	1	7.9	8.8	1.5	3	2.4	1	8	10.7	1.6	1	1.8	1	11.1	11.7	1.7	1	1.8	1
901240	2	20	1	26	17	524	HAN19	1.8	3.84	NA	1	0.6	1	5.3	7.1	6	4	2.5	1	6.2	12	1.8	1	4	1	7.5	14.6	1.8	1	4.5	1	10.6	16.2	1.8	1	3.7	1
901320	2	38	1	26	18	412	D0204	NA	NA	NA	NA	NA	0	NA	NA	NA	NA	NA	0	NA	NA	NA	NA	NA	0	NA	NA	NA	NA	NA	0	NA	NA	NA	NA	NA	0
901405	2	56	1	26	19	524	HAN30	NA	NA	NA	NA	NA	0	NA	NA	NA	NA	NA	0	NA	NA	NA	NA	NA	0	NA	NA	NA	NA	NA	0	NA	NA	NA	NA	NA	0
901490	2	74	1	26	20	412	D0209	NA	NA	NA	NA	NA	0	NA	NA	NA	NA	NA	0	NA	NA	NA	NA	NA	0	NA	NA	NA	NA	NA	0	NA	NA	NA	NA	NA	0
901580	2	92	1	26	21	415	GD37	0.9	1.62	NA	1	0.4	1	NA	NA	NA	NA	NA	0	NA	NA	NA	NA	NA	0	NA	NA	NA	NA	NA	0	NA	NA	NA	NA	NA	0
901670	2	110	1	26	22	524	HAN28	1.3	2.38	NA	2	1.1	1	2	3.2	3	4	1.6	1	NA	NA	NA	NA	NA	0	NA	NA	NA	NA	NA	0	NA	NA	NA	NA	NA	0
901760	2	128	1	26	23	524	HAN11	NA	NA	NA	NA	NA	0	NA	NA	NA	NA	NA	0	NA	NA	NA	NA	NA	0	NA	NA	NA	NA	NA	0	NA	NA	NA	NA	NA	0
901850	2	146	1	26	24	753	YN55	1.6	4.42	3	2	1.2	1	4.2	7.2	8	4	2.9	1	8.2	10.3	1.2	1	3.5	1	8	9.3	1.1	1	4.5	1	10.2	14.6	1.3	1	3.8	1
901935	2	164	1	26	25	412	D0206	0.65	1.75	NA	1	1	1	1.6	1.2	2	1	0.1	1	NA	NA	NA	NA	NA	0	NA	NA	NA	NA	NA	0	NA	NA	NA	NA	NA	0
902025	2	182	1	26	26	412	D0207	1.15	2.4	NA	1	0.8	1	NA	NA	NA	NA	NA	0	NA	NA	NA	NA	NA	0	NA	NA	NA	NA	NA	0	NA	NA	NA	NA	NA	0
902110	2	200	1	26	27	842	GZ07	NA	NA	NA	NA	NA	0	NA	NA	NA	NA	NA	0	NA	NA	NA	NA	NA	0	NA	NA	NA	NA	NA	0	NA	NA	NA	NA	NA	0
902195	2	218	1	26	28	524	HAN27	1.1	2.36	5	1	NA	1	NA	NA	NA	NA	NA	0	NA	NA	NA	NA	NA	0	NA	NA	NA	NA	NA	0	NA	NA	NA	NA	NA	0
901149	2	2	2	27	16	526	HAN49	1.3	2.76	6	1	NA	1	NA	NA	NA	NA	NA	0	NA	NA	NA	NA	NA	0	NA	NA	NA	NA	NA	0	NA	NA	NA	NA	NA	0
901239	2	20	2	27	17	524	HAN19	0.85	2.24	NA	1	NA	1	NA	NA	NA	NA	NA	0	NA	NA	NA	NA	NA	0	NA	NA	NA	NA	NA	0	NA	NA	NA	NA	NA	0
901319	2	38	2	27	18	412	D0204	1.35	2.9	NA	2	0.3	1	NA	NA	NA	NA	NA	0	NA	NA	NA	NA	NA	0	NA	NA	NA	NA	NA	0	NA	NA	NA	NA	NA	0
901404	2	56	2	27	19	524	HAN30	NA	NA	NA	NA	NA	0	NA	NA	NA	NA	NA	0	NA	NA	NA	NA	NA	0	NA	NA	NA	NA	NA	0	NA	NA	NA	NA	NA	0
901489	2	74	2	27	20	412	D0209	1.4	2.8	NA	1	0.8	1	3.5	5.5	4	4	1	1	6.3	9.5	1.1	1	1.9	1	NA	NA	NA	NA	NA	0	NA	NA	NA	NA	NA	0
901579	2	92	2	27	21	415	GD37	1.3	3.2	NA	1	0.9	1	4	6	4	4	2.3	1	6.3	9.2	1.2	1	3.7	1	7.3	9.3	1.2	1	4.5	1	10.8	13.1	1.3	1	4	1
901669	2	110	2	27	22	524	HAN28	0.8	1.89	NA	1	NA	1	NA	NA	NA	NA	NA	0	NA	NA	NA	NA	NA	0	NA	NA	NA	NA	NA	0	NA	NA	NA	NA	NA	0
901759	2	128	2	27	23	524	HAN11	NA	NA	NA	NA	NA	0	NA	NA	NA	NA	NA	0	NA	NA	NA	NA	NA	0	NA	NA	NA	NA	NA	0	NA	NA	NA	NA	NA	0
901849	2	146	2	27	24	753	YN55	1.4	3.73	NA	2	0.8	1	5.2	5.8	4	4	0.9	1	7.1	9.7	1.5	1	3.5	1	8.2	12.1	4.5	2	3.8	1	11.2	16.1	7.5	2	3.6	1
901934	2	164	2	27	25	412	D0206	NA	NA	NA	NA	NA	0	NA	NA	NA	NA	NA	0	NA	NA	NA	NA	NA	0	NA	NA	NA	NA	NA	0	NA	NA	NA	NA	NA	0
902024	2	182	2	27	26	412	D0207	1	2.51	NA	1	1	1	NA	NA	NA	NA	NA	0	NA	NA	NA	NA	NA	0	NA	NA	NA	NA	NA	0	NA	NA	NA	NA	NA	0
902109	2	200	2	27	27	842	GZ07	NA	NA	NA	NA	NA	0	NA	NA	NA	NA	NA	0	NA	NA	NA	NA	NA	0	NA	NA	NA	NA	NA	0	NA	NA	NA	NA	NA	0
902194	2	218	2	27	28	524	HAN27	1.7	4.33	6	2	1.2	1	5	8	10	4	4.2	1	6.9	11.1	1.4	1	3.1	1	7.8	14	1.7	1	5.5	1	10.1	16.5	1.3	1	4.5	1
901148	2	2	3	28	16	526	HAN49	NA	NA	NA	NA	NA	0	NA	NA	NA	NA	NA	0	NA	NA	NA	NA	NA	0	NA	NA	NA	NA	NA	0	NA	NA	NA	NA	NA	0
901238	2	20	3	28	17	524	HAN19	NA	NA	NA	NA	NA	0	NA	NA	NA	NA	NA	0	NA	NA	NA	NA	NA	0	NA	NA	NA	NA	NA	0	NA	NA	NA	NA	NA	0
901318	2	38	3	28	18	412	D0204	0.8	2.13	NA	1	0.6	1	NA	NA	NA	NA	NA	0	NA	NA	NA	NA	NA	0	NA	NA	NA	NA	NA	0	NA	NA	NA	NA	NA	0
901403	2	56	3	28	19	524	HAN30	NA	NA	NA	NA	NA	0	NA	NA	NA	NA	NA	0	NA	NA	NA	NA	NA	0	NA	NA	NA	NA	NA	0	NA	NA	NA	NA	NA	0
901488	2	74	3	28	20	412	D0209	NA	NA	NA	NA	NA	0	NA	NA	NA	NA	NA	0	NA	NA	NA	NA	NA	0	NA	NA	NA	NA	NA	0	NA	NA	NA	NA	NA	0
901578	2	92	3	28	21	415	GD37	1.6	4.31	5	4	0.6	1	4.2	5	6	4	3	1	6.5	7.5	1.5	1	2.8	1	8.2	10.8	0.7	1	4.5	1	13.6	12.2	0.5	1	4.6	1
901668	2	110	3	28	22	524	HAN28	1.6	3.13	NA	1	0.8	1	4.3	6	4	4	1.8	1	NA	NA	NA	NA	NA	0	NA	NA	NA	NA	NA	0	NA	NA	NA	NA	NA	0
901758	2	128	3	28	23	524	HAN11	1.3	3.35	NA	1	1.1	1	5.1	5.6	3	4	1.7	1	6.5	8.9	1.3	1	3.7	1	8.5	11.8	2.2	2	3.3	1	10.5	13.6	2.3	2	2.5	1
901848	2	146	3	28	24	753	YN55	1.8	4.98	NA	1	0.7	1	5.3	6.2	5	4	1.9	1	7.2	9.1	1.8	1	3.1	1	8.2	12.2	1.6	1	2.8	1	11.6	13.6	1.7	1	3.6	1
901933	2	164	3	28	25	412	D0206	1	2.62	NA	1	0.8	1	4.8	5.8	3	4	0.7	1	7.5	9.3	0.8	1	1.8	1	7.6	9.3	0.6	1	2.8	1	8.2	9.3	0.4	1	2.7	1
902023	2	182	3	28	26	412	D0207	1.6	3.79	NA	1	0.8	1	5.1	8	4	4	1.1	1	7.4	13.7	1.4	1	3.1	1	8.8	17.8	1.4	1	4	1	10.9	22.3	1.5	1	5.4	1
902108	2	200	3	28	27	842	GZ07	NA	NA	NA	NA	NA	0	NA	NA	NA	NA	NA	0	NA	NA	NA	NA	NA	0	NA	NA	NA	NA	NA	0	NA	NA	NA	NA	NA	0
902193	2	218	3	28	28	524	HAN27	1.7	3.35	NA	1	0.7	1	4	5	6	4	1.8	1	5.8	6.5	1.6	1	4.8	1	5.8	8.2	1.5	1	5	1	7.6	8	1.4	1	4.5	1
901147	2	2	4	29	16	526	HAN49	NA	NA	NA	NA	NA	0	NA	NA	NA	NA	NA	0	NA	NA	NA	NA	NA	0	NA	NA	NA	NA	NA	0	NA	NA	NA	NA	NA	0
901237	2	20	4	29	17	524	HAN19	1.3	3.11	2	1	0.6	1	5.4	6.5	1	4	0.9	1	6.7	9.8	1.3	1	2.8	1	8	12.2	1.2	1	3.5	1	11.2	13.8	1.5	1	2.7	1
901317	2	38	4	29	18	412	D0204	NA	NA	NA	NA	NA	0	NA	NA	NA	NA	NA	0	NA	NA	NA	NA	NA	0	NA	NA	NA	NA	NA	0	NA	NA	NA	NA	NA	0
901402	2	56	4	29	19	524	HAN30	NA	NA	NA	NA	NA	0	NA	NA	NA	NA	NA	0	NA	NA	NA	NA	NA	0	NA	NA	NA	NA	NA	0	NA	NA	NA	NA	NA	0
901487	2	74	4	29	20	412	D0209	1.4	2.41	2	1	0.5	1	2.5	2.7	2	4	0.3	1	NA	NA	NA	NA	NA	0	NA	NA	NA	NA	NA	0	NA	NA	NA	NA	NA	0
901577	2	92	4	29	21	415	GD37	1.6	3.43	NA	1	0.6	1	4.2	5.3	5	4	3.1	1	6.5	9	1.5	1	1.8	1	7.3	11.4	1.4	1	3.5	1	12.1	12.7	1.6	1	3.9	1
901667	2	110	4	29	22	524	HAN28	1.2	3.07	NA	1	NA	1	4.2	4.9	5	4	1.6	1	6.8	11.2	1.4	1	3.9	1	7.8	17.6	1.3	1	4.5	1	10.8	17.8	1.7	1	2.7	1
901757	2	128	4	29	23	524	HAN11	1.1	2.35	NA	1	0.8	1	NA	NA	NA	NA	NA	0	NA	NA	NA	NA	NA	0	NA	NA	NA	NA	NA	0	NA	NA	NA	NA	NA	0
901847	2	146	4	29	24	753	YN55	2	4.66	NA	1	0.8	1	5.7	6.5	3	4	1.6	1	7.3	10.2	1.7	1	3.3	1	7.8	12.4	1.6	1	3	1	11.1	13.8	1.7	1	2.8	1
901932	2	164	4	29	25	412	D0206	1.3	2.48	1	3	1.2	1	4.8	5.6	3	4	0.9	1	6.9	9.3	1.1	1	2.1	1	8.3	11.2	1	1	2.7	1	11.6	12.7	1.3	2	3.2	1
902022	2	182	4	29	26	412	D0207	NA	NA	NA	NA	NA	0	NA	NA	NA	NA	NA	0	NA	NA	NA	NA	NA	0	NA	NA	NA	NA	NA	0	NA	NA	NA	NA	NA	0
902107	2	200	4	29	27	842	GZ07	0.7	0.91	NA	1	NA	1	NA	NA	NA	NA	NA	0	NA	NA	NA	NA	NA	0	NA	NA	NA	NA	NA	0	NA	NA	NA	NA	NA	0
902192	2	218	4	29	28	524	HAN27	1.3	3.28	NA	1	0.9	1	5	6.5	3	4	1.6	1	6.3	10.5	1.3	1	3.7	1	8	13.6	0.9	1	5	1	10.6	15.6	1.3	1	3.4	1
901146	2	2	5	30	16	526	HAN49	NA	NA	NA	NA	NA	0	NA	NA	NA	NA	NA	0	NA	NA	NA	NA	NA	0	NA	NA	NA	NA	NA	0	NA	NA	NA	NA	NA	0
901236	2	20	5	30	17	524	HAN19	1.45	3.56	3	2	0.6	1	5.3	6.5	2	4	1.1	1	6.9	10.9	1.4	1	3.4	1	7.8	12.4	1.2	1	4.5	1	11.2	17.8	1.7	1	3.6	1
901316	2	38	5	30	18	412	D0204	1	2.79	NA	1	0.6	1	1.9	2.2	2	4	0.2	1	NA	NA	NA	NA	NA	0	NA	NA	NA	NA	NA	0	NA	NA	NA	NA	NA	0
901401	2	56	5	30	19	524	HAN30	1.5	4.94	4	4	1.5	1	5.2	8.6	4	4	2.3	1	6	13	1	1	3.7	1	8.8	16.5	1	1	5	1	12.1	17.1	1.2	1	3.8	1
901486	2	74	5	30	20	412	D0209	NA	NA	NA	NA	NA	0	NA	NA	NA	NA	NA	0	NA	NA	NA	NA	NA	0	NA	NA	NA	NA	NA	0	NA	NA	NA	NA	NA	0
901576	2	92	5	30	21	415	GD37	1.6	3.01	NA	1	0.9	1	4.5	5.6	6	4	3.5	1	6.6	9.3	1.5	1	3.2	1	7.3	13.9	1.4	1	2.8	1	11.9	13.5	1.7	2	3.5	1
901666	2	110	5	30	22	524	HAN28	1.4	2.64	NA	1	NA	1	4.9	5.3	3	4	0.6	1	NA	NA	NA	NA	NA	0	NA	NA	NA	NA	NA	0	NA	NA	NA	NA	NA	0
901756	2	128	5	30	23	524	HAN11	NA	NA	NA	NA	NA	0	NA	NA	NA	NA	NA	0	NA	NA	NA	NA	NA	0	NA	NA	NA	NA	NA	0	NA	NA	NA	NA	NA	0
901846	2	146	5	30	24	753	YN55	1.6	2.51	NA	1	0.8	1	4.3	4.9	3	4	0.8	1	6.4	6.7	1.5	1	2.3	1	8	7.8	1.4	1	1.5	1	10.6	8.4	1.6	1	1.7	1
901931	2	164	5	30	25	412	D0206	0.7	0.91	NA	2	0.4	1	NA	NA	NA	NA	NA	0	NA	NA	NA	NA	NA	0	NA	NA	NA	NA	NA	0	NA	NA	NA	NA	NA	0
902021	2	182	5	30	26	412	D0207	1.35	3.47	NA	1	1.2	1	5	8.5	4	4	4	1	7.2	15.1	1.2	1	3.5	1	8	15.6	1.3	1	4.5	1	10.7	21.8	1.4	1	3.7	1
902106	2	200	5	30	27	842	GZ07	0.8	1.28	NA	1	0.2	1	NA	NA	NA	NA	NA	0	NA	NA	NA	NA	NA	0	NA	NA	NA	NA	NA	0	NA	NA	NA	NA	NA	0
902191	2	218	5	30	28	524	HAN27	1	2.54	NA	1	0.9	1	NA	NA	NA	NA	NA	0	NA	NA	NA	NA	NA	0	NA	NA	NA	NA	NA	0	NA	NA	NA	NA	NA	0
901145	2	3	1	31	16	739	YN20	1.7	3.05	NA	1	0.9	1	4.9	5.7	6	4	3	1	7.1	8.8	1.5	3	4.2	1	8.7	11.3	1.4	1	1.9	1	11.1	15.3	4.5	2	3.2	1
901235	2	21	1	31	17	842	GZ08	1.6	2.51	NA	1	0.6	1	5.1	4.2	2	4	0.2	1	5.8	5.2	1.6	1	2.5	1	6.5	5.4	1.4	1	1.2	1	8.9	5.1	1.7	1	1.5	1
901315	2	39	1	31	18	843	GZ36	1.85	3.7	NA	1	0.8	1	6.5	6.5	4	4	0.4	1	6.6	10	1.9	1	2.7	1	8	12.4	1.7	1	3.5	1	10.8	13.5	1.8	1	2.8	1
901400	2	57	1	31	19	524	HAN23	1	3.56	2	1	0.2	1	NA	NA	NA	NA	NA	0	NA	NA	NA	NA	NA	0	NA	NA	NA	NA	NA	0	NA	NA	NA	NA	NA	0
901485	2	75	1	31	20	412	D0208	2.05	5.28	6	1	1.1	1	5.8	9.2	7	4	1.7	1	8.1	15	1.6	1	4.1	1	8.8	18.8	2	3	6	1	11.9	20.4	1.8	1	4.6	1
901575	2	93	1	31	21	525	HAN34	1.9	4.05	3	4	1	1	5	5.5	4	4	1.8	1	6.4	8.7	1.8	1	2.1	1	8.9	11	1.9	1	2	1	11.2	13.1	1.8	2	2.1	1
901665	2	111	1	31	22	524	HAN12	1.6	3.29	NA	1	1.1	1	4.5	5.6	4	4	0.5	1	6.7	6	1.1	1	1.9	1	7.1	7.9	3.8	2	1.7	1	10.2	9.1	1.1	1	2.4	1
901755	2	129	1	31	23	630	GX47	1.1	3.21	NA	1	NA	1	NA	NA	NA	NA	NA	0	NA	NA	NA	NA	NA	0	NA	NA	NA	NA	NA	0	NA	NA	NA	NA	NA	0
901845	2	147	1	31	24	415	GD43	1.3	3.98	NA	2	0.8	1	4.1	4.3	5	4	1.2	1	6.8	7.2	1.1	1	3.1	1	8	9	3.8	2	3.5	1	10.7	11.2	4.5	2	2.3	1
901930	2	165	1	31	25	629	GX24	1.2	2.55	NA	1	1	1	4.8	5.7	3	4	2.6	1	6.8	6.8	1.3	1	1	1	8.3	9.5	1	1	2	1	10.9	11.5	1.3	1	1.8	1
902020	2	183	1	31	26	630	GX44	1	2.33	NA	1	NA	1	NA	NA	NA	NA	NA	0	NA	NA	NA	NA	NA	0	NA	NA	NA	NA	NA	0	NA	NA	NA	NA	NA	0
902105	2	201	1	31	27	741	YN37	0.86	1.87	NA	1	NA	1	NA	NA	NA	NA	NA	0	NA	NA	NA	NA	NA	0	NA	NA	NA	NA	NA	0	NA	NA	NA	NA	NA	0
901144	2	3	2	32	16	739	YN20	1.6	2.45	NA	1	0.6	1	3.3	2.7	4	3	1.2	1	5.1	3.6	1.3	1	1.1	1	3.5	3.6	1.3	1	1.1	1	NA	NA	NA	NA	NA	0
901234	2	21	2	32	17	842	GZ08	1	2.04	NA	1	0.4	1	NA	NA	NA	NA	NA	0	NA	NA	NA	NA	NA	0	NA	NA	NA	NA	NA	0	NA	NA	NA	NA	NA	0
901314	2	39	2	32	18	843	GZ36	1.6	3.16	NA	1	0.5	1	4.7	5.5	3	4	0.4	1	6.5	7.9	1.6	1	1.7	1	7.3	9.3	4.1	3	2.8	1	11.3	9.6	1.7	1	3.2	1
901399	2	57	2	32	19	524	HAN23	0.9	1.6	NA	1	0.5	1	NA	NA	NA	NA	NA	0	NA	NA	NA	NA	NA	0	NA	NA	NA	NA	NA	0	NA	NA	NA	NA	NA	0
901484	2	75	2	32	20	412	D0208	1.7	4.82	4	1	1	1	4.1	6.5	6	4	1.8	1	7.9	9	1.2	1	3.7	1	8	10.1	1.6	1	2.8	1	10.1	10.7	1.5	1	3.2	1
901574	2	93	2	32	21	525	HAN34	1.85	3.78	4	2	1	1	4.8	5	4	4	1.3	1	6.1	7.9	1.7	1	1.9	1	7	9.3	1	1	2.5	1	10.1	10.3	1.8	1	2.9	1
901664	2	111	2	32	22	524	HAN12	1.6	3.12	1	1	1.2	1	4.5	4	3	4	0.6	1	6.7	8.5	1.3	1	2.1	1	7.3	10.4	4	2	2.5	1	10.9	13	4.5	2	3.2	1
901754	2	129	2	32	23	630	GX47	1.5	3.75	NA	2	0.8	1	5.2	6.5	2	4	1.9	1	6.4	9.1	1.4	1	2.8	1	9.8	14.6	1.4	1	4	1	11.9	15.9	1.6	1	2.7	1
901844	2	147	2	32	24	415	GD43	1.7	4.36	3	2	1	1	5.2	7.2	5	4	2	1	7.2	10.2	1.6	1	2.7	1	7.5	10.2	1.2	1	3.5	1	10.4	12.3	1.3	1	2.4	1
901929	2	165	2	32	25	629	GX24	1.1	4.07	1	2	1.2	1	5	6.2	5	4	1.8	1	7.2	8.1	1.2	1	1.5	1	8.5	11.5	3.8	1	2.3	1	10.5	15	4	2	2.7	1
902019	2	183	2	32	26	630	GX44	1.87	3.04	NA	1	0.6	1	5.1	5.7	6	4	3	1	7.2	8.9	1.5	1	4.3	1	8	11	1.7	1	3.5	1	10.5	12.2	1.8	1	3.6	1
902104	2	201	2	32	27	741	YN37	1	2.12	NA	1	0.8	1	NA	NA	NA	NA	NA	0	NA	NA	NA	NA	NA	0	NA	NA	NA	NA	NA	0	NA	NA	NA	NA	NA	0
901143	2	3	3	33	16	739	YN20	1.5	2.76	NA	1	0.6	1	3.8	4.3	4	4	2.6	1	6.8	5.9	1.5	1	0.8	1	NA	NA	NA	NA	NA	0	NA	NA	NA	NA	NA	0
901233	2	21	3	33	17	842	GZ08	NA	NA	NA	NA	NA	0	NA	NA	NA	NA	NA	0	NA	NA	NA	NA	NA	0	NA	NA	NA	NA	NA	0	NA	NA	NA	NA	NA	0
901313	2	39	3	33	18	843	GZ36	0.8	2.19	NA	1	0.6	1	NA	NA	NA	NA	NA	0	NA	NA	NA	NA	NA	0	NA	NA	NA	NA	NA	0	NA	NA	NA	NA	NA	0
901398	2	57	3	33	19	524	HAN23	2.35	4.6	12	1	1.5	1	5	8.3	6	4	2	1	6.3	11.5	2	3	2.2	1	7.8	15	1.9	1	4	1	10.3	16.5	2	2	2.7	1
901483	2	75	3	33	20	412	D0208	1.9	4.34	10	2	1	1	5.3	7.8	5	4	2.3	1	8.3	12	1.4	1	2.9	1	9.2	14	2.8	2	3.5	1	11.9	16.2	1.6	1	3.8	1
901573	2	93	3	33	21	525	HAN34	1.5	4.46	4	3	1.2	1	5	4	5	4	1.2	1	6.2	6.5	4	3	2.2	1	6.5	8.2	0.5	1	3	1	9.9	11.2	0.5	1	2.8	1
901663	2	111	3	33	22	524	HAN12	1.3	3.16	2	1	1.3	1	4.8	5.9	3	2	1.7	1	6.2	7.1	1.5	1	1.8	1	7.2	10	1.4	1	1.7	1	8.2	8.4	1.6	1	2.1	1
901753	2	129	3	33	23	630	GX47	1.45	3.56	NA	1	0.7	1	5.1	5	4	4	1.2	1	6.4	8.2	1.3	1	1.9	1	7.3	7.7	1.2	1	2.5	1	10.1	9.9	1.6	1	1.8	1
901843	2	147	3	33	24	415	GD43	0.95	2.01	NA	1	0.2	1	NA	NA	NA	NA	NA	0	NA	NA	NA	NA	NA	0	NA	NA	NA	NA	NA	0	NA	NA	NA	NA	NA	0
901928	2	165	3	33	25	629	GX24	1.3	4.01	1	1	1	1	5	5.4	5	4	0.9	1	7.2	7.8	1.2	1	1.2	1	8.3	8.3	1	1	1.7	1	10.6	10.4	1.4	1	3.2	1
902018	2	183	3	33	26	630	GX44	NA	NA	NA	NA	NA	0	NA	NA	NA	NA	NA	0	NA	NA	NA	NA	NA	0	NA	NA	NA	NA	NA	0	NA	NA	NA	NA	NA	0
902103	2	201	3	33	27	741	YN37	0.85	1.33	1	1	NA	1	NA	NA	NA	NA	NA	0	NA	NA	NA	NA	NA	0	NA	NA	NA	NA	NA	0	NA	NA	NA	NA	NA	0
901142	2	3	4	34	16	739	YN20	1.55	3.14	NA	1	0.8	1	4.7	5.2	4	4	2.9	1	7.3	9	1.4	1	3.7	1	8.2	11.9	1.2	1	4	1	10.9	14.4	1.4	1	2.4	1
901232	2	21	4	34	17	842	GZ08	1.15	2	NA	1	0.7	1	1.75	2.2	1	4	0.15	1	NA	NA	NA	NA	NA	0	NA	NA	NA	NA	NA	0	NA	NA	NA	NA	NA	0
901312	2	39	4	34	18	843	GZ36	1.7	3.59	NA	1	0.6	1	4.7	6.1	4	4	1.9	1	6.6	10.5	1.6	1	1.9	1	8.5	13.5	1.5	1	3.8	1	10.8	15.5	1.7	1	2.7	1
901397	2	57	4	34	19	524	HAN23	1.83	4	3	1	NA	1	4.5	6.7	7	4	0.6	1	6	11.1	1.7	1	3.7	1	8.8	14.3	1.7	1	3	1	11.2	16	1.7	1	2.8	1
901482	2	75	4	34	20	412	D0208	1	4.97	1	3	0.6	1	NA	NA	NA	NA	NA	0	NA	NA	NA	NA	NA	0	NA	NA	NA	NA	NA	0	NA	NA	NA	NA	NA	0
901572	2	93	4	34	21	525	HAN34	1.5	4.01	2	1	0.6	1	3.4	3.8	2	4	1.5	1	5.9	4.7	1.5	1	1.7	1	6.3	5.2	1.5	1	1	1	7.7	5.4	1.5	1	1.9	1
901662	2	111	4	34	22	524	HAN12	1.9	3.7	NA	4	0.8	1	5	5.9	3	3	2.1	1	6.8	6.1	3	2	1.8	1	7.3	5.7	3.3	2	1.5	1	7.9	6	3	1	2.4	1
901752	2	129	4	34	23	630	GX47	1.3	2.63	NA	1	NA	1	1.9	1.6	1	4	0.9	1	NA	NA	NA	NA	NA	0	NA	NA	NA	NA	NA	0	NA	NA	NA	NA	NA	0
901842	2	147	4	34	24	415	GD43	1.2	3.27	NA	1	0.7	1	4	4.3	3	4	1.1	1	7.3	8.9	3.3	2	3.1	1	8	10.8	3.8	2	3.5	1	10.3	13.2	4.5	2	2.2	1
901927	2	165	4	34	25	629	GX24	1.1	2.37	NA	1	0.5	1	5.1	4.6	2	4	1	1	7.2	8.5	1.1	1	1.9	1	8.3	12	4.2	3	3	1	10.3	14.6	1.2	2	2.2	1
902017	2	183	4	34	26	630	GX44	NA	NA	NA	NA	NA	0	NA	NA	NA	NA	NA	0	NA	NA	NA	NA	NA	0	NA	NA	NA	NA	NA	0	NA	NA	NA	NA	NA	0
902102	2	201	4	34	27	741	YN37	0.7	0.89	NA	1	0.3	1	NA	NA	NA	NA	NA	0	NA	NA	NA	NA	NA	0	NA	NA	NA	NA	NA	0	NA	NA	NA	NA	NA	0
901141	2	3	5	35	16	739	YN20	1.6	2.92	NA	2	0.8	1	3.3	2.8	3	2	2.5	1	7.5	3.8	1.6	1	2.1	1	5.4	3.8	1.3	1	1.4	1	NA	NA	NA	NA	NA	0
901231	2	21	5	35	17	842	GZ08	2	3.68	5	1	1	1	5.1	6	5	4	1.8	1	7	8.4	1.6	1	3.1	1	7.5	9.3	1.8	1	3.8	1	10.7	9.4	3.5	1	0.7	1
901311	2	39	5	35	18	843	GZ36	1.65	3.26	NA	1	0.7	1	4.7	5.5	4	4	1	1	6.6	10	1.5	1	2.8	1	8.3	12.2	1.4	1	3.5	1	11.6	12.7	1.7	1	2.7	1
901396	2	57	5	35	19	524	HAN23	1.71	4.03	11	2	NA	1	4.5	4.5	2	4	0.6	1	5.6	7.5	3.5	2	2.3	1	7.8	9.1	3.3	1	2.5	1	10.6	9.4	1.8	1	1.9	1
901481	2	75	5	35	20	412	D0208	1	3.12	NA	1	0.4	1	1.9	1.9	2	4	0.3	1	NA	NA	NA	NA	NA	0	NA	NA	NA	NA	NA	0	NA	NA	NA	NA	NA	0
901571	2	93	5	35	21	525	HAN34	1.8	4.09	2	1	1.2	1	5.2	6.4	6	4	2.6	1	6.8	9.8	1.5	1	3.1	1	9.1	13.6	1.5	1	3	1	12.4	14	1.6	2	2.8	1
901661	2	111	5	35	22	524	HAN12	1.8	3.79	5	1	1.1	1	4.9	5.6	2	2	1.6	1	7	8.1	1.6	1	1.9	1	7.3	9.4	1.7	1	2.5	1	11.2	9.8	1.7	1	3.2	1
901751	2	129	5	35	23	630	GX47	1.3	3.1	NA	1	0.6	1	4.8	4.7	2	4	1.4	1	6.4	7.2	1.3	1	2	1	7.5	9.8	1.1	1	2	1	10.4	13.5	1.4	1	1.7	1
901841	2	147	5	35	24	415	GD43	NA	NA	NA	NA	NA	0	NA	NA	NA	NA	NA	0	NA	NA	NA	NA	NA	0	NA	NA	NA	NA	NA	0	NA	NA	NA	NA	NA	0
901926	2	165	5	35	25	629	GX24	1.2	2.31	NA	1	0.3	1	NA	NA	NA	NA	NA	0	NA	NA	NA	NA	NA	0	NA	NA	NA	NA	NA	0	NA	NA	NA	NA	NA	0
902016	2	183	5	35	26	630	GX44	0.8	0.98	NA	1	NA	1	NA	NA	NA	NA	NA	0	NA	NA	NA	NA	NA	0	NA	NA	NA	NA	NA	0	NA	NA	NA	NA	NA	0
902101	2	201	5	35	27	741	YN37	NA	NA	NA	NA	NA	0	NA	NA	NA	NA	NA	0	NA	NA	NA	NA	NA	0	NA	NA	NA	NA	NA	0	NA	NA	NA	NA	NA	0
901140	2	4	1	36	16	844	GZ76	1.4	2.9	NA	1	0.6	1	4.1	5.1	4	4	2.6	1	7.6	7.8	1.4	1	3.2	1	8.3	7.6	1.2	1	2.3	1	10.5	13.3	1.3	1	1.1	1
901230	2	22	1	36	17	843	GZ42	NA	NA	NA	NA	NA	0	NA	NA	NA	NA	NA	0	NA	NA	NA	NA	NA	0	NA	NA	NA	NA	NA	0	NA	NA	NA	NA	NA	0
901395	2	58	1	36	19	651	GX75	0.75	1.77	NA	1	NA	1	NA	NA	NA	NA	NA	0	NA	NA	NA	NA	NA	0	NA	NA	NA	NA	NA	0	NA	NA	NA	NA	NA	0
901480	2	76	1	36	20	741	YN28	NA	NA	NA	NA	NA	0	NA	NA	NA	NA	NA	0	NA	NA	NA	NA	NA	0	NA	NA	NA	NA	NA	0	NA	NA	NA	NA	NA	0
901570	2	94	1	36	21	741	YN29	0.9	1.69	NA	1	0.7	1	1.6	1.8	2	4	0.2	1	NA	NA	NA	NA	NA	0	NA	NA	NA	NA	NA	0	NA	NA	NA	NA	NA	0
901660	2	112	1	36	22	523	HAN01	1.9	4.13	NA	1	1.1	1	4.8	5.1	3	4	0.8	1	6.7	9.5	1.7	1	2.3	1	7.8	10.9	1.7	1	3	1	10.6	12.2	1.7	1	2.8	1
901750	2	130	1	36	23	629	GX23	2	5.04	4	4	1	1	5.7	7	8	4	3.2	1	7.1	9.4	1.6	1	2.8	1	8.3	11.2	1.1	1	2.7	1	9.9	11.8	1	1	1.7	1
901840	2	148	1	36	24	629	GX25	NA	NA	NA	NA	NA	0	NA	NA	NA	NA	NA	0	NA	NA	NA	NA	NA	0	NA	NA	NA	NA	NA	0	NA	NA	NA	NA	NA	0
901925	2	166	1	36	25	651	GX04	0.7	1.83	NA	1	NA	1	NA	NA	NA	NA	NA	0	NA	NA	NA	NA	NA	0	NA	NA	NA	NA	NA	0	NA	NA	NA	NA	NA	0
902015	2	184	1	36	26	413	D0407	0.85	1.95	NA	1	1	1	5	6.7	4	4	3	1	NA	NA	NA	NA	NA	0	NA	NA	NA	NA	NA	0	NA	NA	NA	NA	NA	0
902100	2	202	1	36	27	523	HAN01	0.7	1.03	NA	1	NA	1	NA	NA	NA	NA	NA	0	NA	NA	NA	NA	NA	0	NA	NA	NA	NA	NA	0	NA	NA	NA	NA	NA	0
902190	2	220	1	36	28	417	GD55	1.5	2.84	NA	1	0.7	1	5.1	5.6	6	4	2	1	6.3	8.5	1.6	1	4.2	1	8	11.1	1.7	1	4.5	1	10.7	12.5	1.7	1	4.3	1
901139	2	4	2	37	16	844	GZ76	1.5	2.9	NA	1	0.6	1	4.5	4.6	3	4	2.9	1	7.8	7.5	1.3	1	1.6	1	8.4	10.3	1.2	1	1.1	1	10.5	14.6	1.3	1	1.3	1
901229	2	22	2	37	17	843	GZ42	0.65	1.75	NA	1	NA	1	NA	NA	NA	NA	NA	0	NA	NA	NA	NA	NA	0	NA	NA	NA	NA	NA	0	NA	NA	NA	NA	NA	0
901394	2	58	2	37	19	651	GX75	0.9	2.19	NA	1	NA	1	NA	NA	NA	NA	NA	0	NA	NA	NA	NA	NA	0	NA	NA	NA	NA	NA	0	NA	NA	NA	NA	NA	0
901479	2	76	2	37	20	741	YN28	NA	NA	NA	NA	NA	0	NA	NA	NA	NA	NA	0	NA	NA	NA	NA	NA	0	NA	NA	NA	NA	NA	0	NA	NA	NA	NA	NA	0
901569	2	94	2	37	21	741	YN29	1.4	2.87	NA	2	0.3	1	5.1	6.3	3	4	2.3	1	7.2	10.3	1.4	1	2.7	1	8.5	12.4	1.4	1	3.5	1	12.5	14.2	1.5	2	2.9	1
901659	2	112	2	37	22	523	HAN01	1.3	3.26	1	4	0.8	1	5.3	6.2	4	4	0.6	1	6.6	8.7	1.7	1	1.4	1	7.5	11.3	1.6	1	3.2	1	11.1	12.4	1.7	2	3.6	1
901749	2	130	2	37	23	629	GX23	NA	NA	NA	NA	NA	0	NA	NA	NA	NA	NA	0	NA	NA	NA	NA	NA	0	NA	NA	NA	NA	NA	0	NA	NA	NA	NA	NA	0
901839	2	148	2	37	24	629	GX25	1.6	4.36	12	2	1	1	5	7.6	5	4	4	1	NA	NA	NA	NA	NA	0	NA	NA	NA	NA	NA	0	NA	NA	NA	NA	NA	0
901924	2	166	2	37	25	651	GX04	0.9	2.18	NA	1	0.5	1	1.7	1.9	1	4	0.7	1	NA	NA	NA	NA	NA	0	NA	NA	NA	NA	NA	0	NA	NA	NA	NA	NA	0
902014	2	184	2	37	26	413	D0407	1.4	3.05	6	1	0.6	1	5.2	6.3	4	4	1.2	1	6.9	14.1	1.3	1	4.5	1	8.3	20.5	1.3	1	3.5	1	11.1	16	1.4	1	3.2	1
902099	2	202	2	37	27	523	HAN01	0.7	1.71	NA	1	0.6	1	NA	NA	NA	NA	NA	0	NA	NA	NA	NA	NA	0	NA	NA	NA	NA	NA	0	NA	NA	NA	NA	NA	0
902189	2	220	2	37	28	417	GD55	1.5	3.33	1	1	0.8	1	5.1	4.3	7	4	0.8	1	6.9	8.5	1.5	1	3.2	1	8	11.2	3.8	2	3.2	1	9.9	12	1.6	1	4.5	1
901138	2	4	3	38	16	844	GZ76	NA	NA	NA	NA	NA	0	NA	NA	NA	NA	NA	0	NA	NA	NA	NA	NA	0	NA	NA	NA	NA	NA	0	NA	NA	NA	NA	NA	0
901228	2	22	3	38	17	843	GZ42	1.05	2.38	4	1	0.6	1	NA	NA	NA	NA	NA	0	NA	NA	NA	NA	NA	0	NA	NA	NA	NA	NA	0	NA	NA	NA	NA	NA	0
901393	2	58	3	38	19	651	GX75	1.4	3.39	11	4	NA	1	4.8	5	2	4	0.4	1	6	7.1	3.6	2	1.8	1	6.5	7.1	3.8	2	2	1	9.9	8.8	2	2	1.1	1
901478	2	76	3	38	20	741	YN28	NA	NA	NA	NA	NA	0	NA	NA	NA	NA	NA	0	NA	NA	NA	NA	NA	0	NA	NA	NA	NA	NA	0	NA	NA	NA	NA	NA	0
901568	2	94	3	38	21	741	YN29	1.8	4.21	NA	1	0.7	1	5	5.2	4	4	3.2	1	6.8	8.4	1.6	1	1.9	1	8	10.3	1.6	1	2	1	11.9	11	1.1	2	3.1	1
901658	2	112	3	38	22	523	HAN01	1.8	3.34	NA	1	1.1	1	5	5.7	3	4	1.6	1	6.5	6.4	1.3	1	1.4	1	7.3	7.1	1	1	1.8	1	10.9	10.8	1.2	1	1.8	1
901748	2	130	3	38	23	629	GX23	1.6	2.67	NA	4	0.7	1	4.8	4.4	4	4	0.9	1	6.9	6.1	1.5	1	1.4	1	7.2	7	1.4	1	2	1	9.9	7.3	1.6	1	2.3	1
901838	2	148	3	38	24	629	GX25	0.9	1.45	NA	1	NA	1	NA	NA	NA	NA	NA	0	NA	NA	NA	NA	NA	0	NA	NA	NA	NA	NA	0	NA	NA	NA	NA	NA	0
901923	2	166	3	38	25	651	GX04	0.9	2.66	NA	1	NA	1	1.7	2.4	1	4	0.6	1	NA	NA	NA	NA	NA	0	NA	NA	NA	NA	NA	0	NA	NA	NA	NA	NA	0
902013	2	184	3	38	26	413	D0407	1.6	2.99	1	1	0.8	1	2.5	1.3	2	4	0.5	1	7.8	10.6	1.4	1	2.4	1	8.8	13.8	3.5	2	2.5	1	11.6	15.1	1.5	2	2.6	1
902098	2	202	3	38	27	523	HAN01	1.6	3.04	NA	1	NA	1	4.8	5.9	2	2	2.8	1	6.8	10.2	2	4	3.1	1	8	12.6	2	2	3.8	1	10.9	14	1.9	2	2.9	1
902188	2	220	3	38	28	417	GD55	NA	NA	NA	NA	NA	0	NA	NA	NA	NA	NA	0	NA	NA	NA	NA	NA	0	NA	NA	NA	NA	NA	0	NA	NA	NA	NA	NA	0
901137	2	4	4	39	16	844	GZ76	1.7	3.99	NA	2	0.7	1	4.8	5.1	4	4	2.5	1	7.6	8.4	1.5	1	2.7	1	8.2	10.8	1.5	1	1.6	1	10	11.3	1.5	1	1.7	1
901227	2	22	4	39	17	843	GZ42	1.1	2.35	2	1	0.4	1	NA	NA	NA	NA	NA	0	NA	NA	NA	NA	NA	0	NA	NA	NA	NA	NA	0	NA	NA	NA	NA	NA	0
901392	2	58	4	39	19	651	GX75	1.2	3.21	3	2	NA	1	NA	NA	NA	NA	NA	0	NA	NA	NA	NA	NA	0	NA	NA	NA	NA	NA	0	NA	NA	NA	NA	NA	0
901477	2	76	4	39	20	741	YN28	NA	NA	NA	NA	NA	0	NA	NA	NA	NA	NA	0	NA	NA	NA	NA	NA	0	NA	NA	NA	NA	NA	0	NA	NA	NA	NA	NA	0
901567	2	94	4	39	21	741	YN29	2.7	4.41	5	2	1.2	1	5.5	6.2	3	4	1.8	1	6.8	9.7	2.4	2	2.3	1	8	11.9	2.4	2	2.5	1	11.4	12.5	1.3	1	2.4	1
901657	2	112	4	39	22	523	HAN01	1.4	3.19	NA	1	1.1	1	5.2	6.5	3	4	0.8	1	7	9.1	1.5	1	1.8	1	8.8	12.6	1.5	1	2.5	1	11.9	14.3	1.7	1	2.7	1
901747	2	130	4	39	23	629	GX23	1.6	2.67	2	4	1.1	1	5.1	4.4	10	4	1.2	1	6.9	6.4	1.5	1	1.9	1	7.2	8.8	1.7	1	2.2	1	10.7	9.8	1.7	2	2.7	1
901837	2	148	4	39	24	629	GX25	NA	NA	NA	NA	NA	0	NA	NA	NA	NA	NA	0	NA	NA	NA	NA	NA	0	NA	NA	NA	NA	NA	0	NA	NA	NA	NA	NA	0
901922	2	166	4	39	25	651	GX04	1	2.3	NA	1	0.8	1	2.1	2.3	2	4	0.5	1	NA	NA	NA	NA	NA	0	NA	NA	NA	NA	NA	0	NA	NA	NA	NA	NA	0
902012	2	184	4	39	26	413	D0407	1.1	1.95	NA	1	0.6	1	3.2	4.5	2	4	2.3	1	NA	NA	NA	NA	NA	NA	2.5	2.3	1.8	1	0.3	1	2.5	2	1	1	0.4	1
902097	2	202	4	39	27	523	HAN01	0.9	2.09	NA	1	NA	1	4	3.3	2	4	0.9	1	6.7	6.3	2.2	2	1.7	1	8	9.4	3	2	1.5	1	11.2	10	3.2	2	1.9	1
902187	2	220	4	39	28	417	GD55	NA	NA	NA	NA	NA	0	NA	NA	NA	NA	NA	0	NA	NA	NA	NA	NA	0	NA	NA	NA	NA	NA	0	NA	NA	NA	NA	NA	0
901136	2	4	5	40	16	844	GZ76	1.3	2.72	NA	1	0.4	1	4.7	3.8	2	2	0.8	1	7.4	7	4	3	2.2	1	9.2	8.5	1.1	1	1.8	1	10.2	9.7	4.5	1	1.8	1
901226	2	22	5	40	17	843	GZ42	0.9	2.25	NA	1	0.7	1	NA	NA	NA	NA	NA	0	NA	NA	NA	NA	NA	0	NA	NA	NA	NA	NA	0	NA	NA	NA	NA	NA	0
901391	2	58	5	40	19	651	GX75	1.66	4.26	4	1	1	1	4.3	7	5	4	3.1	1	7.3	9.5	1.6	1	2.1	1	7.3	11.5	1.5	1	2.8	1	11.5	13.6	1.5	1	2.5	1
901476	2	76	5	40	20	741	YN28	1.8	4.37	NA	1	1	1	5.3	6.4	5	4	5	1	7.7	9.5	1.7	1	2	1	9.2	11.6	1.6	1	4	1	10.9	13	1.7	1	2.4	1
901566	2	94	5	40	21	741	YN29	1.8	3.61	3	1	0.9	1	4.8	5.2	5	4	2	1	6.8	7.5	1.6	1	1.1	1	7.2	8.2	1.6	1	1	1	10.9	8.8	1.7	1	2.9	1
901656	2	112	5	40	22	523	HAN01	1.5	2.99	2	3	1.1	1	5	4.5	3	4	0.7	1	6.8	6.4	1.2	1	1.5	1	7.2	7	1	1	1	1	11.3	8.1	1.2	1	3.6	1
901746	2	130	5	40	23	629	GX23	1.8	3.19	5	1	1.1	1	5.3	5.3	3	4	1.2	1	6.9	9	1.5	1	1.7	1	8.3	10.5	4	2	2.5	1	11.1	12	1.7	2	2.3	1
901836	2	148	5	40	24	629	GX25	NA	NA	NA	NA	NA	0	NA	NA	NA	NA	NA	0	NA	NA	NA	NA	NA	0	NA	NA	NA	NA	NA	0	NA	NA	NA	NA	NA	0
901921	2	166	5	40	25	651	GX04	1.3	2.55	3	2	0.7	1	4.9	4.3	2	4	0.8	1	7.2	9.2	1.4	1	4.3	1	8.5	14.2	1.4	1	2.7	1	11.6	14.5	1.5	2	3.8	1
902011	2	184	5	40	26	413	D0407	1.2	2.2	1	2	0.6	1	3.1	2.5	5	4	0.8	1	7.3	7.4	1.6	1	1.5	1	8.2	11.7	1	1	2.7	1	11.2	13.4	1.2	1	2.1	1
902096	2	202	5	40	27	523	HAN01	0.85	2.73	NA	1	1	1	NA	NA	NA	NA	NA	0	NA	NA	NA	NA	NA	0	NA	NA	NA	NA	NA	0	NA	NA	NA	NA	NA	0
902186	2	220	5	40	28	417	GD55	1.5	2.37	1	1	0.4	1	4	4.3	2	4	1	1	6.5	6.5	1.6	1	2.3	1	8	8.2	1.4	1	2.5	1	9.9	10.1	1.5	1	3.1	1
901135	2	5	1	41	16	524	HAN32	2.4	4.34	4	1	0.7	1	4.4	6.8	4	2	3.2	1	7.8	10.1	1.8	1	4.5	1	9.5	12.1	1.9	1	3.2	1	10.5	13.4	1.8	1	2.9	1
901225	2	23	1	41	17	628	GX11	0.55	1.74	NA	1	0.4	1	NA	NA	NA	NA	NA	0	NA	NA	NA	NA	NA	0	NA	NA	NA	NA	NA	0	NA	NA	NA	NA	NA	0
901310	2	41	1	41	18	629	GX26	1.45	3.4	NA	1	0.7	1	4.6	7	5	4	1.8	1	6.5	14.3	1.4	1	2.7	1	9	18	1.4	1	3.8	1	11.5	18.8	1.5	1	2.4	1
901390	2	59	1	41	19	412	D0203	1.91	4.3	2	1	1	1	4.5	5.7	4	4	1.4	1	7.3	9.6	1.7	1	2.3	1	7.3	10.1	1.7	1	2.5	1	11.3	11.1	1.8	2	2.4	1
901475	2	77	1	41	20	629	GX33	NA	NA	NA	NA	NA	0	NA	NA	NA	NA	NA	0	NA	NA	NA	NA	NA	0	NA	NA	NA	NA	NA	0	NA	NA	NA	NA	NA	0
901565	2	95	1	41	21	412	GD18	2	4.86	3	2	1.2	1	4.9	7.2	5	4	3.4	1	6.5	10.5	1.7	1	1.7	1	7.8	11.3	1.6	1	3.5	1	10.9	12.8	1.7	1	2.2	1
901655	2	113	1	41	22	843	GZ41	1.6	3.01	4	1	1.2	1	4.2	5.3	3	4	0.6	1	6	9.1	1.1	1	1.7	1	8	13.2	1.3	1	1.5	1	11.5	12.5	1.6	1	2.8	1
901745	2	131	1	41	23	629	GX27	1.2	4.08	1	1	0.5	1	6	9	10	4	3.5	1	7.1	13.5	1.5	1	2.5	1	8.3	17.6	1.7	1	4	1	11.1	20.2	1.8	1	3.4	1
901835	2	149	1	41	24	629	GX21	1.3	2.84	NA	1	0.5	1	4.9	4.5	2	4	2	1	7.1	9	1.2	1	2.5	1	7.5	11.7	2.1	2	3.2	1	10.9	14	1	2	3.2	1
901920	2	167	1	41	25	842	GZ10	0.85	1.26	NA	1	0.4	1	NA	NA	NA	NA	NA	0	NA	NA	NA	NA	NA	0	NA	NA	NA	NA	NA	0	NA	NA	NA	NA	NA	0
902010	2	185	1	41	26	415	GD30	1.1	3.09	1	4	1.2	1	1.6	2	3	4	0.3	1	6.7	5.1	1.6	1	2.1	1	7.8	6.3	2.2	2	1.7	1	10.1	6.6	1.9	1	2.2	1
902095	2	203	1	41	27	843	GZ32	0.7	1.11	NA	1	NA	1	NA	NA	NA	NA	NA	0	NA	NA	NA	NA	NA	0	NA	NA	NA	NA	NA	0	NA	NA	NA	NA	NA	0
902185	2	221	1	41	28	525	HAN45	1.5	3.28	NA	1	0.8	1	4.7	6.8	8	4	1.8	1	6.9	12.2	1.4	1	3.8	1	7.8	18.8	1.4	1	5	1	10.7	20	1.5	1	4.1	1
901134	2	5	2	42	16	524	HAN32	0.7	1.92	NA	1	NA	1	NA	NA	NA	NA	NA	0	NA	NA	NA	NA	NA	0	NA	NA	NA	NA	NA	0	NA	NA	NA	NA	NA	0
901224	2	23	2	42	17	628	GX11	1.5	2.99	NA	1	0.5	1	4.4	5.5	6	4	1.8	1	7.4	8.4	1.5	1	2.8	1	8.8	10.4	1.5	1	3.2	1	11.2	12	1.5	1	2.4	1
901309	2	41	2	42	18	629	GX26	1	2.73	1	1	0.6	1	2.4	2.5	4	4	0.4	1	NA	NA	NA	NA	NA	0	NA	NA	NA	NA	NA	0	NA	NA	NA	NA	NA	0
901389	2	59	2	42	19	412	D0203	2.44	4.78	2	1	1	1	4.6	7	2	2	0.7	1	7.5	11.6	2.1	4	2.7	1	8.5	14.4	2.1	2	3	1	11.4	16.5	2	2	2.8	1
901474	2	77	2	42	20	629	GX33	1.55	3.46	NA	1	0.7	1	6.6	6.4	1	4	1.7	1	7.8	10.5	1.4	1	2.9	1	9	14.8	1.4	1	3.8	1	12.3	16	1.5	1	2.7	1
901564	2	95	2	42	21	412	GD18	1.5	3.63	NA	2	NA	1	NA	NA	NA	NA	NA	0	NA	NA	NA	NA	NA	0	NA	NA	NA	NA	NA	0	NA	NA	NA	NA	NA	0
901654	2	113	2	42	22	843	GZ41	1.4	3.05	NA	1	1.5	1	4.6	4.5	3	4	0.7	1	6	5.8	1.3	1	0.5	1	8.2	6.6	3.8	2	1	1	9.9	6.3	4	2	1.2	1
901744	2	131	2	42	23	629	GX27	1.4	2.48	1	1	0.7	1	3.4	3.2	3	4	1.6	1	5.7	3.6	1.4	1	1.3	1	4	3	1.1	1	1.7	1	3.9	3.2	1	1	1.8	1
901834	2	149	2	42	24	629	GX21	1.2	2.59	NA	1	NA	1	3.8	3.4	3	4	0.7	1	7.1	6.1	1.5	1	2.1	1	7.3	7.4	3.3	2	2	1	10.2	9	4.5	2	2.2	1
901919	2	167	2	42	25	842	GZ10	NA	NA	NA	NA	NA	0	NA	NA	NA	NA	NA	0	NA	NA	NA	NA	NA	0	NA	NA	NA	NA	NA	0	NA	NA	NA	NA	NA	0
902009	2	185	2	42	26	415	GD30	1	2.67	1	4	1.1	1	1.8	2.4	5	4	0.8	1	NA	NA	NA	NA	NA	0	NA	NA	NA	NA	NA	0	NA	NA	NA	NA	NA	0
902094	2	203	2	42	27	843	GZ32	1.3	2.68	NA	2	0.5	1	5.4	8	6	4	3.6	1	NA	NA	NA	NA	NA	0	NA	NA	NA	NA	NA	0	NA	NA	NA	NA	NA	0
902184	2	221	2	42	28	525	HAN45	1.9	3.67	5	1	0.9	1	5.3	8.1	3	4	3.2	1	7.2	10.4	1.6	1	3.7	1	8.2	18.5	1.6	1	5	1	11.7	21.6	1.7	1	4.5	1
901133	2	5	3	43	16	524	HAN32	1.4	2.37	NA	4	0.6	1	4	3.8	4	4	1.8	1	7.4	5.9	0.1	1	3.3	1	7.5	5.4	0.8	1	2.1	1	8.7	5.7	0.1	1	3.1	1
901223	2	23	3	43	17	628	GX11	1.2	2.68	NA	1	0.5	1	4.3	4.2	4	4	0.4	1	5.8	6.3	1.3	1	2	1	7	5.7	1	1	1.2	1	9.7	7.5	1.3	1	1.8	1
901308	2	41	3	43	18	629	GX26	1	3.96	NA	2	1.1	1	4.3	6.4	5	4	1.5	1	6	8.9	1.6	1	2.7	1	7.5	9.7	1.4	1	3	1	10.1	9.3	1.5	1	2.7	1
901388	2	59	3	43	19	412	D0203	NA	NA	NA	NA	NA	0	NA	NA	NA	NA	NA	0	NA	NA	NA	NA	NA	0	NA	NA	NA	NA	NA	0	NA	NA	NA	NA	NA	0
901473	2	77	3	43	20	629	GX33	NA	NA	NA	NA	NA	0	NA	NA	NA	NA	NA	0	NA	NA	NA	NA	NA	0	NA	NA	NA	NA	NA	0	NA	NA	NA	NA	NA	0
901563	2	95	3	43	21	412	GD18	2.1	4.11	4	1	1	1	4.8	5.8	4	4	2.3	1	6.4	8.6	1.6	1	2.7	1	7.3	10.9	1.4	1	2	1	10.5	11	1.7	1	2.4	1
901653	2	113	3	43	22	843	GZ41	1.6	3.05	NA	1	1.2	1	4.9	5.5	4	4	1.3	1	6.3	7	1.3	1	0.6	1	7.2	7.8	3.3	2	1.5	1	11.2	8.2	3.5	3	1.7	1
901743	2	131	3	43	23	629	GX27	2.4	4.37	5	1	1.1	1	5.5	7.6	8	4	2.9	1	7.1	12.5	1.4	1	2.5	1	8.3	15.8	2.1	2	3.8	1	10.9	19.9	1.6	2	3.6	1
901833	2	149	3	43	24	629	GX21	1	2.29	NA	1	0.5	1	3.4	3.3	1	4	0.75	1	6.8	4.7	1	1	1.2	1	6.5	4.5	0.7	1	1	1	6.9	5	0.7	1	1.5	1
901918	2	167	3	43	25	842	GZ10	1.55	2.87	NA	1	1.2	1	6.1	5.3	2	4	3.2	1	7.1	8.2	1.5	1	1.9	1	8.6	10.7	1.5	1	1.7	1	11.2	10.2	1.6	1	2.2	1
902008	2	185	3	43	26	415	GD30	1.1	2.31	NA	1	1	1	4.9	7.9	3	4	1.8	1	NA	NA	NA	NA	NA	0	NA	NA	NA	NA	NA	0	NA	NA	NA	NA	NA	0
902093	2	203	3	43	27	843	GZ32	1.45	3.13	NA	2	0.8	1	4.5	8	6	4	5	1	6.9	7.6	1.3	1	1.6	1	8.2	9.5	1.3	1	1.2	1	10.9	11.2	1.3	1	1.7	1
902183	2	221	3	43	28	525	HAN45	NA	NA	NA	NA	NA	0	NA	NA	NA	NA	NA	0	NA	NA	NA	NA	NA	0	NA	NA	NA	NA	NA	0	NA	NA	NA	NA	NA	0
901132	2	5	4	44	16	524	HAN32	1.7	2.84	NA	1	0.7	1	4.6	5.2	4	4	2.9	1	7.8	8	1.5	1	3.2	1	8.4	9.2	1.5	1	1.8	1	9.9	9.8	1.7	1	1.9	1
901222	2	23	4	44	17	628	GX11	1.6	4.08	6	1	1	1	4.4	5.5	7	4	0.7	1	6.5	8.9	1.4	1	2.1	1	7.8	10	1.5	1	2	1	10.1	11.8	1.3	1	2.4	1
901307	2	41	4	44	18	629	GX26	2.8	1.75	5	2	1.5	1	4.5	6.4	6	4	1.4	1	6	8.6	1	1	1.9	1	8.5	9.6	2	2	3	1	10.9	10.8	1.9	1	2.4	1
901387	2	59	4	44	19	412	D0203	1.7	4.58	6	2	1.3	1	3.6	6.4	6	4	0.8	1	5.9	8.4	1.5	1	1.7	1	7	9.9	1.5	1	2.8	1	9.9	11.2	1.7	2	1.9	1
901472	2	77	4	44	20	629	GX33	NA	NA	NA	NA	NA	0	NA	NA	NA	NA	NA	0	NA	NA	NA	NA	NA	0	NA	NA	NA	NA	NA	0	NA	NA	NA	NA	NA	0
901562	2	95	4	44	21	412	GD18	2.4	5.6	6	3	1.2	1	5.1	8	6	4	3.1	1	6.5	11.4	1.8	1	2.5	1	7.5	12.8	1.7	1	3.5	1	12.1	11.3	1.8	2	3.6	1
901652	2	113	4	44	22	843	GZ41	1.6	2.98	3	NA	1.5	1	4.9	6.1	4	4	1.4	1	6.5	6.5	1.3	1	1.2	1	7.5	8.4	1.3	1	2	1	10.2	7.9	1.6	2	1.8	1
901742	2	131	4	44	23	629	GX27	0.75	1.44	NA	1	NA	1	NA	NA	NA	NA	NA	0	NA	NA	NA	NA	NA	0	NA	NA	NA	NA	NA	0	NA	NA	NA	NA	NA	0
901832	2	149	4	44	24	629	GX21	2.1	3.48	3	1	0.7	1	5.2	6.8	5	4	1.7	1	NA	NA	NA	NA	NA	0	NA	NA	NA	NA	NA	0	NA	NA	NA	NA	NA	0
901917	2	167	4	44	25	842	GZ10	1.2	2.42	NA	1	0.8	1	1.8	2.2	2	2	0.2	1	NA	NA	NA	NA	NA	0	NA	NA	NA	NA	NA	0	NA	NA	NA	NA	NA	0
902007	2	185	4	44	26	415	GD30	1.3	3.51	2	1	1.2	1	5.1	6.4	5	4	1.6	1	6.7	13	1.2	1	3.2	1	8.5	12	1.3	1	4.5	1	10.6	19.3	1.4	1	3.6	1
902092	2	203	4	44	27	843	GZ32	NA	NA	NA	NA	NA	0	NA	NA	NA	NA	NA	0	NA	NA	NA	NA	NA	0	NA	NA	NA	NA	NA	0	NA	NA	NA	NA	NA	0
902182	2	221	4	44	28	525	HAN45	1.2	4.23	6	2	1.2	1	4.5	5	3	4	1.8	1	6.8	13.5	1.2	1	3.3	1	8.2	19.5	1.4	1	3	1	11.6	19.8	1.5	1	4.6	1
901131	2	5	5	45	16	524	HAN32	NA	NA	NA	NA	NA	0	NA	NA	NA	NA	NA	0	NA	NA	NA	NA	NA	0	NA	NA	NA	NA	NA	0	NA	NA	NA	NA	NA	0
901221	2	23	5	45	17	628	GX11	1.8	4.27	5	1	1	1	4.4	5.8	3	4	1.2	1	6.7	9.6	1.4	1	2.2	1	7.5	11.3	1.7	1	2	1	9.9	13.5	1.8	2	3.1	1
901306	2	41	5	45	18	629	GX26	1.7	3.53	NA	2	1	1	4.4	4.4	3	4	1.3	1	6	8.3	1	1	1.6	1	8.2	10.5	3.8	2	2.8	1	12.3	11.9	3.5	2	2.8	1
901386	2	59	5	45	19	412	D0203	2.05	4.66	3	2	0.8	1	3.8	6.8	3	4	0.9	1	6	11.9	1.3	1	2.4	1	7.8	13	1.8	1	2	1	9.6	13.5	1.6	2	1.6	1
901471	2	77	5	45	20	629	GX33	NA	NA	NA	NA	NA	0	NA	NA	NA	NA	NA	0	NA	NA	NA	NA	NA	0	NA	NA	NA	NA	NA	0	NA	NA	NA	NA	NA	0
901561	2	95	5	45	21	412	GD18	1.4	3.44	1	2	1	1	4	4.3	4	4	1.6	1	6.5	5.9	1.3	1	2.7	1	7.2	5.8	1.2	1	2.8	1	9.2	15	0.1	1	3.2	1
901651	2	113	5	45	22	843	GZ41	1.7	2.93	1	4	1.2	1	4.5	6.1	4	4	1.8	1	6.5	8	1.4	1	1.7	1	6.8	8	4	2	2	1	9.4	7.9	1.6	2	2.4	1
901741	2	131	5	45	23	629	GX27	0.95	2.35	2	4	0.6	1	1.5	1.6	1	4	0.7	1	NA	NA	NA	NA	NA	0	NA	NA	NA	NA	NA	0	NA	NA	NA	NA	NA	0
901831	2	149	5	45	24	629	GX21	1.5	3.19	NA	1	0.8	1	5.1	5.5	3	4	0.7	1	7.6	10.2	1.5	1	2.5	1	8.3	13.6	4.5	3	3.5	1	11.5	15.3	6	3	2.8	1
901916	2	167	5	45	25	842	GZ10	1.5	2.65	NA	1	1	1	4.9	3.8	2	4	0.6	1	6.9	6	1.5	1	1.9	1	7.8	6.7	3.8	2	1.2	1	NA	NA	NA	NA	NA	0
902006	2	185	5	45	26	415	GD30	1.5	3.57	4	1	1.3	1	NA	NA	NA	NA	NA	0	6.7	11.7	1.4	1	2.8	1	7.5	16.4	1.3	1	4	1	11.1	16.4	1.4	1	2.4	1
902091	2	203	5	45	27	843	GZ32	NA	NA	NA	NA	NA	0	NA	NA	NA	NA	NA	0	NA	NA	NA	NA	NA	0	NA	NA	NA	NA	NA	0	NA	NA	NA	NA	NA	0
902181	2	221	5	45	28	525	HAN45	1.9	3.85	6	1	1.2	1	NA	NA	NA	NA	NA	0	6.8	11.9	1.7	1	3.3	1	8	14.5	1.6	1	3	1	11.7	17.6	1.7	2	3.1	1
901130	2	6	1	46	16	739	YN11	NA	NA	NA	NA	NA	0	NA	NA	NA	NA	NA	0	NA	NA	NA	NA	NA	0	NA	NA	NA	NA	NA	0	NA	NA	NA	NA	NA	0
901220	2	24	1	46	17	628	GX18	NA	NA	NA	NA	NA	0	NA	NA	NA	NA	NA	0	NA	NA	NA	NA	NA	0	NA	NA	NA	NA	NA	0	NA	NA	NA	NA	NA	0
901385	2	60	1	46	19	629	GX31	1.85	3.54	1	1	0.6	1	4.3	5.1	3	4	1.2	1	6.8	8.8	1.7	1	2.4	1	7.8	11.4	1.6	1	2.5	1	10.1	13	1.8	2	1.4	1
901470	2	78	1	46	20	630	GX49	1.2	2.93	NA	1	0.7	1	1.7	1.9	1	4	0.1	1	NA	NA	NA	NA	NA	0	NA	NA	NA	NA	NA	0	NA	NA	NA	NA	NA	0
901560	2	96	1	46	21	417	GD57	1.8	5.49	1	2	1.4	1	5.2	8	7	4	3.2	1	6.5	12.2	1.3	1	2.8	1	8	11	1.7	1	4	1	11.9	15.9	1.6	2	4.2	1
901650	2	114	1	46	22	525	HAN42	1.4	3.08	NA	1	1.2	1	5.2	6.7	5	4	1.6	1	6.5	9.1	1.4	1	1.8	1	7.8	10.3	1.2	1	2.8	1	10.2	13.2	1.6	2	3.2	1
901740	2	132	1	46	23	630	GX57	NA	NA	NA	NA	NA	0	NA	NA	NA	NA	NA	0	NA	NA	NA	NA	NA	0	NA	NA	NA	NA	NA	0	NA	NA	NA	NA	NA	0
901830	2	150	1	46	24	412	D0211	2	4.07	NA	2	0.9	1	4.8	5.9	7	4	3	1	7.3	9	1.7	1	2.8	1	8.2	10.4	1.7	1	2	1	11.2	11	1.8	2	2.4	1
901915	2	168	1	46	25	630	GX43	1.2	2.97	NA	1	NA	1	5.1	5	3	4	1	1	7.2	7.3	1.2	1	2.1	1	8	10.5	1.2	1	3	1	11.6	13.2	1.4	1	3.8	1
902005	2	186	1	46	26	630	GX51	1.54	2.73	NA	1	NA	1	5.3	5.3	2	4	1.7	1	8.1	10	1.5	1	2.3	1	9.2	13.4	4.2	4	3.5	1	10.9	13.6	3.1	3	1.7	1
902090	2	204	1	46	27	415	GD38	1.3	3.22	NA	1	1	1	NA	NA	NA	NA	NA	0	6.7	9	1.2	1	2.5	1	8.5	12.3	1.3	1	3	1	11.1	15.2	1.3	1	3.2	1
902180	2	222	1	46	28	412	D0217	NA	NA	NA	NA	NA	0	NA	NA	NA	NA	NA	0	NA	NA	NA	NA	NA	0	NA	NA	NA	NA	NA	0	NA	NA	NA	NA	NA	0
901129	2	6	2	47	16	739	YN11	2.15	3.22	NA	1	1.1	1	3	6.3	1	4	1.8	1	7.3	7.8	1.8	3	2.2	1	9.3	7.8	1.8	1	1.9	1	10.1	8.1	1.8	1	2.4	1
901219	2	24	2	47	17	628	GX18	2	4.32	4	2	1	1	4.5	5.7	3	4	1.3	1	7.3	9.7	1	1	2.4	1	8.5	13.5	0.9	1	2.8	1	9.5	15.6	1	1	2.5	1
901384	2	60	2	47	19	629	GX31	1.8	3.72	1	1	0.5	1	4.1	5.3	4	4	0.4	1	5.8	8.3	1.7	1	3	1	7.2	10	1.6	1	2	1	10.2	11.4	1.8	1	1.9	1
901469	2	78	2	47	20	630	GX49	1.8	4.85	NA	2	1	1	6.5	8	4	4	5	1	NA	NA	NA	NA	NA	0	NA	NA	NA	NA	NA	0	NA	NA	NA	NA	NA	0
901559	2	96	2	47	21	417	GD57	1.5	3.43	1	3	1	1	4.8	4.6	6	4	2.2	1	5.8	6	1.4	1	1.2	1	5.8	7.6	1.3	1	2	1	9.9	9.3	1.5	1	1.7	1
901649	2	114	2	47	22	525	HAN42	0.8	2.01	NA	1	0.8	1	1.8	2.8	1	4	0.4	1	6.9	9.6	1.2	1	1.7	1	7.3	8.8	1	1	1.3	1	10.1	9.7	1	1	1.9	1
901739	2	132	2	47	23	630	GX57	1.52	2.55	NA	1	1	1	1.65	2.8	2	4	0.7	1	NA	NA	NA	NA	NA	0	NA	NA	NA	NA	NA	0	NA	NA	NA	NA	NA	0
901829	2	150	2	47	24	412	D0211	1.5	2.12	6	3	0.7	1	3.5	3.6	3	4	0.8	1	7.2	5.7	1.5	1	1.8	1	8.5	7.8	1.3	1	1.7	1	10.7	7.3	1.5	2	2.2	1
901914	2	168	2	47	25	630	GX43	NA	NA	NA	NA	NA	0	NA	NA	NA	NA	NA	0	NA	NA	NA	NA	NA	0	NA	NA	NA	NA	NA	0	NA	NA	NA	NA	NA	0
902004	2	186	2	47	26	630	GX51	2.15	3.79	NA	1	1.1	1	5.2	5.7	3	2	0.8	1	7.9	6.5	1.8	1	2.4	1	8.5	9.9	1.9	1	2.8	1	11.2	11.1	1.9	2	2.8	1
902089	2	204	2	47	27	415	GD38	0.8	1.94	NA	1	0.5	1	NA	NA	NA	NA	NA	0	NA	NA	NA	NA	NA	0	NA	NA	NA	NA	NA	0	NA	NA	NA	NA	NA	0
902179	2	222	2	47	28	412	D0217	1.6	3.26	6	3	0.3	1	NA	NA	NA	NA	NA	0	NA	NA	NA	NA	NA	0	NA	NA	NA	NA	NA	0	NA	NA	NA	NA	NA	0
901128	2	6	3	48	16	739	YN11	2.15	3.48	NA	1	1	1	6.5	4.6	4	2	2.8	1	7.6	7	2	3	2.4	1	9	8.2	2	2	1.5	1	9.9	9.4	1.8	1	1.2	1
901218	2	24	3	48	17	628	GX18	1.5	3.19	5	1	0.4	1	NA	NA	NA	NA	NA	0	NA	NA	NA	NA	NA	0	NA	NA	NA	NA	NA	0	NA	NA	NA	NA	NA	0
901383	2	60	3	48	19	629	GX31	1.7	2.94	2	4	NA	1	NA	NA	NA	NA	NA	0	NA	NA	NA	NA	NA	0	NA	NA	NA	NA	NA	0	NA	NA	NA	NA	NA	0
901468	2	78	3	48	20	630	GX49	NA	NA	NA	NA	NA	0	NA	NA	NA	NA	NA	0	NA	NA	NA	NA	NA	0	NA	NA	NA	NA	NA	0	NA	NA	NA	NA	NA	0
901558	2	96	3	48	21	417	GD57	2	4.83	2	2	1.2	1	4.8	5.9	6	4	1.7	1	6.2	8	1.7	1	1.9	1	7.2	9	1.8	1	3.5	1	10.4	9.8	1.7	1	2.8	1
901648	2	114	3	48	22	525	HAN42	2.35	4.9	6	1	1.5	1	6.2	9.9	10	4	1.8	1	NA	NA	NA	NA	NA	0	NA	NA	NA	NA	NA	0	NA	NA	NA	NA	NA	0
901738	2	132	3	48	23	630	GX57	1	2.34	NA	1	0.9	1	1.7	2.4	1	4	0.6	1	NA	NA	NA	NA	NA	0	NA	NA	NA	NA	NA	0	NA	NA	NA	NA	NA	0
901828	2	150	3	48	24	412	D0211	1.1	1.71	2	3	0.5	1	3.5	2	3	4	0.5	1	NA	NA	NA	NA	NA	0	NA	NA	NA	NA	NA	0	NA	NA	NA	NA	NA	0
901913	2	168	3	48	25	630	GX43	NA	NA	NA	NA	NA	0	NA	NA	NA	NA	NA	0	NA	NA	NA	NA	NA	0	NA	NA	NA	NA	NA	0	NA	NA	NA	NA	NA	0
902003	2	186	3	48	26	630	GX51	1.8	4.01	3	1	0.8	1	5.1	5.5	8	4	1.5	1	7.9	8.6	1.7	1	1.9	1	8.3	10	1.5	1	1.7	1	11.1	11.1	1.8	2	2.2	1
902088	2	204	3	48	27	415	GD38	0.8	1.36	NA	1	0.6	1	NA	NA	NA	NA	NA	0	NA	NA	NA	NA	NA	0	NA	NA	NA	NA	NA	0	NA	NA	NA	NA	NA	0
902178	2	222	3	48	28	412	D0217	2.2	4.1	5	2	0.7	1	5.3	7	8	4	2.1	1	NA	NA	NA	NA	NA	0	NA	NA	NA	NA	NA	0	NA	NA	NA	NA	NA	0
901127	2	6	4	49	16	739	YN11	NA	NA	NA	NA	NA	0	NA	NA	NA	NA	NA	0	NA	NA	NA	NA	NA	0	NA	NA	NA	NA	NA	0	NA	NA	NA	NA	NA	0
901217	2	24	4	49	17	628	GX18	1.6	4.1	4	1	1	1	4.3	5.5	4	4	0.9	1	6.4	9.2	1.4	1	3	1	7.2	9.5	1.5	1	2	1	8.9	10.1	1.7	1	1.9	1
901382	2	60	4	49	19	629	GX31	1.9	3.53	2	2	1.2	1	4.4	5.5	5	4	1	1	6.3	9.3	1.7	1	1.5	1	7.2	11.3	2.9	2	2.8	1	10.9	13.1	1.8	1	2.4	1
901467	2	78	4	49	20	630	GX49	1	2.13	1	1	NA	1	2	1.8	3	4	0.25	1	NA	NA	NA	NA	NA	0	NA	NA	NA	NA	NA	0	NA	NA	NA	NA	NA	0
901557	2	96	4	49	21	417	GD57	1.7	5.74	NA	1	NA	1	5.1	7.3	8	4	3.6	1	6.6	13.5	1.7	1	3.2	1	8.8	19.3	0.7	1	6.5	1	12.8	22.3	0.6	1	4.6	1
901647	2	114	4	49	22	525	HAN42	0.3	0.61	NA	1	0.2	1	NA	NA	NA	NA	NA	0	7.8	14.2	1.6	1	4.3	1	9.2	16.8	2.2	2	4.8	1	10.9	18.1	2	2	4.5	1
901737	2	132	4	49	23	630	GX57	1.7	3.99	NA	1	1.1	1	5.1	5.8	3	4	1	1	7.2	8.3	1.6	1	1.9	1	8.3	8.8	1.5	1	2	1	10.1	9.8	1.9	2	1.4	1
901827	2	150	4	49	24	412	D0211	1.9	3.43	1	2	1.1	1	5.1	5.6	5	4	2.3	1	9	8.8	1.7	1	2.5	1	9	8.5	1.7	1	1.8	1	9.9	9	1.8	1	2.9	1
901912	2	168	4	49	25	630	GX43	1.8	3.16	6	2	0.8	1	5	5	5	4	1	1	6.9	8.1	1.7	1	2.1	1	7.3	9.9	1.8	1	2.2	1	11.5	11	1.7	2	2.5	1
902002	2	186	4	49	26	630	GX51	1.9	3.88	2	2	0.8	1	5.6	7	5	4	0.9	1	7.8	10.8	1.4	1	3.8	1	8.3	14.1	1.9	1	3	1	12.1	16.1	1.7	2	2.4	1
902087	2	204	4	49	27	415	GD38	2.65	3.65	13	2	0.8	1	5.3	6	10	4	2.2	1	7.5	9.9	1.4	1	2.8	1	8.2	12.2	4.5	2	3.8	1	11.3	13.5	0.1	1	3.1	1
902177	2	222	4	49	28	412	D0217	1.5	2.48	NA	2	0.6	1	5.1	4.6	5	4	1.8	1	7.1	8.2	1.6	1	2.5	1	8.8	11	4	2	2	1	11.7	12.1	1.6	2	2.7	1
901126	2	6	5	50	16	739	YN11	NA	NA	NA	NA	NA	0	NA	NA	NA	NA	NA	0	NA	NA	NA	NA	NA	0	NA	NA	NA	NA	NA	0	NA	NA	NA	NA	NA	0
901216	2	24	5	50	17	628	GX18	NA	NA	NA	NA	NA	0	NA	NA	NA	NA	NA	0	NA	NA	NA	NA	NA	0	NA	NA	NA	NA	NA	0	NA	NA	NA	NA	NA	0
901381	2	60	5	50	19	629	GX31	1.61	1.63	NA	4	0.5	1	4.4	2.2	4	4	3	1	5.1	4	1.3	1	1.2	1	NA	NA	NA	NA	NA	0	NA	NA	NA	NA	NA	0
901466	2	78	5	50	20	630	GX49	NA	NA	NA	NA	NA	0	NA	NA	NA	NA	NA	0	NA	NA	NA	NA	NA	0	NA	NA	NA	NA	NA	0	NA	NA	NA	NA	NA	0
901556	2	96	5	50	21	417	GD57	1.4	4.02	8	1	1	1	4.8	6.6	10	4	4.5	1	6.3	8.2	1.2	1	3.3	1	7.3	12.6	1.3	1	3.6	1	11.2	13.5	1.6	1	3.8	1
901646	2	114	5	50	22	525	HAN42	NA	NA	NA	NA	NA	0	NA	NA	NA	NA	NA	0	NA	NA	NA	NA	NA	0	NA	NA	NA	NA	NA	0	NA	NA	NA	NA	NA	0
901736	2	132	5	50	23	630	GX57	1.7	4.06	3	2	0.5	1	5.2	6	3	4	1.4	1	7.2	8.5	1.6	1	2.1	1	8.3	10.2	1.6	1	1.7	1	11.2	12.1	1.8	2	3.8	1
901826	2	150	5	50	24	412	D0211	1.3	3.97	NA	1	1.2	1	4	4.8	6	4	1.2	1	NA	NA	NA	NA	NA	0	NA	NA	NA	NA	NA	0	7.1	6.4	1	1	0.9	1
901911	2	168	5	50	25	630	GX43	1.4	3.35	5	1	0.7	1	NA	NA	NA	NA	NA	0	NA	NA	NA	NA	NA	0	NA	NA	NA	NA	NA	0	NA	NA	NA	NA	NA	0
902001	2	186	5	50	26	630	GX51	1.8	3.08	7	1	0.6	1	5.7	4.8	6	4	0.6	1	6.8	6.4	1.7	1	1.2	1	7.5	6.8	3.5	2	1	1	10.5	7.2	1.7	1	2.1	1
902086	2	204	5	50	27	415	GD38	NA	NA	NA	NA	NA	0	NA	NA	NA	NA	NA	0	NA	NA	NA	NA	NA	0	NA	NA	NA	NA	NA	0	NA	NA	NA	NA	NA	0
902176	2	222	5	50	28	412	D0217	2.15	4.12	6	1	0.9	1	5.1	7.7	8	4	3	1	8.1	12.1	2	4	3.3	1	8.8	14.6	1.7	1	2.5	1	10.7	15	1.9	2	1.8	1
901125	2	7	1	51	16	843	GZ39	2.4	4.13	3	1	1.2	1	6.2	6.5	5	4	2.1	1	8.1	10.3	1.7	1	3.1	1	9.7	12.5	1.6	1	2.2	1	11.1	13.9	1.7	1	2.2	1
901215	2	25	1	51	17	526	HAN50	1.7	3.78	5	3	0.9	1	4.1	5.8	6	4	1.8	1	6.5	8.5	1.6	1	3.2	1	7.2	9.5	1.4	1	3	1	10.1	9.9	1.7	1	2.7	1
901305	2	43	1	51	18	103	FJ28	2	4.63	12	2	1.2	1	5	6.2	5	4	0.9	1	6.1	8.5	1.1	1	1.1	1	9	10.3	1.8	1	2	1	12.4	10.4	1.8	2	2.7	1
901380	2	61	1	51	19	843	GZ35	2.55	3.71	NA	1	0.3	1	4.6	4.8	2	2	0.2	1	5.9	6	2.4	4	1.5	1	7.2	7.1	2.2	2	2	1	10.7	6.8	1.9	1	1.1	1
901465	2	79	1	51	20	630	GX55	1.15	2.51	NA	1	NA	1	2.4	2.7	2	4	0.3	1	NA	NA	NA	NA	NA	0	NA	NA	NA	NA	NA	0	NA	NA	NA	NA	NA	0
901555	2	97	1	51	21	415	GD46	0.4	1.45	NA	1	NA	1	NA	NA	NA	NA	NA	0	NA	NA	NA	NA	NA	0	NA	NA	NA	NA	NA	0	NA	NA	NA	NA	NA	0
901645	2	115	1	51	22	630	GX56	1.1	2.52	NA	1	NA	1	4	3.5	2	4	0.6	1	NA	NA	NA	NA	NA	0	NA	NA	NA	NA	NA	0	NA	NA	NA	NA	NA	0
901735	2	133	1	51	23	628	GX15	2	3.09	NA	1	0.9	1	4.3	5.7	4	4	2.1	1	7.2	9.9	1.7	1	2.3	1	8.2	12.5	1.7	1	2.2	1	11.4	14	1.8	2	2.4	1
901825	2	151	1	51	24	415	GD28	1.5	4.87	NA	1	1.2	1	5.3	4.9	3	4	0.9	1	6.2	8.9	1.3	1	2.7	1	8.2	11.1	0.5	1	3	1	10.9	13	0.5	1	2.6	1
901910	2	169	1	51	25	416	GD50	1.5	2.82	1	1	1.8	1	5.8	4.5	6	4	1.2	1	6.7	8.3	1.5	1	1.8	1	7.8	8.6	1.2	1	1.7	1	10.8	9.5	1.5	1	1.8	1
902000	2	187	1	51	26	525	HAN35	1	2.27	NA	1	1	1	4	3.5	3	4	0.8	1	6.5	6	1.6	1	1.9	1	7.2	6.1	1.7	1	1.2	1	9.8	6.4	1.6	1	2.7	1
902085	2	205	1	51	27	525	HAN33	NA	NA	NA	NA	NA	0	NA	NA	NA	NA	NA	0	NA	NA	NA	NA	NA	0	NA	NA	NA	NA	NA	0	NA	NA	NA	NA	NA	0
902175	2	223	1	51	28	630	GX42	NA	NA	NA	NA	NA	0	NA	NA	NA	NA	NA	0	NA	NA	NA	NA	NA	0	NA	NA	NA	NA	NA	0	NA	NA	NA	NA	NA	0
901124	2	7	2	52	16	843	GZ39	1.3	2.51	NA	1	0.7	1	NA	NA	NA	NA	NA	0	NA	NA	NA	NA	NA	0	NA	NA	NA	NA	NA	0	NA	NA	NA	NA	NA	0
901214	2	25	2	52	17	526	HAN50	1.65	3.94	11	1	1.2	1	4.1	4.8	6	4	1.1	1	7.2	7.2	1.6	1	2.9	1	7.8	8.3	1.5	1	1	1	9.7	8.9	1.7	1	3.1	1
901304	2	43	2	52	18	103	FJ28	1.85	5.37	15	2	1.8	1	5	5.8	6	4	1.3	1	6	7.5	1	1	1.7	1	8.5	8.4	3.5	2	3.5	1	11.5	9	1.8	1	2.5	1
901379	2	61	2	52	19	843	GZ35	2.43	3.21	3	1	0.5	1	4.6	5	4	2	0.3	1	5.8	7	2.2	4	1.8	1	7.2	8.1	2.1	2	1.5	1	9.9	9	1.9	1	1.2	1
901464	2	79	2	52	20	630	GX55	2	3.83	NA	1	NA	1	5.1	5	4	4	0.8	1	6.5	8.1	1.7	1	3.3	1	8.8	10	1.6	1	2.5	1	11.5	10	1.8	1	3.4	1
901554	2	97	2	52	21	415	GD46	0.7	1.9	NA	1	0.6	1	NA	NA	NA	NA	NA	0	NA	NA	NA	NA	NA	0	NA	NA	NA	NA	NA	0	NA	NA	NA	NA	NA	0
901644	2	115	2	52	22	630	GX56	1.2	2.44	NA	1	NA	1	3.6	3	1	4	0.7	1	6	5	2	3	1	1	6.3	5.3	3.3	2	1.2	1	NA	NA	NA	NA	NA	0
901734	2	133	2	52	23	628	GX15	1.35	4.07	NA	1	0.8	1	NA	NA	NA	NA	NA	0	7.3	8.1	1.2	1	0.9	1	8.5	9.6	1	1	2.5	1	10.2	10.2	1.3	1	2.4	1
901824	2	151	2	52	24	415	GD28	2	4.87	NA	1	0.9	1	4	6.8	5	4	0.8	1	5.9	8.9	1.5	1	2.3	1	6.8	9.5	1.7	1	2.5	1	11.1	9.9	1.8	1	2.4	1
901909	2	169	2	52	25	416	GD50	1.5	3.51	4	4	NA	1	5.2	5.3	5	4	0.6	1	7.3	8	1.5	1	1.5	1	8.2	10.2	1.4	1	1.5	1	11.1	11.7	1.5	2	2.3	1
901999	2	187	2	52	26	525	HAN35	1.15	2.06	NA	1	0.6	1	4.3	5	2	4	0.8	1	6.5	5.4	1	1	1.6	1	7.8	5.6	0.8	1	0.9	1	9.9	5.7	0.9	1	2.3	1
902084	2	205	2	52	27	525	HAN33	NA	NA	NA	NA	NA	0	NA	NA	NA	NA	NA	0	NA	NA	NA	NA	NA	0	NA	NA	NA	NA	NA	0	NA	NA	NA	NA	NA	0
902174	2	223	2	52	28	630	GX42	NA	NA	NA	NA	NA	0	NA	NA	NA	NA	NA	0	NA	NA	NA	NA	NA	0	NA	NA	NA	NA	NA	0	NA	NA	NA	NA	NA	0
901123	2	7	3	53	16	843	GZ39	2.2	4.3	1	1	1.1	1	6.1	5.7	4	2	1.8	1	8.1	9.2	2	3	4.2	1	9.7	11.8	1.8	1	2.3	1	11.9	13.5	1.9	2	2.5	1
901213	2	25	3	53	17	526	HAN50	1.85	3.34	6	1	1.2	1	4.15	4.9	4	4	0.4	1	7.2	7.1	1.9	1	2.7	1	8.2	8	1.7	1	1	1	9.8	9.8	1.8	1	2.4	1
901303	2	43	3	53	18	103	FJ28	2	4.86	6	4	1.5	1	5.1	6.2	5	4	2.9	1	6	8.9	1.3	1	2.3	1	8.8	10.3	1.9	1	1.5	1	11.4	11.3	0.1	1	3.6	1
901378	2	61	3	53	19	843	GZ35	1.9	2.99	6	3	0.3	1	4	3.8	1	2	0.6	1	5.9	5	1.8	1	1.3	1	NA	NA	NA	NA	NA	0	NA	NA	NA	NA	NA	0
901463	2	79	3	53	20	630	GX55	NA	NA	NA	NA	NA	0	NA	NA	NA	NA	NA	0	NA	NA	NA	NA	NA	0	NA	NA	NA	NA	NA	0	NA	NA	NA	NA	NA	0
901553	2	97	3	53	21	415	GD46	0.4	1.6	NA	1	0.5	1	NA	NA	NA	NA	NA	0	NA	NA	NA	NA	NA	0	NA	NA	NA	NA	NA	0	NA	NA	NA	NA	NA	0
901643	2	115	3	53	22	630	GX56	NA	NA	NA	NA	NA	0	NA	NA	NA	NA	NA	0	6.5	5.9	1.5	1	1.3	1	8.3	6.8	2.9	1	1	1	9.8	7.3	3.5	2	0.9	1
901733	2	133	3	53	23	628	GX15	NA	NA	NA	NA	NA	0	NA	NA	NA	NA	NA	0	NA	NA	NA	NA	NA	0	NA	NA	NA	NA	NA	0	NA	NA	NA	NA	NA	0
901823	2	151	3	53	24	415	GD28	1.6	4	3	1	NA	1	4	5	4	4	0.9	1	5.9	6.7	1.2	1	1	1	7.5	5.9	1.1	1	1.5	1	10.8	8.5	1.3	1	2.8	1
901908	2	169	3	53	25	416	GD50	1.9	4	4	1	1.8	1	5.6	5.7	5	4	0.5	1	7.3	9.3	1.7	1	2.1	1	8.5	12.3	2	2	3	1	10.9	17.3	1.8	1	3.6	1
901998	2	187	3	53	26	525	HAN35	1.8	6.08	8	1	1.2	1	5.1	6.5	8	4	3	1	6.8	10	1.1	1	1.3	1	8.2	12.3	1.7	1	2.8	1	12.6	13.1	1.7	1	2.8	1
902083	2	205	3	53	27	525	HAN33	2.35	4.77	7	1	1	1	6.7	9.2	10	4	5	1	7.2	14.4	1.6	1	3.5	1	9.5	17.4	2.1	3	5.5	1	11.3	16.4	2.1	3	4.2	1
902173	2	223	3	53	28	630	GX42	1.9	3.85	4	2	0.8	1	5.1	7.4	8	4	3.6	1	7.3	12.8	1.8	1	2.9	1	8.5	13.3	1.7	1	3	1	11.1	14.3	1.8	2	1.9	1
901122	2	7	4	54	16	843	GZ39	2.6	5.66	5	1	1.2	1	6.7	7.7	4	1	2.8	1	8.2	11	2.5	3	3.9	1	9.8	14.3	1.3	1	2.2	1	12.1	13.7	2.1	1	2.4	1
901212	2	25	4	54	17	526	HAN50	2.2	5.17	15	2	1.3	1	4.9	6.8	6	4	0.5	1	7.5	10.2	1.6	1	3.3	1	8.2	13.7	2	2	2.5	1	10.2	15.2	2	2	2.1	1
901302	2	43	4	54	18	103	FJ28	NA	NA	NA	NA	NA	0	NA	NA	NA	NA	NA	0	NA	NA	NA	NA	NA	0	NA	NA	NA	NA	NA	0	NA	NA	NA	NA	NA	0
901377	2	61	4	54	19	843	GZ35	2	3.69	3	3	1.5	1	4.1	4.2	2	4	0.9	1	6.4	6.1	1.8	1	1	1	7.2	8	1.8	1	1.5	1	10.4	8.5	1.8	2	1.8	1
901462	2	79	4	54	20	630	GX55	1.6	3.59	3	1	NA	1	4.7	5.5	5	4	0.7	1	6.4	9.6	1.6	1	2.7	1	8.2	11.4	1.6	1	3	1	11.6	13.2	1.7	1	3.9	1
901552	2	97	4	54	21	415	GD46	1.5	4.03	6	4	1.2	1	4.8	6.8	8	4	4	1	6.7	9.4	1.5	1	2.3	1	7.5	14.4	1.4	1	2	1	10.4	13.3	1.6	1	4.6	1
901642	2	115	4	54	22	630	GX56	1.7	3.47	NA	1	1.8	1	5.2	7.4	7	4	2.3	1	NA	NA	NA	NA	NA	0	NA	NA	NA	NA	NA	0	NA	NA	NA	NA	NA	0
901732	2	133	4	54	23	628	GX15	1.8	4.28	NA	1	0.7	1	4.9	5.3	2	4	1.8	1	7.6	8.6	1.7	1	1.6	1	8.8	9.9	1.5	1	1.7	1	10.1	10.9	1.1	1	1.9	1
901822	2	151	4	54	24	415	GD28	0.45	0.79	NA	1	NA	1	NA	NA	NA	NA	NA	0	NA	NA	NA	NA	NA	0	NA	NA	NA	NA	NA	0	NA	NA	NA	NA	NA	0
901907	2	169	4	54	25	416	GD50	2.15	3.5	NA	2	2	1	5.3	5.2	10	4	1	1	7.2	6.9	1.7	1	2.1	1	8.2	7.4	2	2	1.2	1	10.1	7.4	1.7	1	3.6	1
901997	2	187	4	54	26	525	HAN35	NA	NA	NA	NA	NA	0	NA	NA	NA	NA	NA	0	NA	NA	NA	NA	NA	0	NA	NA	NA	NA	NA	0	NA	NA	NA	NA	NA	0
902082	2	205	4	54	27	525	HAN33	1.9	4.98	1	4	2.2	1	5.1	4.2	10	4	1.1	1	NA	NA	NA	NA	NA	NA	5.8	5.6	1.6	1	2.5	1	7.7	5.6	1.5	1	3.4	1
902172	2	223	4	54	28	630	GX42	NA	NA	NA	NA	NA	0	NA	NA	NA	NA	NA	0	NA	NA	NA	NA	NA	0	NA	NA	NA	NA	NA	0	NA	NA	NA	NA	NA	0
901121	2	7	5	55	16	843	GZ39	2.35	4.67	10	1	1.3	1	6.8	7.8	4	2	3.2	1	8.4	12.7	1.8	3	4.2	1	10.1	15	2.3	3	2.2	1	12.3	18	2	2	2.9	1
901211	2	25	5	55	17	526	HAN50	2.1	3.88	14	2	1.2	1	4.8	6.3	4	4	0.5	1	7.3	9.7	2	1	3.8	1	8.8	12.7	1.9	1	2.8	1	11.1	13.9	1.9	2	2.2	1
901301	2	43	5	55	18	103	FJ28	2.15	4.36	4	2	1.2	1	5.1	5.8	6	4	2	1	6.5	9.6	1.2	1	1.8	1	7.5	11.6	2.1	2	3	1	11.6	12.4	1.9	1	2.4	1
901376	2	61	5	55	19	843	GZ35	1.8	4.19	NA	1	0.9	1	4.1	6.4	3	4	0.6	1	6	9.6	1.6	1	3.5	1	8	12.1	1.6	1	1.8	1	10.7	13.7	1.8	1	2.3	1
901461	2	79	5	55	20	630	GX55	1.9	4.03	NA	1	0.3	1	4.6	5.6	6	4	0.6	1	6.4	8	1.7	1	2.2	1	8	9	1.8	1	1.5	1	10.4	9.87	0.8	1	2.7	1
901551	2	97	5	55	21	415	GD46	NA	NA	NA	NA	NA	0	NA	NA	NA	NA	NA	0	NA	NA	NA	NA	NA	0	NA	NA	NA	NA	NA	0	NA	NA	NA	NA	NA	0
901641	2	115	5	55	22	630	GX56	1.2	1.79	NA	1	0.7	1	2	1.8	2	4	0.6	1	6.7	11.6	1.5	1	2.3	1	10.3	13.8	1.3	1	3	1	12.1	16.2	1.7	1	3.6	1
901731	2	133	5	55	23	628	GX15	1	2.5	NA	1	0.6	1	1.7	1.7	1	4	0.6	1	NA	NA	NA	NA	NA	0	NA	NA	NA	NA	NA	0	NA	NA	NA	NA	NA	0
901821	2	151	5	55	24	415	GD28	NA	NA	NA	NA	NA	0	NA	NA	NA	NA	NA	0	NA	NA	NA	NA	NA	0	NA	NA	NA	NA	NA	0	NA	NA	NA	NA	NA	0
901906	2	169	5	55	25	416	GD50	2.15	4.23	2	1	1.5	1	5.4	5.7	7	4	1.2	1	7.2	8.1	1.7	1	1.5	1	8.2	9.4	1.9	1	1.7	1	10.9	10	1.8	2	3.4	1
901996	2	187	5	55	26	525	HAN35	1.9	3.77	7	1	1.1	1	5.8	7.6	7	4	0.9	1	6.9	11	1.3	1	1.5	1	8.8	15.3	1.9	1	3	1	12.1	15.5	1.8	1	2.4	1
902081	2	205	5	55	27	525	HAN33	2.66	4.56	2	1	2	1	5.3	6.7	5	4	1.6	1	7.3	11.2	1.9	1	2.6	1	8.5	13.7	2	2	4.5	1	11.3	14.8	1.8	1	4.2	1
902171	2	223	5	55	28	630	GX42	2.4	5.37	4	2	1.5	1	5.4	8.8	10	4	3.2	1	7.3	12.6	2.4	4	4.1	1	9.8	15.6	0.3	1	1.8	1	11.3	16.3	0.3	1	2.3	1
901120	2	8	1	56	16	526	HAN53	1.5	2.7	2	2	1	1	5.9	5	6	4	2.3	1	8.2	8.3	0.9	1	3.5	1	9.7	9.4	1.4	1	1.8	1	11.6	10.8	1.4	1	2.3	1
901210	2	26	1	56	17	525	HAN42	2.05	5.24	10	2	1.2	1	4.6	6.7	5	4	1.7	1	7	9.5	1.2	1	3.1	1	7.8	10.8	2	2	3	1	11.9	11.2	1.8	2	2.4	1
901300	2	44	1	56	18	843	GZ26	2.5	4.64	6	2	0.3	1	NA	NA	NA	NA	NA	0	NA	NA	NA	NA	NA	0	NA	NA	NA	NA	NA	0	NA	NA	NA	NA	NA	0
901375	2	62	1	56	19	628	GX10	1.78	4.11	NA	1	0.8	1	3.9	4	4	4	0.6	1	5.6	5.4	1.6	1	2.4	1	7	5.7	1.6	1	1.2	1	9.9	5.8	1.7	1	3	1
901460	2	80	1	56	20	416	GD54	1.3	2.65	NA	1	0.7	1	4.5	4.3	4	4	0.7	1	5.9	5.6	1.1	1	1.9	1	7	5.8	3.8	2	1.5	1	9.9	6.4	1.2	1	3.2	1
901550	2	98	1	56	21	418	GD61	2.3	5.43	12	3	1	1	5.1	5.4	6	4	1.8	1	6.6	8.8	1.4	1	2.3	1	7.3	10.4	1	1	2.5	1	10.9	9.8	1.6	1	2.2	1
901640	2	116	1	56	22	843	GZ28	1.5	2.25	NA	2	0.8	1	NA	NA	NA	NA	NA	0	NA	NA	NA	NA	NA	0	NA	NA	NA	NA	NA	0	NA	NA	NA	NA	NA	0
901730	2	134	1	56	23	526	HAN51	1.7	3.65	NA	2	0.7	1	5.2	6	5	4	0.9	1	7.2	9.1	1.5	1	2.4	1	8	11.6	1.4	1	2	1	10.9	12	1.6	2	3.2	1
901820	2	152	1	56	24	415	GD47	NA	NA	NA	NA	NA	0	NA	NA	NA	NA	NA	0	NA	NA	NA	NA	NA	0	NA	NA	NA	NA	NA	0	NA	NA	NA	NA	NA	0
901905	2	170	1	56	25	416	GD49	1.3	3.21	1	4	1.5	1	5.3	4.6	8	4	1	1	7.2	6.2	1.3	1	1.2	1	8.8	8.4	4.3	3	1.2	1	10.1	6.8	1.1	1	3.2	1
901995	2	188	1	56	26	741	YN31	1.6	4.03	4	1	1.1	1	5.8	6.4	5	4	1.2	1	6.9	8.5	1.5	1	1.2	1	8.5	10.2	1.4	1	1.2	1	11.3	11.9	1.7	1	3.9	1
902080	2	206	1	56	27	628	GX17	2.25	3.84	NA	2	0.8	1	5.2	4.8	3	4	1	1	7.2	7.1	1.9	1	1.9	1	8.8	8.6	4.5	2	2.8	1	11.2	9.8	1.9	2	3.4	1
902170	2	224	1	56	28	629	GX38	NA	NA	NA	NA	NA	0	NA	NA	NA	NA	NA	0	NA	NA	NA	NA	NA	0	NA	NA	NA	NA	NA	0	NA	NA	NA	NA	NA	0
901119	2	8	2	57	16	526	HAN53	1.35	2.3	NA	1	0.5	1	4.6	3.8	3	2	1.3	1	7.5	5.5	2.4	3	1.6	1	7	5.5	1.3	1	1.5	1	7.4	6.4	1.3	1	1.6	1
901209	2	26	2	57	17	525	HAN42	NA	NA	NA	NA	NA	0	NA	NA	NA	NA	NA	0	NA	NA	NA	NA	NA	0	NA	NA	NA	NA	NA	0	NA	NA	NA	NA	NA	0
901299	2	44	2	57	18	843	GZ26	NA	NA	NA	NA	NA	0	NA	NA	NA	NA	NA	0	NA	NA	NA	NA	NA	0	NA	NA	NA	NA	NA	0	NA	NA	NA	NA	NA	0
901374	2	62	2	57	19	628	GX10	NA	NA	NA	NA	NA	0	NA	NA	NA	NA	NA	0	NA	NA	NA	NA	NA	0	NA	NA	NA	NA	NA	0	NA	NA	NA	NA	NA	0
901459	2	80	2	57	20	416	GD54	2.8	5.64	NA	1	0.6	1	5.2	7.6	5	4	0.7	1	7.3	11.3	1.2	1	2.3	1	8.2	13.6	2.6	2	2.8	1	11.8	14.3	2	2	3.7	1
901549	2	98	2	57	21	418	GD61	2.4	4.85	4	3	1.4	1	5.2	7.4	10	4	2	1	6.6	9.3	1.7	1	1.9	1	7.5	11.2	2.1	2	2.8	1	11.4	12.1	1.8	1	3.2	1
901639	2	116	2	57	22	843	GZ28	1.4	1.78	NA	1	0.6	1	3.8	13.2	2	4	0.7	1	NA	NA	NA	NA	NA	0	NA	NA	NA	NA	NA	0	NA	NA	NA	NA	NA	0
901729	2	134	2	57	23	526	HAN51	1.5	4.16	10	2	0.6	1	5.3	6.3	9	4	1.9	1	7.2	9.3	1.5	1	1.8	1	8.3	11.8	1.8	1	2.5	1	10.8	12.5	1.6	2	2.7	1
901819	2	152	2	57	24	415	GD47	1.9	4.65	4	2	1.2	1	5.3	8.3	9	4	2	1	6.8	12.5	1.4	1	3.5	1	8.5	16.8	1.7	1	4.8	1	11.8	18	1.8	1	3.4	1
901904	2	170	2	57	25	416	GD49	3.15	5.59	6	2	1.5	1	5.9	7.4	6	4	1	1	7.4	11.4	1.4	1	3.1	1	8.3	13.5	2.7	3	3.2	1	11.6	15.4	2.5	2	2.6	1
901994	2	188	2	57	26	741	YN31	NA	NA	NA	NA	NA	0	NA	NA	NA	NA	NA	0	NA	NA	NA	NA	NA	0	NA	NA	NA	NA	NA	0	NA	NA	NA	NA	NA	0
902079	2	206	2	57	27	628	GX17	NA	NA	NA	NA	NA	0	NA	NA	NA	NA	NA	0	NA	NA	NA	NA	NA	0	NA	NA	NA	NA	NA	0	NA	NA	NA	NA	NA	0
902169	2	224	2	57	28	629	GX38	NA	NA	NA	NA	NA	0	NA	NA	NA	NA	NA	0	NA	NA	NA	NA	NA	0	NA	NA	NA	NA	NA	0	NA	NA	NA	NA	NA	0
901118	2	8	3	58	16	526	HAN53	1.5	3.22	4	4	NA	1	NA	NA	NA	NA	NA	0	NA	NA	NA	NA	NA	0	NA	NA	NA	NA	NA	0	NA	NA	NA	NA	NA	0
901208	2	26	3	58	17	525	HAN42	1.9	3.27	4	1	0.7	1	3.8	4.3	2	4	0.4	1	7.1	6.5	1.5	1	2.4	1	8.2	6.9	1.7	1	1	1	7.2	7.1	1.3	1	1.5	1
901298	2	44	3	58	18	843	GZ26	1.7	2.69	3	4	0.6	1	5.2	4.6	4	4	0.6	1	6.6	8.1	1.7	1	3.7	1	7.5	9.1	4	2	1.5	1	9.6	9.6	1.7	1	2.1	1
901373	2	62	3	58	19	628	GX10	2	4.07	NA	1	NA	1	4	4.8	5	2	1.4	1	6.2	6.8	1.8	1	1.9	1	7.5	7.6	1.8	1	2.3	1	9.6	8.1	1.8	2	3.1	1
901458	2	80	3	58	20	416	GD54	2.6	5.68	12	1	1.2	1	5.1	7.4	6	4	0.9	1	7.2	11	2.4	4	2.3	1	8.8	13	2.1	2	3	1	10.8	14.4	1.9	2	2.4	1
901548	2	98	3	58	21	418	GD61	2.1	4.53	1	4	1	1	5.4	5.5	8	4	2.1	1	6.5	6.7	1.7	1	2.7	1	7.2	7	2	2	5.5	1	10.9	7.3	1.7	1	1.9	1
901638	2	116	3	58	22	843	GZ28	2.15	3.54	NA	2	1.1	1	5.7	6.8	6	4	0.8	1	NA	NA	NA	NA	NA	0	NA	NA	NA	NA	NA	0	NA	NA	NA	NA	NA	0
901728	2	134	3	58	23	526	HAN51	2.6	5.02	4	3	0.5	1	5.3	7.6	5	4	2.1	1	7.3	11.4	1.9	1	2.5	1	8.3	13.6	2	2	3	1	10.8	14.8	1.9	2	3.5	1
901818	2	152	3	58	24	415	GD47	NA	NA	NA	NA	NA	0	NA	NA	NA	NA	NA	0	NA	NA	NA	NA	NA	0	NA	NA	NA	NA	NA	0	NA	NA	NA	NA	NA	0
901903	2	170	3	58	25	416	GD49	2.75	5.85	4	1	2.1	1	5.6	5.2	6	4	1.7	1	7.3	7.4	1.1	1	2.7	1	8.3	8.5	2.3	1	1	1	9.9	8.4	2.1	2	2.7	1
901993	2	188	3	58	26	741	YN31	1.7	4.52	4	4	0.8	1	5.2	6.4	5	4	1.4	1	6.8	9.7	1	1	1.3	1	7.2	11.3	1.7	1	1.7	1	11.2	11.4	1.7	1	2.8	1
902078	2	206	3	58	27	628	GX17	1.81	3.65	NA	2	NA	1	5.3	6.7	4	4	2.9	1	6.9	9	1.7	1	2.3	1	7.2	9.4	1.6	1	3.8	1	10.7	9.5	1.5	1	2.7	1
902168	2	224	3	58	28	629	GX38	NA	NA	NA	NA	NA	0	NA	NA	NA	NA	NA	0	NA	NA	NA	NA	NA	0	NA	NA	NA	NA	NA	0	NA	NA	NA	NA	NA	0
901117	2	8	4	59	16	526	HAN53	1.3	3.15	NA	1	0.8	1	4.9	5.7	3	4	2.6	1	7.8	7.8	1.3	1	1.7	1	8.2	8.1	1.1	1	1.6	1	9.8	9.2	1.3	1	1.9	1
901207	2	26	4	59	17	525	HAN42	2.3	5.02	7	4	1.2	1	4.2	5.9	4	4	0.5	1	7.4	9.9	1.6	1	2.8	1	8.5	11.6	2	2	3.8	1	11.9	12.8	0.1	1	2.4	1
901297	2	44	4	59	18	843	GZ26	3.2	5.19	2	1	1.2	1	5.3	7.9	4	2	2.2	1	7	11.3	2.4	4	3.1	1	9	12.9	2.4	2	2.8	1	12.1	14.1	2	1	2.6	1
901372	2	62	4	59	19	628	GX10	1.66	2.81	NA	1	NA	1	4	4.3	3	4	0.3	1	6.3	7	1.6	1	2.3	1	8	8.3	1.5	1	2.5	1	10.1	9.3	1.7	2	3.2	1
901457	2	80	4	59	20	416	GD54	2	5.31	10	1	1.5	1	5	5.9	6	4	1.4	1	6.9	7.6	1.5	1	2	1	8.2	9	1.7	1	2	1	10.8	9.6	1.8	2	3.6	1
901547	2	98	4	59	21	418	GD61	2.5	6.01	9	3	1.5	1	6.2	7.6	7	4	2.4	1	6.3	9.2	1.8	1	2.9	1	7.8	10.2	3.4	1	4.8	1	8.9	10.2	1.8	1	4.1	1
901637	2	116	4	59	22	843	GZ28	2.35	3.8	NA	1	1.5	1	6.2	6.8	2	2	1.6	1	6.8	10	1.7	1	2.3	1	8.3	11.6	1.8	1	3	1	11.9	13.2	1.5	1	3.9	1
901727	2	134	4	59	23	526	HAN51	NA	NA	NA	NA	NA	0	NA	NA	NA	NA	NA	0	NA	NA	NA	NA	NA	0	NA	NA	NA	NA	NA	0	NA	NA	NA	NA	NA	0
901817	2	152	4	59	24	415	GD47	1.5	3.58	6	2	1	1	4.2	6.2	4	4	1.1	1	6	7	1.2	1	2.1	1	6.7	6.4	0.9	1	2	1	8.9	7.5	1.2	1	3.8	1
901902	2	170	4	59	25	416	GD49	2.25	4.19	6	1	1.5	1	5.6	6.7	8	4	2	1	7.3	10.1	1.5	1	2.3	1	8.5	12.2	2	2	1.8	1	11.1	13.4	1.9	1	3.7	1
901992	2	188	4	59	26	741	YN31	NA	NA	NA	NA	NA	0	NA	NA	NA	NA	NA	0	NA	NA	NA	NA	NA	0	NA	NA	NA	NA	NA	0	NA	NA	NA	NA	NA	0
902077	2	206	4	59	27	628	GX17	2.33	4.96	5	4	1.5	1	NA	NA	NA	NA	NA	0	NA	NA	NA	NA	NA	0	NA	NA	NA	NA	NA	0	NA	NA	NA	NA	NA	0
902167	2	224	4	59	28	629	GX38	2.2	4.97	NA	1	0.5	1	5.1	7.4	5	2	3	1	8	12	2.2	4	1.9	1	8.9	14.8	1.9	1	3.2	1	10.5	17.1	1.9	1	1.9	1
901116	2	8	5	60	16	526	HAN53	2.45	5.15	9	3	1.8	1	5.2	7.2	4	2	4	1	8.2	8.5	1.8	2	3.2	1	9.8	9.2	2.1	2	1.3	1	10.4	10	1.6	1	2.4	1
901206	2	26	5	60	17	525	HAN42	2.5	4.18	NA	4	1.1	1	4.2	5.1	4	4	0.4	1	7.3	6.9	2.3	4	2	1	8.3	6.9	2	2	1.5	1	10.1	7	0.1	1	2.7	1
901296	2	44	5	60	18	843	GZ26	2.05	3.51	6	1	0.6	1	5.1	6.1	2	4	0.6	1	6.8	8	1.5	1	1.7	1	8	8	1.6	1	1	1	9.9	8.4	1.5	1	1.8	1
901371	2	62	5	60	19	628	GX10	2.15	4.33	1	2	0.8	1	4.1	5.9	3	4	1.7	1	6.8	9	2	4	2.3	1	9.5	11.2	1.8	1	1.8	1	11.8	12.5	1.8	2	3.4	1
901456	2	80	5	60	20	416	GD54	2.8	6.49	5	2	1.5	1	5.6	8	4	4	1.1	1	8	12.8	1.3	1	3.2	1	9.8	14.8	2.6	3	3.5	1	12.1	17.2	2.3	2	2.8	1
901546	2	98	5	60	21	418	GD61	2	4.17	3	3	0.7	1	6.1	5.3	7	4	1.9	1	6.3	8.2	1.5	1	2.3	1	7.2	9.5	1.9	1	2.5	1	10.3	11.2	1.8	1	2.3	1
901636	2	116	5	60	22	843	GZ28	1.65	2.24	NA	1	1.1	1	5.2	6.5	4	4	1.1	1	6.9	10.4	1.8	1	2.4	1	8.3	12.4	4.3	3	2.5	1	11.9	13.8	5.5	2	3.6	1
901726	2	134	5	60	23	526	HAN51	2.1	1.38	10	3	1.5	1	5.3	8.4	10	4	3.5	1	7.2	12	1.9	1	2.7	1	8.3	14.2	2	2	4.5	1	10.3	16	1.9	2	3.7	1
901816	2	152	5	60	24	415	GD47	1.7	3.57	3	2	0.8	1	5.2	7.1	5	4	1.4	1	6	12.9	1.5	1	3.3	1	8.5	17.5	1.6	1	5.5	1	12.1	19.5	1.8	2	4.1	1
901901	2	170	5	60	25	416	GD49	NA	NA	NA	NA	NA	0	NA	NA	NA	NA	NA	0	NA	NA	NA	NA	NA	0	NA	NA	NA	NA	NA	0	NA	NA	NA	NA	NA	0
901991	2	188	5	60	26	741	YN31	NA	NA	NA	NA	NA	0	NA	NA	NA	NA	NA	0	NA	NA	NA	NA	NA	0	NA	NA	NA	NA	NA	0	NA	NA	NA	NA	NA	0
902076	2	206	5	60	27	628	GX17	1.35	2.6	NA	1	NA	1	5.3	5.3	8	4	1.2	1	7	10.6	1.4	1	3.2	1	7.8	11.3	1	1	3.2	1	11.2	17.1	1.6	1	2.5	1
902166	2	224	5	60	28	629	GX38	1.1	2.78	3	4	NA	1	5	3	1	4	0.5	1	6.3	4	4.1	3	1.2	1	6.5	4.2	3.5	2	4	1	7.9	4.4	4.5	2	2.3	1
901115	2	9	1	61	16	417	GD58	1.8	3.46	4	2	1.2	1	6	6.3	3	2	3.1	1	8.2	12.5	2	3	4.1	1	10.2	15.8	1.7	1	4.2	1	12.1	18.4	1.8	1	3.6	1
901205	2	27	1	61	17	413	D0401	NA	NA	NA	NA	NA	0	NA	NA	NA	NA	NA	0	NA	NA	NA	NA	NA	0	NA	NA	NA	NA	NA	0	NA	NA	NA	NA	NA	0
901295	2	45	1	61	18	525	HAN43	1.7	2.95	2	4	NA	1	NA	NA	NA	NA	NA	0	NA	NA	NA	NA	NA	0	NA	NA	NA	NA	NA	0	NA	NA	NA	NA	NA	0
901370	2	63	1	61	19	630	GX53	1.76	3.11	2	1	NA	1	4.8	5.2	3	4	0.5	1	7	7.3	5.2	3	1.6	1	8.2	9.6	7	3	1	1	12.1	11.3	7	2	2.4	1
901455	2	81	1	61	20	523	HAN06	2.7	4.88	7	3	1	1	5	6.7	7	4	1.4	1	8	10.3	2.5	4	3.9	1	8.5	12.1	2.5	2	2.5	1	12.6	12.8	1.8	2	3.4	1
901545	2	99	1	61	21	629	GX36	1.35	3.33	2	3	0.6	1	NA	NA	NA	NA	NA	0	NA	NA	NA	NA	NA	0	NA	NA	NA	NA	NA	0	NA	NA	NA	NA	NA	0
901635	2	117	1	61	22	740	YN23	1.5	2.69	1	4	1.1	1	NA	NA	NA	NA	NA	0	6.5	5.3	1.2	1	0.6	1	7	4.9	1	1	1	1	NA	NA	NA	NA	NA	0
901725	2	135	1	61	23	629	GX23	NA	NA	NA	NA	NA	0	NA	NA	NA	NA	NA	0	NA	NA	NA	NA	NA	0	NA	NA	NA	NA	NA	0	NA	NA	NA	NA	NA	0
901815	2	153	1	61	24	651	GX05	1.5	3.35	NA	1	0.5	1	4.9	4.3	3	4	1.3	1	5.6	4.7	1.3	1	0.9	1	6	5.4	1.3	1	1.5	1	NA	NA	NA	NA	NA	0
901900	2	171	1	61	25	415	GD29	2.56	4.78	4	1	1.1	1	5.3	7.3	5	4	1.3	1	7.3	10.5	1.4	1	3.1	1	8.3	13	2.2	3	2.5	1	10.9	13.2	1.4	1	2.8	1
901990	2	189	1	61	26	524	HAN18	2	4.57	7	4	NA	1	5.3	8.3	10	4	3	1	6.8	12	1.4	1	3.3	1	7.8	14.4	1.5	1	3.8	1	11.7	17.6	1.6	1	3.5	1
902075	2	207	1	61	27	412	D0216	2.7	4.36	7	3	0.5	1	NA	NA	NA	NA	NA	0	NA	NA	NA	NA	NA	0	NA	NA	NA	NA	NA	0	NA	NA	NA	NA	NA	0
902165	2	225	1	61	28	843	GZ21	2.3	5.64	4	3	0.7	1	5.6	6.4	3	4	1.9	1	6.7	7.1	1	1	3.8	1	9	8	0.5	1	3.5	1	9.9	8.8	0.7	1	2.4	1
901114	2	9	2	62	16	417	GD58	3.1	6.53	22	2	1.8	1	5.2	9.6	4	2	4.6	1	8.4	10.6	2.2	3	4.2	1	9.5	11.4	1.9	1	2.6	1	11.5	11.8	1.7	1	3.5	1
901204	2	27	2	62	17	413	D0401	2.3	4.22	6	1	1.2	1	5.1	6.9	3	4	0.9	1	7.8	10.3	1.5	1	3.1	1	8.8	12.8	2.1	3	3.5	1	10.9	14.3	2	1	2.3	1
901294	2	45	2	62	18	525	HAN43	2.2	4.79	8	2	1	1	5	6.7	5	4	1.1	1	7	9.6	1.9	1	2.5	1	8.5	12.1	1.9	1	2.7	1	11.4	13.5	1.7	1	2.7	1
901369	2	63	2	62	19	630	GX53	2.42	3.54	NA	1	NA	1	4.2	5.4	2	2	0.5	1	6.5	7.5	2.6	3	1.3	1	9.9	8.6	2.4	2	1.2	1	11.9	9.2	2	2	1.8	1
901454	2	81	2	62	20	523	HAN06	1.9	4.74	3	1	1	1	4.2	4	3	4	0.7	1	7.9	7.6	1	1	1.9	1	8.8	8.8	1.7	1.5	1	1	11.4	9.4	0.8	1	3.8	1
901544	2	99	2	62	21	629	GX36	NA	NA	NA	NA	NA	0	NA	NA	NA	NA	NA	0	NA	NA	NA	NA	NA	0	NA	NA	NA	NA	NA	0	NA	NA	NA	NA	NA	0
901634	2	117	2	62	22	740	YN23	NA	NA	NA	NA	NA	0	NA	NA	NA	NA	NA	0	NA	NA	NA	NA	NA	0	NA	NA	NA	NA	NA	0	NA	NA	NA	NA	NA	0
901724	2	135	2	62	23	629	GX23	NA	NA	NA	NA	NA	0	NA	NA	NA	NA	NA	0	NA	NA	NA	NA	NA	0	NA	NA	NA	NA	NA	0	NA	NA	NA	NA	NA	0
901814	2	153	2	62	24	651	GX05	1.8	4.32	1	1	1.2	1	4.3	5.7	8	4	1.9	1	6.6	9.2	1.5	1	2.1	1	8.5	11.7	1.7	1	2	1	11.9	12.4	1.8	1	1.9	1
901899	2	171	2	62	25	415	GD29	1.7	3.73	2	4	1.2	1	5.3	6	6	4	1.7	1	7.3	10.4	1.6	1	3.5	1	8.3	13.2	0.5	1	2.7	1	10.7	15.5	0.6	1	3.2	1
901989	2	189	2	62	26	524	HAN18	1.5	3.17	5	3	0.9	1	5.3	6	3	4	2	1	6.5	9.7	1.4	1	1.8	1	8	11.5	1.5	1	1.8	1	12.2	12.7	1.6	1	2.5	1
902074	2	207	2	62	27	412	D0216	2.26	4.51	4	4	NA	1	NA	NA	NA	NA	NA	0	NA	NA	NA	NA	NA	0	NA	NA	NA	NA	NA	0	NA	NA	NA	NA	NA	0
902164	2	225	2	62	28	843	GZ21	2.15	3.47	6	3	0.7	1	5.3	5.3	5	4	0.8	1	6.9	8.3	2.3	3	1.6	1	8.5	9.7	4.3	3	2	1	10.8	10.6	8.5	2	2.8	1
901113	2	9	3	63	16	417	GD58	1.9	2.49	NA	1	NA	1	4.5	3.5	2	4	2.7	1	7.8	4.6	1.3	1	2.2	1	6.8	4.6	1.2	1	1	1	7.7	4.7	1.2	1	1.1	1
901203	2	27	3	63	17	413	D0401	1.9	5.47	11	4	1.4	1	4.9	5.7	5	4	0.6	1	7.6	9.6	1.7	1	3.9	1	8.8	11.3	1.7	1	2.5	1	12.4	13	1.8	1	3.2	1
901293	2	45	3	63	18	525	HAN43	2	4.64	11	1	1.2	1	4.1	7.5	2	4	1.3	1	6.9	10.8	1.5	1	1.9	1	8.5	10.8	1.2	1	2	1	11.3	12.5	1.4	1	3	1
901368	2	63	3	63	19	630	GX53	2.2	4.04	NA	2	NA	1	4.4	5.2	4	4	0.4	1	6.2	7.1	4.9	2	1.2	1	8.3	7.9	4.8	1	1.2	1	12.3	8.4	1.7	2	1.2	1
901453	2	81	3	63	20	523	HAN06	1.7	4.77	1	1	0.7	1	4	4.5	6	4	0.8	1	6.8	6	1.6	1	3.9	1	7.5	10.8	6.8	1.6	3.5	1	7.2	6.8	1.7	1	5.1	1
901543	2	99	3	63	21	629	GX36	NA	NA	NA	NA	NA	0	NA	NA	NA	NA	NA	0	NA	NA	NA	NA	NA	0	NA	NA	NA	NA	NA	0	NA	NA	NA	NA	NA	0
901633	2	117	3	63	22	740	YN23	NA	NA	NA	NA	NA	0	NA	NA	NA	NA	NA	0	NA	NA	NA	NA	NA	0	NA	NA	NA	NA	NA	0	NA	NA	NA	NA	NA	0
901723	2	135	3	63	23	629	GX23	2.4	5.43	5	2	1.2	1	6.8	8	1	2	1.2	1	7.2	11.8	2.2	3	2.8	1	8.5	14.6	2.1	2	3.3	1	10.6	16	2	2	3.2	1
901813	2	153	3	63	24	651	GX05	1.85	3.68	3	2	0.7	1	4.5	6.2	5	4	1.2	1	NA	NA	NA	NA	NA	0	NA	NA	NA	NA	NA	0	NA	NA	NA	NA	NA	0
901898	2	171	3	63	25	415	GD29	NA	NA	NA	NA	NA	0	NA	NA	NA	NA	NA	0	NA	NA	NA	NA	NA	0	NA	NA	NA	NA	NA	0	NA	NA	NA	NA	NA	0
901988	2	189	3	63	26	524	HAN18	2.25	4.4	4	2	1	1	5.1	5	8	4	1.7	1	6.8	6.9	1.8	1	1.2	1	7.5	7.6	1.9	1	1.3	1	9.9	7.9	1.9	2	1.5	1
902073	2	207	3	63	27	412	D0216	NA	NA	NA	NA	NA	0	NA	NA	NA	NA	NA	0	NA	NA	NA	NA	NA	0	NA	NA	NA	NA	NA	0	NA	NA	NA	NA	NA	0
902163	2	225	3	63	28	843	GZ21	3.1	5.59	6	4	1.1	1	5.1	7.6	5	4	1.6	1	6.3	11.1	2.2	4	2.3	1	8.5	12.7	2	2	4	1	11.3	13.1	2.1	1	2.5	1
901112	2	9	4	64	16	417	GD58	0.8	0.97	NA	1	NA	1	NA	NA	NA	NA	NA	0	NA	NA	NA	NA	NA	0	NA	NA	NA	NA	NA	0	NA	NA	NA	NA	NA	0
901202	2	27	4	64	17	413	D0401	2.4	4.81	3	1	1	1	5.2	6.7	4	2	1.1	1	7.9	10.4	2.3	4	2.8	1	8.8	12.5	2.3	2	3	1	12.1	14.9	2	1	2.8	1
901292	2	45	4	64	18	525	HAN43	NA	NA	NA	NA	NA	0	NA	NA	NA	NA	NA	0	NA	NA	NA	NA	NA	0	NA	NA	NA	NA	NA	0	NA	NA	NA	NA	NA	0
901367	2	63	4	64	19	630	GX53	1.63	3.51	NA	3	0.5	1	5.2	5	3	4	0.3	1	5.8	7.6	1.6	1	1.4	1	9.2	9	5.5	2	1.5	1	12.2	9	1.7	2	1.4	1
901452	2	81	4	64	20	523	HAN06	NA	NA	NA	NA	NA	0	NA	NA	NA	NA	NA	0	NA	NA	NA	NA	NA	0	NA	NA	NA	NA	NA	0	NA	NA	NA	NA	NA	0
901542	2	99	4	64	21	629	GX36	2.15	4.25	3	1	1.2	1	5.5	8	8	4	4.5	1	6.8	11.7	1.5	1	3.2	1	8	14.4	2.1	2	3.8	1	11.6	15	1.5	1	2.8	1
901632	2	117	4	64	22	740	YN23	1.9	2.5	NA	2	1.1	1	NA	NA	NA	NA	NA	0	NA	NA	NA	NA	NA	0	NA	NA	NA	NA	NA	0	NA	NA	NA	NA	NA	0
901722	2	135	4	64	23	629	GX23	0.2	3.41	5	3	0.5	1	NA	NA	NA	NA	NA	0	NA	NA	NA	NA	NA	0	NA	NA	NA	NA	NA	0	NA	NA	NA	NA	NA	0
901812	2	153	4	64	24	651	GX05	0.85	1.47	NA	1	NA	1	NA	NA	NA	NA	NA	0	NA	NA	NA	NA	NA	0	NA	NA	NA	NA	NA	0	NA	NA	NA	NA	NA	0
901897	2	171	4	64	25	415	GD29	0.8	1.45	NA	1	NA	1	NA	NA	NA	NA	NA	0	NA	NA	NA	NA	NA	0	NA	NA	NA	NA	NA	0	NA	NA	NA	NA	NA	0
901987	2	189	4	64	26	524	HAN18	1.4	1.98	3	2	0.8	1	2.3	3	3	4	1.1	1	NA	NA	NA	NA	NA	0	NA	NA	NA	NA	NA	0	NA	NA	NA	NA	NA	0
902072	2	207	4	64	27	412	D0216	2.25	4.71	2	1	0.8	1	5.3	5.2	2	4	0.9	1	6.8	8.1	2	2	2.7	1	8.8	10.1	2	2	2.5	1	11	11.2	2	1	2.3	1
902162	2	225	4	64	28	843	GZ21	2.2	3.14	NA	1	0.5	1	5.1	4.5	4	4	0.7	1	6.1	5.8	2.2	4	1.5	1	NA	NA	NA	NA	NA	0	NA	NA	NA	NA	NA	0
901111	2	9	5	65	16	417	GD58	1.7	3.31	NA	1	1.1	1	4.8	6.4	7	4	4	1	8	8.3	1.8	1	3.4	1	9.2	8.3	1.5	1	1.8	1	8.9	8.3	1.5	1	1.2	1
901201	2	27	5	65	17	413	D0401	NA	NA	NA	NA	NA	0	NA	NA	NA	NA	NA	0	NA	NA	NA	NA	NA	0	NA	NA	NA	NA	NA	0	NA	NA	NA	NA	NA	0
901291	2	45	5	65	18	525	HAN43	2.5	4.66	6	2	1.2	1	4.3	7.8	3	4	2.1	1	6.9	11.2	2.2	4	1.6	1	9.2	13.5	2.1	2	2.2	1	13.1	16.1	2	2	1.8	1
901366	2	63	5	65	19	630	GX53	NA	NA	NA	NA	NA	0	NA	NA	NA	NA	NA	0	NA	NA	NA	NA	NA	0	NA	NA	NA	NA	NA	0	NA	NA	NA	NA	NA	0
901451	2	81	5	65	20	523	HAN06	1.8	4.37	NA	2	0.9	1	5.3	6.6	5	2	1.8	1	8	8.3	2.2	4	2.7	1	9	11.8	2.2	2	2	1	10.8	10.2	1.9	1	2.4	1
901541	2	99	5	65	21	629	GX36	2.2	3.68	2	1	1	1	5.3	5.7	5	4	1.4	1	6.8	10.5	2	4	2.5	1	8	13.3	2	2	3.8	1	11.8	14.9	1.9	1	2.7	1
901631	2	117	5	65	22	740	YN23	NA	NA	NA	NA	NA	0	NA	NA	NA	NA	NA	0	NA	NA	NA	NA	NA	0	NA	NA	NA	NA	NA	0	NA	NA	NA	NA	NA	0
901721	2	135	5	65	23	629	GX23	1.7	3.49	NA	2	0.7	1	5.4	6.3	5	4	2.9	1	7.1	9.7	1.7	1	4.3	1	8.1	12.8	1.6	1	3.8	1	10.4	14	1.7	1	1.9	1
901811	2	153	5	65	24	651	GX05	2.4	5.39	3	1	0.7	1	4.9	5.2	6	4	3	1	7.5	7.7	1.7	1	2.7	1	8	9.5	4	2	2	1	10.4	10.5	1.8	1	2.8	1
901896	2	171	5	65	25	415	GD29	1.2	2.42	NA	1	0.8	1	3.4	3.2	2	4	1.2	1	NA	NA	NA	NA	NA	0	NA	NA	NA	NA	NA	0	NA	NA	NA	NA	NA	0
901986	2	189	5	65	26	524	HAN18	2.55	5.14	13	2	1.5	1	5.1	8.4	7	4	4	1	6.8	11	1.7	1	3.3	1	7.5	13	1.7	1	3.8	1	10.8	12.4	1.8	1	2.5	1
902071	2	207	5	65	27	412	D0216	2.16	4.33	4	3	1	1	6	8.3	8	4	3	1	7.9	15.1	1.8	1	3.8	1	8.5	19.8	2	2	4.5	1	12.4	22.6	1.9	2	4.1	1
902161	2	225	5	65	28	843	GZ21	2.4	3.8	18	2	0.7	1	NA	NA	NA	NA	NA	0	NA	NA	NA	NA	NA	0	NA	NA	NA	NA	NA	0	NA	NA	NA	NA	NA	0
901110	2	10	1	66	16	524	HAN26	2.15	4.22	NA	1	1	1	5.2	6.3	5	2	3.2	1	8.3	8.1	2	3	2.4	1	9.5	9.2	2	3	2.4	1	9.8	9.2	1.8	1	1.4	1
901200	2	28	1	66	17	630	GX41	NA	NA	NA	NA	NA	0	NA	NA	NA	NA	NA	0	NA	NA	NA	NA	NA	0	NA	NA	NA	NA	NA	0	NA	NA	NA	NA	NA	0
901290	2	46	1	66	18	525	HAN46	1.7	4.32	4	1	1.1	1	4	7.8	6	4	1.8	1	6.7	11.6	1.7	1	1.8	1	9.2	15.5	1.5	1	3.7	1	10.9	16.1	3.5	1	1.9	1
901365	2	64	1	66	19	417	GD59	2.11	5.29	8	4	1.3	1	4.4	7.6	4	4	2.1	1	6	12.6	1.8	1	2.8	1	9	15	1.8	1	3.5	1	12.3	16.9	0.1	1	1.4	1
901450	2	82	1	66	20	413	D0402	2.7	5.19	7	1	1.6	1	5.4	6.7	3	4	0.6	1	8.2	10.3	2.3	4	2.3	1	9.2	13.3	2.5	2	2.8	1	11.9	16	1.7	1	3.7	1
901540	2	100	1	66	21	843	GZ31	2.1	3.41	NA	1	0.7	1	NA	NA	NA	NA	NA	0	NA	NA	NA	NA	NA	0	NA	NA	NA	NA	NA	0	NA	NA	NA	NA	NA	0
901630	2	118	1	66	22	843	GZ40	NA	NA	NA	NA	NA	0	NA	NA	NA	NA	NA	0	NA	NA	NA	NA	NA	0	NA	NA	NA	NA	NA	0	NA	NA	NA	NA	NA	0
901720	2	136	1	66	23	415	GD41	1.3	1.96	2	4	0.7	1	3.4	2.2	1	4	1.1	1	6.5	3.3	1.9	1	2.3	1	6.8	3.7	2	2	1	1	8.7	3.9	0.1	1	3.4	1
901810	2	154	1	66	24	628	GX12	1.75	3.76	NA	1	0.8	1	5.1	5.9	3	4	1	1	7	9.6	1.5	1	2.3	1	7.8	14	1.3	1	3	1	10.3	13.7	1.7	1	2.7	1
901895	2	172	1	66	25	740	YN25	1.9	2.52	NA	2	1.1	1	4.8	4.2	3	4	0.7	1	6.8	5.7	1.6	1	1.1	1	NA	NA	NA	NA	NA	0	NA	NA	NA	NA	NA	0
901985	2	190	1	66	26	628	GX13	3.15	5.27	8	1	1.3	1	5.2	6.1	6	4	1.1	1	6.9	9.2	1.9	1	3.2	1	8.2	10.6	2.3	2	2.8	1	12.1	11.7	2	2	1.8	1
902070	2	208	1	66	27	630	GX45	2	3.61	3	3	NA	1	5.3	6.2	5	4	0.7	1	6.3	9.7	1.6	1	2.8	1	8.5	13.6	1	1	2	1	12.5	12.3	1.8	1	1.7	1
902160	2	226	1	66	28	415	GD34	1.1	1.98	NA	2	0.4	1	2	1.2	2	4	0.8	1	NA	NA	NA	NA	NA	0	NA	NA	NA	NA	NA	0	NA	NA	NA	NA	NA	0
901109	2	10	2	67	16	524	HAN26	2.4	4.25	3	3	1	1	5.3	5.2	7	4	4.3	1	8.2	9	0.6	1	4.1	1	10.2	10.5	2.6	2	3.2	1	10.7	11	0.4	1	2.3	1
901199	2	28	2	67	17	630	GX41	2.55	6.3	9	3	1	1	5.3	7.2	4	4	2.5	1	8.3	12.5	1	1	4.1	1	9.3	14.6	0.7	1	3.5	1	11.6	16	0.7	1	2.7	1
901289	2	46	2	67	18	525	HAN46	1.6	2.37	NA	1	1.7	1	3.6	3.3	4	4	1.2	1	5.8	3.5	1.4	1	1.1	1	NA	NA	NA	NA	NA	0	NA	NA	NA	NA	NA	0
901364	2	64	2	67	19	417	GD59	2.2	2.23	NA	4	0.8	1	4.2	3	3	4	0.4	1	NA	NA	NA	NA	NA	NA	4.5	3	1	1	1.8	1	6.3	3.3	1	1	1.5	1
901449	2	82	2	67	20	413	D0402	2.2	5.4	4	3	1.2	1	5.4	8	5	4	1.8	1	8.2	13.5	1	1	3.3	1	9.3	17.7	2.1	1	3.5	1	12.6	19.9	1	2	4.1	1
901539	2	100	2	67	21	843	GZ31	1.3	2	NA	2	0.7	1	1.8	1.8	2	4	0.6	1	NA	NA	NA	NA	NA	0	NA	NA	NA	NA	NA	0	NA	NA	NA	NA	NA	0
901629	2	118	2	67	22	843	GZ40	1.7	2.89	4	2	1.2	1	NA	NA	NA	NA	NA	0	NA	NA	NA	NA	NA	0	NA	NA	NA	NA	NA	0	NA	NA	NA	NA	NA	0
901719	2	136	2	67	23	415	GD41	NA	NA	NA	NA	NA	0	NA	NA	NA	NA	NA	0	NA	NA	NA	NA	NA	0	NA	NA	NA	NA	NA	0	NA	NA	NA	NA	NA	0
901809	2	154	2	67	24	628	GX12	2	4.04	10	2	0.7	1	5.3	5.5	5	4	1	1	7	7	1.9	1	1.7	1	8	8.4	1.8	1	1	1	10.7	8.6	1.8	2	1.9	1
901894	2	172	2	67	25	740	YN25	3.15	4.16	7	2	1.5	1	5.8	8	6	4	2.1	1	7.3	14.3	1.7	1	3.5	1	9.2	19.3	2.9	2	4	1	12.1	22.3	3	2	4.5	1
901984	2	190	2	67	26	628	GX13	NA	NA	NA	NA	NA	0	NA	NA	NA	NA	NA	0	NA	NA	NA	NA	NA	0	NA	NA	NA	NA	NA	0	NA	NA	NA	NA	NA	0
902069	2	208	2	67	27	630	GX45	NA	NA	NA	NA	NA	0	NA	NA	NA	NA	NA	0	NA	NA	NA	NA	NA	0	NA	NA	NA	NA	NA	0	NA	NA	NA	NA	NA	0
902159	2	226	2	67	28	415	GD34	2.1	4.83	15	2	1	1	5.2	6	8	4	1.9	1	7.1	8.9	1.6	1	3.3	1	7.2	13	1.8	1	2.5	1	10.5	11.2	1.8	1	3.1	1
901108	2	10	3	68	16	524	HAN26	2.5	4.03	1	1	NA	1	5.4	6.8	6	1	3	1	8.2	9.3	2.6	3	2.5	1	9.2	10.2	1.3	1	2.4	1	10.1	10.3	2	2	1.8	1
901198	2	28	3	68	17	630	GX41	NA	NA	NA	NA	NA	0	NA	NA	NA	NA	NA	0	NA	NA	NA	NA	NA	0	NA	NA	NA	NA	NA	0	NA	NA	NA	NA	NA	0
901288	2	46	3	68	18	525	HAN46	NA	NA	NA	NA	NA	0	NA	NA	NA	NA	NA	0	NA	NA	NA	NA	NA	0	NA	NA	NA	NA	NA	0	NA	NA	NA	NA	NA	0
901363	2	64	3	68	19	417	GD59	2.36	5.2	6	1	1.2	1	4.4	7.3	4	4	1.8	1	7.2	9.5	2.1	4	1.8	1	9.3	11.1	2.2	2	1.5	1	12.1	13.2	2	2	3.8	1
901448	2	82	3	68	20	413	D0402	NA	NA	NA	NA	NA	0	NA	NA	NA	NA	NA	0	NA	NA	NA	NA	NA	0	NA	NA	NA	NA	NA	0	NA	NA	NA	NA	NA	0
901538	2	100	3	68	21	843	GZ31	2	2.71	NA	1	0.2	1	NA	NA	NA	NA	NA	0	NA	NA	NA	NA	NA	0	NA	NA	NA	NA	NA	0	NA	NA	NA	NA	NA	0
901628	2	118	3	68	22	843	GZ40	2.15	4.01	10	4	1.5	1	NA	NA	NA	NA	NA	0	NA	NA	NA	NA	NA	0	NA	NA	NA	NA	NA	0	NA	NA	NA	NA	NA	0
901718	2	136	3	68	23	415	GD41	1.7	3.74	6	4	1.5	1	6	6.5	10	4	4.4	1	7	10.7	1.2	1	2.4	1	8.2	12.1	3.8	2	3.8	1	11.9	13.5	0.1	1	3.7	1
901808	2	154	3	68	24	628	GX12	2.3	4.35	NA	1	0.7	1	5.9	6.4	4	4	1.1	1	7	9.4	2.1	4	1.1	1	8.2	11.3	2.1	2	2	1	12.1	12.8	1.9	2	2.9	1
901893	2	172	3	68	25	740	YN25	1.6	2.29	NA	1	0.8	1	NA	NA	NA	NA	NA	0	NA	NA	NA	NA	NA	0	NA	NA	NA	NA	NA	0	NA	NA	NA	NA	NA	0
901983	2	190	3	68	26	628	GX13	0.7	1.61	NA	1	0.8	1	NA	NA	NA	NA	NA	0	NA	NA	NA	NA	NA	0	NA	NA	NA	NA	NA	0	NA	NA	NA	NA	NA	0
902068	2	208	3	68	27	630	GX45	1.2	2.67	1	2	NA	1	NA	NA	NA	NA	NA	0	NA	NA	NA	NA	NA	0	NA	NA	NA	NA	NA	0	NA	NA	NA	NA	NA	0
902158	2	226	3	68	28	415	GD34	2.3	6.33	25	4	1.8	1	5.1	8.6	7	4	3.2	1	7.6	12.8	1.3	1	3.3	1	7.8	14	1.2	1	3	1	10.6	18.2	1.6	1	3.5	1
901107	2	10	4	69	16	524	HAN26	1	1.12	NA	1	NA	1	NA	NA	NA	NA	NA	0	NA	NA	NA	NA	NA	0	NA	NA	NA	NA	NA	0	NA	NA	NA	NA	NA	0
901197	2	28	4	69	17	630	GX41	2.15	4.53	3	1	1.1	1	4.2	5.9	3	4	0.5	1	7.2	8.1	1.5	1	2	1	8.2	10.6	2	2	1.7	1	10.7	10.5	1.8	1	2.9	1
901287	2	46	4	69	18	525	HAN46	1.7	3.89	4	1	0.7	1	3.9	5.9	6	4	0.7	1	6.3	8.5	1.4	1	1.5	1	7.5	10.9	4	2	1.7	1	8.7	9.6	1.5	1	0.9	1
901362	2	64	4	69	19	417	GD59	2.31	3.7	NA	4	1.2	1	4.4	4.8	2	4	1.9	1	7.1	7.3	1.8	1	2.7	1	8.3	8.2	2.1	2	1.5	1	11.4	9.3	0.2	1	3.2	1
901447	2	82	4	69	20	413	D0402	NA	NA	NA	NA	NA	0	NA	NA	NA	NA	NA	0	NA	NA	NA	NA	NA	0	NA	NA	NA	NA	NA	0	NA	NA	NA	NA	NA	0
901537	2	100	4	69	21	843	GZ31	2.6	4	NA	1	0.6	1	NA	NA	NA	NA	NA	0	NA	NA	NA	NA	NA	0	NA	NA	NA	NA	NA	0	NA	NA	NA	NA	NA	0
901627	2	118	4	69	22	843	GZ40	2.55	4.51	8	2	NA	1	NA	NA	NA	NA	NA	0	NA	NA	NA	NA	NA	0	NA	NA	NA	NA	NA	0	NA	NA	NA	NA	NA	0
901717	2	136	4	69	23	415	GD41	2.4	5.87	10	2	1.5	1	5.2	8	8	4	2.4	1	7	11.7	1.4	1	4.5	1	8	13.6	2.2	2	3.8	1	11.4	14.2	1.9	2	4.4	1
901807	2	154	4	69	24	628	GX12	1.6	3.16	2	3	1	1	4.9	3.8	4	4	0.7	1	6.1	4.3	1.5	1	1	1	7.2	5.4	1.3	1	1.3	1	8.4	4.8	1.6	1	1.4	1
901892	2	172	4	69	25	740	YN25	0.6	1.06	NA	1	NA	1	NA	NA	NA	NA	NA	0	NA	NA	NA	NA	NA	0	NA	NA	NA	NA	NA	0	NA	NA	NA	NA	NA	0
901982	2	190	4	69	26	628	GX13	0.95	2.36	NA	1	NA	1	NA	NA	NA	NA	NA	0	NA	NA	NA	NA	NA	0	NA	NA	NA	NA	NA	0	NA	NA	NA	NA	NA	0
902067	2	208	4	69	27	630	GX45	0.5	0.31	NA	1	0.3	1	NA	NA	NA	NA	NA	0	NA	NA	NA	NA	NA	0	NA	NA	NA	NA	NA	0	NA	NA	NA	NA	NA	0
902157	2	226	4	69	28	415	GD34	2.6	5.42	22	3	1.2	1	4.8	5.8	6	4	1	1	6.9	8.4	1.3	1	1.2	1	7.2	8.8	2	2	2.8	1	9.8	9	2.3	2	2.7	1
901106	2	10	5	70	16	524	HAN26	2.4	4.84	4	3	1.7	1	5	6.7	8	2	3.5	1	7.7	7.8	2	4	2.2	1	8.2	8.3	2.1	2	2.3	1	8.5	8.9	2	2	2.4	1
901196	2	28	5	70	17	630	GX41	2.65	5.44	4	4	1.1	1	4.5	7.1	4	4	1.2	1	7.6	11	1.9	1	3.8	1	8.2	12.2	2.2	2	2.5	1	11.2	14.1	0.1	1	3.3	1
901286	2	46	5	70	18	525	HAN46	1.6	3.69	4	1	NA	1	3.8	6	6	4	1.3	1	6	8.1	1.5	1	1.4	1	7.2	7.8	1.3	1	1.5	1	7.9	8.5	0.9	1	1.8	1
901361	2	64	5	70	19	417	GD59	2.06	4.57	4	4	1.2	1	4.5	6.8	5	4	1.3	1	7.1	10.3	1.5	1	3.1	1	8.8	12.7	2	1	2.8	1	11.9	14	1.9	2	3.2	1
901446	2	82	5	70	20	413	D0402	2.7	5.31	3	3	1.8	1	5.4	6.6	3	4	1.7	1	NA	NA	NA	NA	NA	0	NA	NA	NA	NA	NA	0	NA	NA	NA	NA	NA	0
901536	2	100	5	70	21	843	GZ31	0.4	0.71	NA	1	NA	1	NA	NA	NA	NA	NA	0	NA	NA	NA	NA	NA	0	NA	NA	NA	NA	NA	0	NA	NA	NA	NA	NA	0
901626	2	118	5	70	22	843	GZ40	1.4	1.73	2	1	0.7	1	1.9	2.7	3	4	0.6	1	NA	NA	NA	NA	NA	0	NA	NA	NA	NA	NA	0	NA	NA	NA	NA	NA	0
901716	2	136	5	70	23	415	GD41	2	6.2	5	3	1.8	1	4.6	5.3	7	4	2.1	1	7	8.2	1.6	1	5.2	1	8.2	9.8	1.8	1	4	1	10.9	10.8	1.8	1	2.8	1
901806	2	154	5	70	24	628	GX12	2.15	4.07	10	2	1.2	1	4.2	5	7	4	1.4	1	6.8	7.7	1.5	1	1.2	1	7.8	8.9	1.9	1	1	1	9.5	8.8	1.8	1	1.5	1
901891	2	172	5	70	25	740	YN25	1.8	2.31	NA	1	1	1	4.5	3.2	1	4	0.7	1	6.3	4.5	1.5	1	1.6	1	NA	NA	NA	NA	NA	0	NA	NA	NA	NA	NA	0
901981	2	190	5	70	26	628	GX13	3.05	4.95	8	2	1.2	1	5.7	7.3	6	4	1.8	1	8.2	12	1.7	1	3.5	1	9.5	14.6	2.2	2	3.5	1	11.3	16.8	1.8	2	2.2	1
902066	2	208	5	70	27	630	GX45	NA	NA	NA	NA	NA	0	NA	NA	NA	NA	NA	0	NA	NA	NA	NA	NA	0	NA	NA	NA	NA	NA	0	NA	NA	NA	NA	NA	0
902156	2	226	5	70	28	415	GD34	NA	NA	NA	NA	NA	0	NA	NA	NA	NA	NA	0	NA	NA	NA	NA	NA	0	NA	NA	NA	NA	NA	0	NA	NA	NA	NA	NA	0
901195	2	29	1	71	17	739	YN12	2.3	3.48	3	3	0.5	1	4	4.1	1	4	1.3	1	7	6.2	1	1	3.1	1	7.8	6.4	2	1	1	1	NA	NA	NA	NA	NA	0
901285	2	47	1	71	18	739	YN21	2.15	3.26	NA	1	0.7	1	3.7	4.1	5	4	1.2	1	6	6.8	2	3	1.3	1	8.2	7.6	3.5	2	2.7	1	7.5	8.6	1.9	1	0.9	1
901360	2	65	1	71	19	524	HAN25	2.02	3.63	NA	1	1.5	1	4.5	5.3	5	4	0.9	1	7.3	7.9	1.8	1	2.1	1	8	9.9	4	2	1.5	1	11.5	11.5	0.1	1	3.6	1
901445	2	83	1	71	20	415	GD45	2.4	5	6	2	1	1	NA	NA	NA	NA	NA	0	NA	NA	NA	NA	NA	0	NA	NA	NA	NA	NA	0	NA	NA	NA	NA	NA	0
901535	2	101	1	71	21	630	GX52	2.1	3.96	4	3	1	1	NA	NA	NA	NA	NA	0	NA	NA	NA	NA	NA	0	NA	NA	NA	NA	NA	0	NA	NA	NA	NA	NA	0
901625	2	119	1	71	22	739	YN19	NA	NA	NA	NA	NA	0	NA	NA	NA	NA	NA	0	NA	NA	NA	NA	NA	0	NA	NA	NA	NA	NA	0	NA	NA	NA	NA	NA	0
901715	2	137	1	71	23	740	YN24	NA	NA	NA	NA	NA	0	NA	NA	NA	NA	NA	0	NA	NA	NA	NA	NA	0	NA	NA	NA	NA	NA	0	NA	NA	NA	NA	NA	0
901805	2	155	1	71	24	630	GX50	2.2	4	NA	1	0.6	1	4.8	4.8	5	4	0.7	1	6.9	6.5	1.9	1	1	1	8.3	7.6	2	2	1	1	10.4	8.3	1.9	1	2.4	1
901890	2	173	1	71	25	525	HAN37	1.4	3.22	1	3	NA	1	4	6	3	4	1.8	1	7.1	7.9	1.4	1	1.8	1	8.3	9.7	1.4	1	1.5	1	10.1	9.6	1.3	1	1.8	1
901980	2	191	1	71	26	630	GX40	1.8	3.55	4	1	1	1	4.3	4	5	4	0.8	1	7.4	6.4	1.5	1	1.6	1	8.3	8.5	3.5	2	1.7	1	11.3	8.9	1.8	1	2.2	1
902155	2	227	1	71	28	415	GD31	0.8	2.41	NA	1	NA	1	4.8	5.9	4	4	1.3	1	NA	NA	NA	NA	NA	0	NA	NA	NA	NA	NA	0	NA	NA	NA	NA	NA	0
901194	2	29	2	72	17	739	YN12	1.1	1.78	1	4	NA	1	NA	NA	NA	NA	NA	0	NA	NA	NA	NA	NA	0	NA	NA	NA	NA	NA	0	NA	NA	NA	NA	NA	0
901284	2	47	2	72	18	739	YN21	2	2.73	2	4	1	1	NA	NA	NA	NA	NA	0	NA	NA	NA	NA	NA	0	NA	NA	NA	NA	NA	0	NA	NA	NA	NA	NA	0
901359	2	65	2	72	19	524	HAN25	3.03	5	1	1	0.5	1	4.6	7.3	5	2	1	1	7.3	11	2.5	4	3.2	1	9.5	13.3	2.5	4	4	1	12.1	14.3	2.5	2	3.1	1
901444	2	83	2	72	20	415	GD45	2.5	5.81	9	1	1.7	1	3.4	5.8	3	4	0.7	1	6	7.5	1.1	1	1.9	1	6.8	9	2.3	2	3	1	9.9	9.2	1.8	1	1.2	1
901534	2	101	2	72	21	630	GX52	NA	NA	NA	NA	NA	0	NA	NA	NA	NA	NA	0	NA	NA	NA	NA	NA	0	NA	NA	NA	NA	NA	0	NA	NA	NA	NA	NA	0
901624	2	119	2	72	22	739	YN19	NA	NA	NA	NA	NA	0	NA	NA	NA	NA	NA	0	NA	NA	NA	NA	NA	0	NA	NA	NA	NA	NA	0	NA	NA	NA	NA	NA	0
901714	2	137	2	72	23	740	YN24	3.2	6.55	2	4	1.2	1	5.9	7	8	4	2.2	1	8	11.2	1.5	1	4.3	1	9	14.2	0.2	1	4	1	12.1	16.3	0.2	1	4.1	1
901804	2	155	2	72	24	630	GX50	1.9	3.82	NA	1	0.7	1	5	5.3	5	4	0.7	1	6.7	7.7	1.7	1	1.3	1	7.3	8.4	1.7	1	1.7	1	10.1	8.9	1.7	2	2.2	1
[truncated: 9,056 more rows]
