# Supplementary material for: Climate-Driven Adaptive Differentiation in Melia azedarach: Evidence from a Common Garden Experiment
Source: Genes (Basel). 2022 Oct 22;13(11):1924. doi: 10.3390/genes13111924 (PMC9689450; doi:10.3390/genes13111924)
Supplement: Supplementary file 1 [file genes-13-01924-s001.zip › Table S9. The mean values of original climate data and climate matrix.xlsx]

## Sheet: MeanofClimateoriginaldata
POPlable	expeirments	c1	c2	c3	c4	c5	c6	c7	c8	c9	c10	c11	c12	c13	c14	c15	c16	c17	c18	c19	c20	c21	c22	c23
412	I,II	188.45	9.6	9862.52	-6.29032	10268.9	382.548	-0.564516	15741.4	10055.7	16.8226	203.629	-0.370968	195.355	76.3065	169.516	253.049	155.839	38.95	17249.5	113	9.92105	1000.26	17.6129
415	I,II	227	7.26316	9875.64	36.2373	10276.9	361.644	-3.61017	19412.1	10091.6	23.5085	220.712	0.711864	223.117	79.4333	190.898	262.475	145.339	43.4828	19209.1	138.875	7.10526	1550.3	19.6167
524	I,II	180.625	9.73333	9622.76	56.2281	10021.8	364.175	-1	24150.5	9839.95	11.6842	228.439	0.438596	237.14	84.8947	192.316	281.298	188.474	41.6316	18368.9	122.714	9.09756	1814.84	29.1897
525	I,II	211.287	10.0333	9707.62	86.8918	10110.2	353.449	-0.759259	19000.3	9953.79	18.8328	242.321	-0.67885	249.431	81.7344	210.732	287.51	149.163	48.3806	21360.1	146.247	9.58724	1657.18	29.413
628	I,II	211.022	4.45238	9771.59	-10.5968	10171.5	371.226	-1.87097	18856.5	9949.54	24.7333	189.468	0.467742	180.565	75.2258	159.081	233.145	169.548	34.9333	15436.7	125.622	2.75556	1340.13	14.0645
739	I,II	195.333	12.7778	9271.91	63.6429	9540	362.5	0.0714286	15221.3	9392.2	7.83929	214.625	-0.375	213.786	83.8571	175.607	288.946	161.393	42.5	18745.4	105.19	10.6857	998.684	34.7903
741	I,II	229.778	9.5	8334.27	-8.27273	8573.55	323.091	-13	9068.45	8436.64	28.9091	164.818	4.4	148.182	78.3636	128.455	225.273	134.364	43.3636	19160.8	147.364	9.09091	694.636	11.7273
842	I,II	204.25	9.5	8553.5	-1.25	8848.75	347.75	-30.25	10510.8	8688.75	22	165.25	3.25	149	77	135	213.5	167.75	35.5	15675.2	145.75	11.25	899.25	9.5
843	I,II	163.556	9.55556	9307.91	-3.57407	9681.88	366.796	-0.333333	12279.6	9479.43	7.03704	192.926	0.925926	183.444	78.5926	155	250.13	147.481	31.8148	14029.9	86.3333	13.3333	1096.61	17.6667
844	I,II	149.25	10	9319.25	-34	9698	358.25	-13.25	11297	9488.75	17.25	157	1	158	81.5	127.25	202.5	168.5	27.25	12122.8	82.75	9.5	700.25	20.25
413	II	185.105	8.47368	9864.76	22.5818	10261.1	376.345	-0.690909	13638.7	10060.2	13.3519	222.327	1.32727	221.345	78.9455	188.182	271.855	149.018	39.4909	17477.3	106.238	7.07895	952.982	21.9107
416	II	262.75	8.66667	9868.5	28.75	10249	372.75	-13	19093.5	10052.2	30.25	217	0	202	72.75	187	259.75	150.5	38	16800.2	172.5	7.25	1054.25	13
417	II	272.85	6.63158	9849.12	42.3	10258.1	358	-4.35593	23371.2	10090.5	29.5085	224.583	-0.416667	230.167	80.3833	196.167	263.288	155	42.0862	18574.7	174.762	6.025	2216.08	17.1475
418	II	253.035	7.66071	9885.06	36.2097	10307.6	359.758	-3.72581	15709.2	10129.7	25.4426	216.371	1.37097	218.726	80.1935	188.129	253.71	126.597	46.2787	20465.2	150.556	8.13208	1446.23	23.1935
523	II	268.66	7.59615	9846.7	79.5645	10265.8	372.952	2.96774	17001	10089.2	28.6066	240.823	-0.177419	255.23	83.6452	214.097	280.742	147.339	47.0339	20728.6	144.25	7.02	1657.97	34.1129
526	II	232.375	7.375	9834.24	109.526	10254.8	351.263	-0.631579	16891.6	10097.8	22.7321	250.526	0.526316	261.807	81.1404	222.474	290.07	131.825	53.193	23460.2	176.262	6.5	1674.9	32.569
629	II	121	8.375	9815.31	-13.3455	10219.2	373.589	-3.38182	18759.4	9993.98	19.2909	191.8	0.8	189.818	78.7455	159.509	240.4	173.345	32.0926	14149.8	63.125	4.14286	1608.36	17.5179
630	II	183.95	8.84211	9525.94	-42.375	9899.61	359.321	-3.35714	14351.5	9694.87	17.9464	164.643	0.642857	167.196	81.9821	132.571	215.393	178.321	31.2182	13793.7	118.707	9.5625	1051.6	16.9474
651	II	211.022	4.45238	9771.59	-10.5968	10171.5	371.226	-1.87097	18856.5	9949.54	24.7333	189.468	0.467742	180.565	75.2258	159.081	233.145	169.548	34.9333	15436.7	125.622	2.75556	1340.13	14.0645
740	II	220.778	8	7994.58	-40.8689	8234.67	307.098	-2.03226	9650.32	8098.66	27.4516	145.59	1.59016	119.371	71.0806	101.705	208.721	136.097	46.069	20374.8	149.286	9.28947	747.048	8.01613
753	II	131.5	10.5	8612.5	3.14894	8873.17	332.604	-0.978723	9941.83	8723.87	25.8085	179.915	-0.0851064	159.979	76.7447	141.915	238.17	143.723	45.1915	19985.3	105.567	9.90909	656.612	13.1633
103	II	205.5	5.77778	9691.65	-15	10093.8	388.421	-7.2	15064.9	9905.68	10.4211	207.105	4.4	193.684	76.6842	167.263	268.579	148	36.4211	16054.3	116.6	8.8	970.1	12.7
527	II	199.312	7.53333	9868.82	86.65	10255.1	370.9	0.366667	20670.8	10084.3	24.3051	243.133	0.133333	261.267	84.7167	214.9	286.25	163.117	46.4237	20500.8	152.238	8.2	1822.49	36.0328
420	II	253.035	7.66071	9885.06	36.2097	10307.6	359.758	-3.72581	15709.2	10129.7	25.4426	216.371	1.37097	218.726	80.1935	188.129	253.71	126.597	46.2787	20465.2	150.556	8.13208	1446.23	23.1935
102	I	210.182	11.1429	9702.58	-27.7119	10103.2	384.45	-0.177419	15611.8	9906.38	13.9508	194.241	0.241379	187.068	78.9153	155.431	253.121	161.532	38.6207	17050.7	132.929	11.9744	893.29	17.6066
205	I	181.8	8	9804.06	-20.0161	10212.8	382.71	-1.53226	14397.4	9999.05	17.2	194.452	0.451613	183.694	75.371	160.806	241.194	152.839	41.0656	18139.5	102.146	9.35294	880.21	18.8548
248	I	237	8.88462	9911.56	-48.6136	10357.8	382.432	-2.77273	14039.8	10118.2	26.8372	170.841	0.840909	169	76.7045	140.705	210.318	140.182	41.4419	18318.2	140.656	6.06667	992.295	18.9545
307	I	191.647	5.70588	9762.41	-28.5645	10192.4	381.145	-0.754098	14145.5	9953.66	30.7966	178.639	0.639344	172.754	77.5738	148.787	220.295	162.508	34.7931	15360.5	167.143	3.07895	846.726	20.0806
308	I	181.625	13.0667	9877.85	-34.3846	10325.2	383.269	-5.61538	14582.4	10076.6	21.9231	175.692	4.69231	173.038	78.3462	145.308	217.423	149.5	34.5385	15298.1	108.5	12.9167	941.346	20.3226
310	I	163.333	10.6667	9063	-60.25	9357.5	345.5	-3.75	16325	9204	15.75	159	3	154.5	79.25	122.75	215.25	178.75	33.5	14765.5	83.25	6.75	890.75	10
631	I	147.5	10.25	9922.85	37.4833	10317.4	363.25	-1.4	21186.5	10114.1	25	222.633	0.633333	228.55	80.0833	194.633	263	164.167	39.6102	17489	85.125	8.75	1784.05	19.1639
652	I	202.619	13.35	9751.87	32.3833	10140.6	375.9	-0.583333	17170.6	9924.67	24.9831	214.051	1.05085	202.525	74.8136	185.017	255.542	162.983	32.1695	14193.8	142.769	13.125	1411.05	19.0167
754	I	240.333	13.25	8112.09	-22.8333	8329.77	311.45	-2.01667	8453.53	8208.07	16.9153	160.133	0.133333	127.267	69.45	108.133	224.05	117.883	50.3051	22273.2	122.61	12.2162	617.968	24.629
858	I	188.667	9.94737	9013.91	-33.4677	9374.79	352.145	-1.37097	10592.3	9184.85	10.7419	154.048	1.04839	148.597	79.3387	124.161	197.871	180.242	24.7333	10911.7	99.7857	8.05128	815.952	26.3387
959	I	248.25	7.5	9807.75	-69.5	10247.2	388	6.25	15701.8	10034.5	22.25	162	3	152.25	73.75	123.75	215	150.25	40	17688	149	12.75	932	11.5
1060	I	203.488	4.07317	9382.19	-25.6226	9789.62	347.906	3.9434	9044.26	9565.36	12.0943	162.365	1.36538	163.038	81.8679	131.615	204.558	145.038	25.5849	11300.1	114.342	4.75	973.717	19.7931
1061	I	159.333	5.66667	9566.83	-15.1452	9989.27	385.183	-0.783333	11979.3	9767.03	12.9138	172.233	1.23333	166.917	79.2667	139.883	216.683	141.483	28.8448	12763.8	114.405	5.55	959.871	19
1162	I	185.8	10.7778	9913.76	-89.5902	10377.5	372.393	-0.366667	10508	10131.5	24.1833	155.23	1.22951	153.59	74.8833	116.344	202.164	114.167	45.15	19972	120.829	12.0769	1033.18	13.871
1363	I	202.19	10	9870.41	-105.683	10351.7	389.627	2.9	7260.17	10084.6	24.1167	146.317	1.31667	136.333	69.65	99.4333	203.431	87.8667	45.9	20328.1	127.738	8.76923	830.754	17.1935
1464	I	176.5	8.5	9539.25	-119	10043.2	398.75	8.25	6308.25	9753.75	13.25	134.75	1.75	137.75	77	84	200	83.25	39.5	17508.2	107.25	7.25	652	7.75
1565	I	212.111	5.33333	8773.45	-54.3833	9145.32	359.098	-1.16667	4664.88	8954.3	15.193	147.867	1.86667	110.083	59.6167	107.233	201.15	102.5	42.6552	18885.2	144.333	3.76923	382.629	10.5484
1666	I	242.174	9.88889	9900.76	-146.621	10420.6	385.69	3.06897	5281.21	10146.2	20.5345	128.207	-0.793103	113.828	61.431	79.0862	186.638	66.8966	56.1034	24880.8	139.509	8.34694	711.81	5.59677
1767	I	257.828	8.75926	9828.32	-124.21	10317.9	383.581	2.09677	6867.76	10073	31.1613	144.677	-2.32258	115.742	57.6774	101.984	195.452	75.5484	56.9839	25279.4	161.315	7.65909	891.581	14.9032
1768	I	308.48	8.41667	8845.13	-188.667	9185.8	303.559	3.16667	9190.27	9096.74	49.6863	86.2941	-0.0588235	94.6569	64.2255	47.2745	132.373	88.1275	60.66	26894.5	241.432	7.63077	1019.14	16.15
1869	I	187.789	3.16667	9917.27	-54.1017	10384.7	367.627	0.457627	10889.5	10121.8	22.1207	164.746	-0.254237	166.78	78.5932	129.949	209.39	123.695	39.4828	17440.2	115.357	2.84211	876.833	23.2097
	NOTE:	c1	extreme wind speed				c13	Average vapor pressure
		c2	Wind direction with maximum wind speed				c14	average relative humidity
		c3	Extreme minimum station pressure				c15	Mean minimum temperature
		c4	Extreme minimum temperature				c16	Mean maximum temperature
		c5	Extreme maximum local pressure				c17	Daily precipitation >=0.1mm days
		c6	Extreme maximum temperature				c18	percentage of sunshine
		c7	Precipitation anomaly percentage				c19	hours of sunshine
		c8	amount of precipitation				c20	maximum wind speed
		c9	Average station pressure				c21	Maximum wind direction
		c10	average wind velocity				c22	Maximum daily precipitation
		c11	average temperature				c23	Minimum relative humidity
		c12	Mean temperature anomaly

## Sheet: Climate_matrix
POPlabel1	POPlabel2	c1	c2	c3	c4	c5	c6	c7	c8	c9	c10	c11	c12	c13	c14	c15	c16	c17	c18	c19	c20	c21	c22	c23
524	741	49.1528	0.233333	1288.48	64.5008	1448.21	41.0845	12	15082	1403.31	17.2249	63.6204	3.9614	88.9585	6.5311	63.8612	56.0255	54.11	1.73206	791.959	24.6494	0.00665188	1120.21	17.4624
524	418	72.4101	2.07262	262.303	20.0184	285.848	4.41737	2.72581	8441.23	289.714	13.7584	12.0676	0.932371	18.4145	4.70119	4.18676	27.5886	61.8769	4.64711	2096.35	27.8413	0.965486	368.619	5.99611
524	412	7.825	0.133333	239.758	62.5184	247.152	18.3729	0.435484	8409.05	215.736	5.13837	24.8096	0.809564	41.7855	8.58829	22.7997	28.2491	32.635	2.68158	1119.36	9.71429	0.823492	814.587	11.5768
524	740	40.1528	1.73333	1628.17	97.0969	1787.09	57.0771	1.03226	14500.2	1741.29	15.7674	82.8484	1.15157	117.769	13.8141	90.6109	72.5769	52.3769	4.43739	2005.93	26.5714	0.191913	1067.8	21.1735
524	629	59.625	1.35833	192.548	69.5735	197.437	9.41385	2.38182	5391.06	154.034	7.6067	36.6386	0.361404	47.3222	6.14928	32.8067	40.8982	15.1282	9.53899	4219.03	59.5893	4.9547	206.488	11.6718
524	525	30.6625	0.3	84.8636	30.6637	88.4545	10.7266	0.240741	5150.15	113.844	7.14864	13.8826	1.11745	12.2909	3.16033	18.4162	6.21199	39.3109	6.74903	2991.19	23.5331	0.489681	157.668	0.223354
524	630	3.325	0.891228	96.8131	98.6031	122.146	4.85401	2.35714	9798.99	145.077	6.26222	63.7957	0.204261	69.9439	2.91259	59.7444	65.9054	10.1523	10.4134	4575.13	4.00697	0.464939	763.248	12.2423
524	628	30.3972	5.28095	148.832	66.8248	149.755	7.05037	0.870968	5294.01	109.595	13.0491	38.9709	0.0291454	56.5758	9.66893	33.2351	48.1531	18.9253	6.69825	2932.16	2.90794	6.34201	474.716	15.1251
524	739	14.7083	3.04444	350.848	7.41479	481.758	1.67544	1.07143	8929.19	447.751	3.84492	13.8136	0.813596	23.3546	1.03759	16.7086	7.64818	27.0808	0.868421	376.569	17.5238	1.58815	816.161	5.60067
524	415	46.375	2.47018	252.879	19.9908	255.152	2.53137	2.61017	4738.42	251.646	11.8243	7.72673	0.273268	14.0237	5.4614	1.41748	18.8237	43.1347	1.85118	840.227	16.1607	1.9923	264.545	9.57299
524	413	4.48026	1.25965	242	33.6463	239.333	12.17	0.309091	10511.7	220.271	1.66764	6.11132	0.888676	15.7949	5.94928	4.13397	9.4437	39.4555	2.14067	891.514	16.4762	2.01861	861.863	7.27894
524	843	17.0694	0.177778	314.848	59.8021	339.879	2.62086	0.666667	11870.9	360.521	4.64717	35.5127	0.487329	53.6959	6.30214	37.3158	31.1686	40.9922	9.81676	4338.99	36.381	4.23577	718.234	11.523
524	523	88.0354	2.13718	223.939	23.3364	244.061	8.77617	3.96774	7149.46	249.217	16.9223	12.384	0.616016	18.0892	1.24958	21.781	0.55631	41.135	5.40232	2359.77	21.5357	2.07756	156.877	4.92325
524	417	92.225	3.10175	226.364	13.9281	236.333	6.17544	3.35593	779.253	250.51	17.8243	3.85526	0.855263	6.97368	4.5114	3.85088	18.0101	33.4737	0.454628	205.813	52.0476	3.07256	401.237	12.0421
524	526	51.75	2.35833	211.485	53.2982	233.061	12.9123	0.368421	7258.86	257.825	11.0479	22.0877	0.0877193	24.6667	3.75439	30.1579	8.77193	56.6491	11.5614	5091.33	53.5476	2.59756	139.948	3.37931
524	842	23.625	0.233333	1069.26	57.4781	1173.01	16.4254	29.25	13639.7	1151.2	10.3158	63.1886	2.8114	88.1404	7.89474	57.3158	67.7982	20.7237	6.13158	2693.61	23.0357	2.15244	915.595	19.6897
524	651	16.8611	3.08609	26.0095	82.714	13.8044	1.09818	1.61406	7546.5	17.741	9.65567	51.3833	0.116703	63.2599	6.29076	46.4898	57.0292	14.5388	8.55582	3753.65	0.549516	2.93853	618.982	13.6837
524	753	49.125	0.766667	1010.26	53.0791	1148.59	31.5713	0.0212766	14208.6	1116.08	14.1243	48.5237	0.523703	77.1616	8.15006	50.4009	43.128	44.7503	3.55991	1616.42	17.1476	0.81153	1158.23	16.0264
524	416	82.125	1.06667	245.742	27.4781	227.242	8.57456	12	5056.97	212.303	18.5658	11.4386	0.438596	35.1404	12.1447	5.31579	21.5482	37.9737	3.63158	1568.61	49.7857	1.84756	760.595	16.1897
524	103	24.875	3.95556	68.8924	71.2281	71.9924	24.2456	6.2	9085.53	65.7368	1.26316	21.3333	3.9614	43.4561	8.21053	25.0526	12.7193	40.4737	5.21053	2314.6	6.11429	0.297561	844.745	16.4897
524	844	31.375	0.266667	303.508	90.2281	323.758	5.92544	12.25	12853.5	351.197	5.56579	71.4386	0.561404	79.1404	3.39474	65.0658	78.7982	19.9737	14.3816	6246.11	39.9643	0.402439	1114.59	8.93966
741	418	23.2573	1.83929	1550.79	44.4824	1734.06	36.6672	9.27419	6640.79	1693.02	3.46647	51.5528	3.02903	70.544	1.82991	59.6745	28.437	7.76686	2.91505	1304.39	3.19192	0.958834	751.589	11.4663
741	412	41.3278	0.1	1528.24	1.9824	1695.36	59.4575	12.4355	6672.96	1619.05	12.0865	38.8109	4.77097	47.173	2.05718	41.0616	27.7765	21.4751	4.41364	1911.32	34.3636	0.830144	305.622	5.88563
741	740	9	1.5	339.689	32.5961	338.879	15.9925	10.9677	581.868	337.981	1.45748	19.228	2.80984	28.8109	7.28299	26.7496	16.5514	1.73314	2.70533	1213.97	1.92208	0.198565	52.412	3.71114
741	629	108.778	1.125	1481.03	5.07273	1645.65	50.4984	9.61818	9690.96	1557.35	9.61818	26.9818	3.6	41.6364	0.381818	31.0545	15.1273	38.9818	11.271	5010.98	84.2386	4.94805	913.721	5.79058
741	525	18.4903	0.533333	1373.35	95.1645	1536.67	30.3579	12.2407	9931.87	1517.15	10.0762	77.503	5.07885	101.249	3.37077	82.2774	62.2375	14.7991	5.01697	2199.23	1.11625	0.496333	962.541	17.6857
741	630	45.8278	0.657895	1191.67	34.1023	1326.07	36.2305	9.64286	5283.03	1258.23	10.9627	0.175325	3.75714	19.0146	3.61851	4.11688	9.87987	43.9578	12.1455	5367.09	28.6563	0.471591	356.96	5.2201
741	628	18.7556	5.04762	1437.32	2.32405	1597.97	48.1349	11.129	9788.01	1512.91	4.17576	24.6496	3.93226	32.3827	3.13783	30.6261	7.87243	35.1848	8.4303	3724.12	21.7414	6.33535	645.493	2.33724
741	739	34.4444	3.27778	937.636	71.9156	966.455	39.4091	13.0714	6152.83	955.56	21.0698	49.8068	4.775	65.6039	5.49351	47.1526	63.6737	27.0292	0.863636	415.39	42.1732	1.59481	304.048	23.063
741	415	2.77778	2.23684	1541.36	44.51	1703.36	38.5532	9.38983	10343.6	1654.96	5.40062	55.8937	3.68814	74.9348	1.0697	62.4438	37.2018	10.9753	0.119122	48.268	8.48864	1.98565	855.664	7.88939
741	413	44.6725	1.02632	1530.48	30.8545	1687.55	53.2545	12.3091	4570.29	1623.58	15.5572	57.5091	3.07273	73.1636	0.581818	59.7273	46.5818	14.6545	3.87273	1683.47	41.1255	2.01196	258.346	10.1834
741	843	66.2222	0.0555556	973.636	4.69865	1108.33	43.7054	12.6667	3211.1	1042.79	21.8721	28.1077	3.47407	35.2626	0.228956	26.5455	24.8569	13.1178	11.5488	5130.95	61.0303	4.24242	401.975	5.93939
741	523	38.8826	1.90385	1512.42	87.8372	1692.27	49.8607	15.9677	7932.56	1652.53	0.302534	76.0044	4.57742	107.048	5.28152	85.6422	55.4692	12.9751	3.67026	1567.81	3.11364	2.07091	963.331	22.3856
741	417	43.0722	2.86842	1514.85	50.5727	1684.55	34.9091	8.64407	14302.8	1653.82	0.599384	59.7652	4.81667	81.9848	2.0197	67.7121	38.0154	20.6364	1.27743	586.146	27.3983	3.06591	1521.45	5.42027
741	526	2.59722	2.125	1499.97	117.799	1681.27	28.1722	12.3684	7823.16	1661.14	6.17695	85.7081	3.87368	113.625	2.77671	94.0191	64.7974	2.53907	9.82935	4299.37	28.8983	2.59091	980.26	20.8417
741	842	25.5278	0	219.227	7.02273	275.205	24.6591	17.25	1442.3	252.114	6.90909	0.431818	1.15	0.818182	1.36364	6.54545	11.7727	33.3864	7.86364	3485.57	1.61364	2.15909	204.614	2.22727
741	651	32.2917	2.85276	1314.49	18.2132	1462.02	42.1827	10.3859	7535.52	1385.57	7.56921	12.2371	3.8447	25.6987	0.240338	17.3715	1.00372	39.5713	10.2879	4545.6	25.1989	2.93188	501.226	3.77867
741	753	98.2778	1	278.227	11.4217	299.621	9.51326	12.0213	873.375	287.233	3.10058	15.0967	4.48511	11.7969	1.61896	13.4603	12.8975	9.35977	1.82785	824.458	41.797	0.818182	38.0241	1.43599
741	416	32.9722	0.833333	1534.23	37.0227	1675.45	49.6591	0	10025	1615.61	1.34091	52.1818	4.4	53.8182	5.61364	58.5455	34.4773	16.1364	5.36364	2360.57	25.1364	1.84091	359.614	1.27273
741	103	24.2778	3.72222	1357.38	6.72727	1520.2	65.3301	5.8	5996.49	1469.05	18.488	42.2871	0	45.5024	1.67943	38.8086	43.3062	13.6364	6.94258	3106.56	30.7636	0.290909	275.464	0.972727
741	844	80.5278	0.5	984.977	25.7273	1124.45	35.1591	0.25	2228.55	1052.11	11.6591	7.81818	3.4	9.81818	3.13636	1.20455	22.7727	34.1364	16.1136	7038.07	64.6136	0.409091	5.61364	8.52273
418	412	64.5851	1.93929	22.5455	42.5	38.697	22.7903	3.16129	32.1774	73.978	8.62004	12.7419	1.74194	23.371	3.8871	18.6129	0.660497	29.2419	7.32869	3215.71	37.5556	1.78898	445.968	5.58065
418	740	32.2573	0.339286	1890.48	77.0785	2072.94	52.6597	1.69355	6058.92	2031.01	2.00899	70.7808	0.219196	99.3548	9.1129	86.4241	44.9884	9.5	0.209723	90.42	1.26984	1.1574	699.177	15.1774
418	629	132.035	0.714286	69.755	49.5551	88.4116	13.8312	0.343988	3050.18	135.679	6.15171	24.571	0.570968	28.9076	1.44809	28.6199	13.3097	46.7487	14.1861	6315.38	87.4306	3.98922	162.131	5.67569
418	525	41.7476	2.37262	177.439	50.6821	197.394	6.30923	2.96655	3291.08	175.87	6.60978	25.9502	2.04982	30.7055	1.54086	22.6029	33.8006	22.566	2.10192	894.837	4.30817	1.45517	210.951	6.21946
418	630	69.0851	1.18139	359.116	78.5847	407.995	0.436636	0.368664	1357.76	434.791	7.49619	51.7281	0.728111	51.5294	1.78859	55.5576	38.3168	51.7247	15.0605	6671.49	31.8482	1.43042	394.629	6.24618
418	628	42.0129	3.20833	113.471	46.8065	136.093	11.4677	1.85484	3147.23	180.119	0.70929	26.9032	0.903226	38.1613	4.96774	29.0484	20.5645	42.9516	11.3454	5028.51	24.9333	5.37652	106.097	9.12903
418	739	57.7018	5.11706	613.152	27.4332	767.606	2.74194	3.79724	487.956	737.465	17.6033	1.74597	1.74597	4.94009	3.66359	12.5219	35.2368	34.7961	3.77869	1719.78	45.3651	2.55364	447.542	11.5968
418	415	26.0351	0.397556	9.42424	0.0276107	30.697	1.886	0.115637	3702.81	38.0681	1.93415	4.3409	0.659103	4.39086	0.760215	2.76927	8.7649	18.7422	2.79593	1256.13	11.6806	1.02681	104.074	3.57688
418	413	67.9298	0.81297	20.303	13.6279	46.5151	16.5874	3.0349	2070.5	69.4431	12.0908	5.95631	0.043695	2.61965	1.24809	0.0527859	18.1449	22.4214	6.78778	2987.87	44.3175	1.05313	493.244	1.28283
418	843	89.4795	1.89484	577.152	39.7838	625.727	7.03823	3.39247	3429.69	650.235	18.4056	23.445	0.445042	35.2814	1.60096	33.129	3.58005	20.8847	14.4639	6435.34	64.2222	5.20126	349.615	5.52688
418	523	15.6253	0.0645604	38.3636	43.3548	41.7879	13.1935	6.69355	1291.77	40.4974	3.16393	24.4516	1.54839	36.5037	3.45161	25.9677	27.0323	20.7419	0.75521	263.414	6.30556	1.11208	211.742	10.9194
418	417	19.8149	1.02914	35.9394	6.09032	49.5151	1.75806	0.630126	7661.98	39.2037	4.06585	8.21237	1.78763	11.4409	0.189785	8.03763	9.57846	28.4032	4.19248	1890.54	24.2063	2.10708	769.856	6.04601
418	526	20.6601	0.285714	50.8182	73.3166	52.7879	8.49491	3.09423	1182.37	31.8894	2.71048	34.1553	0.844652	43.0812	0.946802	34.3447	36.3605	5.22779	6.91429	2994.98	25.7063	1.63208	228.671	9.37542
418	842	48.7851	1.83929	1331.56	37.4597	1458.86	12.0081	26.5242	5198.49	1440.91	3.44262	51.121	1.87903	69.7258	3.19355	53.129	40.2097	41.1532	10.7787	4789.96	4.80556	3.11792	546.976	13.6935
418	651	55.549	1.01347	236.294	62.6956	272.044	5.51555	1.11175	894.733	307.455	4.10274	39.3157	0.815668	44.8453	1.58957	42.303	29.4407	47.3381	13.2029	5850	28.3908	1.97305	250.363	7.68761
418	753	121.535	2.83929	1272.56	33.0607	1434.44	27.1539	2.74708	5767.41	1405.79	0.365888	36.4561	1.45607	58.7471	3.44887	46.2141	15.5395	17.1266	1.0872	479.937	44.9889	1.77702	789.614	10.0303
418	416	9.71491	1.00595	16.5606	7.45968	58.6061	12.9919	9.27419	3384.26	77.4113	4.80738	0.629032	1.37097	16.7258	7.44355	1.12903	6.04032	23.9032	8.27869	3664.96	21.9444	0.882075	391.976	10.1935
418	103	47.5351	1.88294	193.411	51.2097	213.856	28.663	3.47419	644.295	223.977	15.0216	9.2657	3.02903	25.0416	3.50934	20.8659	14.8693	21.4032	9.85764	4410.95	33.9556	0.667925	476.126	10.4935
418	844	103.785	2.33929	565.811	70.2097	609.606	1.50806	9.52419	4412.24	640.911	8.19262	59.371	0.370968	60.7258	1.30645	60.879	51.2097	41.9032	19.0287	8342.46	67.8056	1.36792	745.976	2.94355
412	740	32.3278	1.6	1867.93	34.5785	2034.24	75.45	1.46774	6091.1	1957.03	10.629	58.0389	1.96113	75.9839	5.22581	67.8112	44.3279	19.7419	7.11897	3125.29	36.2857	0.631579	253.21	9.59677
412	629	67.45	1.225	47.2096	7.05513	49.7146	8.9591	2.8173	3018	61.7015	2.46833	11.829	1.17097	5.53666	2.439	10.007	12.6492	17.5067	6.85741	3099.67	49.875	5.7782	608.099	0.0950461
412	525	22.8375	0.433333	154.894	93.1821	158.697	29.0996	0.194743	3258.9	101.892	2.01027	38.6921	0.307882	54.0764	5.42795	41.2158	34.4611	6.67594	9.4306	4110.55	33.2474	0.333811	656.919	11.8001
412	630	4.5	0.757895	336.571	36.0847	369.298	23.227	2.79263	1389.94	360.813	1.12385	38.9862	1.01382	28.1584	5.67569	36.9447	37.6563	22.4827	7.73182	3455.77	5.70732	0.358553	51.3384	0.665535
412	628	22.5722	5.14762	90.9254	4.30645	97.3963	11.3226	1.30645	3115.05	106.141	7.91075	14.1613	0.83871	14.7903	1.08065	10.4355	19.904	13.7097	4.01667	1812.8	12.6222	7.1655	339.871	3.54839
412	739	6.88333	3.17778	590.606	69.9332	728.909	20.0484	0.635945	520.134	663.487	8.98329	10.996	0.00403226	18.4309	7.55069	6.09101	35.8972	5.55415	3.55	1495.93	7.80952	0.764662	1.57386	17.1774
412	415	38.55	2.33684	13.1212	42.5276	8	20.9043	3.04565	3670.63	35.9099	6.68589	17.0828	1.08283	27.7618	3.12688	21.3822	9.4254	10.4997	4.53276	1959.59	25.875	2.81579	550.042	2.00376
412	413	3.34474	1.12632	2.24242	28.8721	7.81818	6.20293	0.126393	2102.67	4.53485	3.47073	18.6982	1.69824	25.9906	2.639	18.6657	18.8054	6.82053	0.540909	227.845	6.7619	2.84211	47.2759	4.29781
412	843	24.8944	0.0444444	554.606	2.71625	587.03	15.7521	0.231183	3461.86	576.257	9.78554	10.7031	1.29689	11.9104	2.28614	14.5161	2.91955	8.35723	7.13519	3219.63	26.6667	3.41228	96.353	0.0537634
412	523	80.2104	2.00385	15.8182	85.8548	3.09091	9.59677	3.53226	1259.6	33.4806	11.784	37.1935	0.193548	59.8747	7.33871	44.5806	27.6928	8.5	8.0839	3479.13	31.25	2.90105	657.71	16.5
412	417	84.4	2.96842	13.3939	48.5903	10.8182	24.5484	3.79142	7629.8	34.7743	12.6859	20.9543	0.0456989	34.8118	4.07688	26.6505	10.239	0.83871	3.13621	1325.17	61.7619	3.89605	1215.82	0.465362
412	526	43.925	2.225	28.2727	115.817	14.0909	31.2852	0.0670628	1150.19	42.0886	5.90956	46.8973	0.897284	66.4522	4.8339	52.9576	37.021	24.0141	14.243	6210.69	63.2619	3.42105	674.638	14.9561
412	842	15.8	0.1	1309.02	5.04032	1420.16	34.7984	29.6855	5230.67	1366.93	5.17742	38.379	3.62097	46.3548	0.693548	34.5161	39.5492	11.9113	3.45	1574.25	32.75	1.32895	101.008	8.1129
412	651	9.03611	2.95276	213.748	20.1956	233.347	17.2748	2.04954	862.556	233.477	4.5173	26.5737	0.926267	21.4744	2.29752	23.6901	28.7802	18.0962	5.87424	2634.29	9.16477	3.76202	195.605	2.10696
412	753	56.95	0.9	1250.02	9.43926	1395.74	49.9442	0.414207	5799.59	1331.81	8.98593	23.7141	0.285861	35.3761	0.438229	27.6012	14.879	12.1153	6.24149	2735.78	7.43333	0.0119617	343.646	4.44964
412	416	74.3	0.933333	5.98485	35.0403	19.9091	9.79839	12.4355	3352.08	3.43333	13.4274	13.371	0.370968	6.64516	3.55645	17.4839	6.70082	5.33871	0.95	449.25	59.5	2.67105	53.9919	4.6129
412	103	17.05	3.82222	170.865	8.70968	175.159	5.87267	6.63548	676.472	149.999	6.40153	3.47623	4.77097	1.67063	0.377759	2.25297	15.5298	7.83871	2.52895	1195.24	3.6	1.12105	30.1581	4.9129
412	844	39.2	0.4	543.265	27.7097	570.909	24.2984	12.6855	4444.42	566.933	0.427419	46.629	1.37097	37.3548	5.19355	42.2661	50.5492	12.6613	11.7	5126.75	30.25	0.421053	300.008	2.6371
740	629	99.7778	0.375	1820.72	27.5234	1984.53	66.4909	1.34956	9109.1	1895.33	8.1607	46.2098	0.790164	70.4472	7.66481	57.8042	31.6787	37.2487	13.9764	6224.96	86.1607	5.14662	861.309	9.50173
740	525	9.49028	2.03333	1713.04	127.761	1875.55	46.3505	1.273	9350	1855.14	8.61877	96.731	2.26901	130.06	10.6538	109.027	78.7889	13.066	2.31164	985.257	3.03833	0.297768	910.129	21.3969
740	630	36.8278	0.842105	1531.36	1.50615	1664.94	52.2231	1.32488	4701.16	1596.21	9.50518	19.0527	0.947307	47.8255	10.9015	30.8665	6.67155	42.2247	14.8508	6581.07	30.5784	0.273026	304.548	8.93124
740	628	9.75556	3.54762	1777.01	30.2721	1936.85	64.1274	0.16129	9206.15	1850.89	2.71828	43.8776	1.12242	61.1935	4.14516	57.3757	24.4238	33.4516	11.1356	4938.09	23.6635	6.53392	593.081	6.04839
740	739	25.4444	4.77778	1277.33	104.512	1305.33	55.4016	2.10369	5570.96	1293.54	19.6123	69.0348	1.96516	94.4147	12.7765	73.9022	80.2251	25.2961	3.56897	1629.36	44.0952	1.39624	251.636	26.7742
740	415	6.22222	0.736842	1881.05	77.1061	2042.24	54.5457	1.57791	9761.73	1992.94	3.94314	75.1217	0.8783	103.746	8.35269	89.1934	53.7533	9.24221	2.58621	1165.71	10.4107	2.18421	803.252	11.6005
740	413	35.6725	0.473684	1870.17	63.4507	2026.42	69.2471	1.34135	3988.42	1961.56	14.0998	76.7371	0.262891	101.974	7.86481	86.4769	63.1332	12.9214	6.57806	2897.45	43.0476	2.21053	205.934	13.8946
740	843	57.2222	1.55556	1313.33	37.2948	1447.21	59.6979	1.69892	2629.23	1380.77	20.4146	47.3358	0.664238	64.0735	7.51195	53.2951	41.4083	11.3847	14.2542	6344.92	62.9524	4.04386	349.563	9.65054
740	523	47.8826	0.403846	1852.11	120.433	2031.15	65.8533	5	7350.69	1990.51	1.15494	95.2324	1.76758	135.859	12.5645	112.392	72.0206	11.2419	0.964933	353.834	5.03571	2.26947	910.919	26.0968
740	417	52.0722	1.36842	1854.54	83.1689	2023.42	50.9016	2.32367	13720.9	1991.8	2.05686	78.9932	2.00683	110.796	9.30269	94.4617	54.5668	18.9032	3.98276	1800.12	25.4762	3.26447	1469.03	9.13141
740	526	11.5972	0.625	1839.66	150.395	2020.15	44.1648	1.40068	7241.29	1999.12	4.71947	104.936	1.06385	142.436	10.0597	120.769	81.3489	4.27221	7.12402	3085.4	26.9762	2.78947	927.848	24.5528
740	842	16.5278	1.5	558.917	39.6189	614.083	40.6516	28.2177	860.427	590.094	5.45161	19.6598	1.65984	29.629	5.91935	33.2951	4.77869	31.6532	10.569	4699.54	3.53571	1.96053	152.202	1.48387
740	651	23.2917	1.35276	1654.18	14.383	1800.9	58.1753	0.581797	6953.65	1723.55	6.11173	31.4651	1.03486	54.5095	7.52333	44.1211	15.5477	37.8381	12.9932	5759.58	27.1209	3.13045	448.814	7.48981
740	753	89.2778	2.5	617.917	44.0178	638.5	25.5058	1.05353	291.507	625.214	1.6431	34.3247	1.67527	40.6078	5.66404	40.21	29.4489	7.62663	0.877476	389.517	43.719	0.619617	90.4361	5.14714
740	416	41.9722	0.666667	1873.92	69.6189	2014.33	65.6516	10.9677	9443.18	1953.59	2.79839	71.4098	1.59016	82.629	1.66935	85.2951	51.0287	14.4032	8.06897	3574.54	23.2143	2.03947	307.202	4.98387
740	103	15.2778	2.22222	1697.07	25.8689	1859.08	81.3227	5.16774	5414.62	1807.03	17.0306	61.5151	2.80984	74.3132	5.60357	65.5582	59.8576	11.9032	9.64791	4320.53	32.6857	0.489474	223.052	4.68387
740	844	71.5278	2	1324.67	6.86885	1463.33	51.1516	11.2177	1646.68	1390.09	10.2016	11.4098	0.590164	38.629	10.4194	25.5451	6.22131	32.4032	18.819	8252.04	66.5357	0.210526	46.7984	12.2339
629	525	90.2875	1.65833	107.684	100.237	108.982	20.1405	2.62256	240.902	40.1908	0.458063	50.5212	1.47885	59.6131	2.98895	51.2229	47.1102	24.1827	16.288	7210.22	83.1224	5.44438	48.8198	11.8952
629	630	62.95	0.467105	289.361	29.0295	319.583	14.2679	0.0246753	4407.94	299.111	1.34448	27.1571	0.157143	22.6218	3.23669	26.9377	25.0071	4.97597	0.874411	356.106	55.5823	5.41964	556.761	0.570489
629	628	90.0222	3.92262	43.7158	2.74868	47.6816	2.36348	1.51085	97.0496	44.4394	5.44242	2.33226	0.332258	9.25367	3.51965	0.428446	7.25484	3.79707	2.84074	1286.87	62.4972	1.3873	268.228	3.45334
629	739	74.3333	4.40278	543.396	76.9883	679.194	11.0893	3.45325	3538.13	601.786	11.4516	22.825	1.175	23.9675	5.11169	16.0981	48.5464	11.9526	10.4074	4595.6	42.0655	6.54286	609.673	17.2725
629	415	106	1.11184	60.3308	49.5827	57.7146	11.9452	0.228351	652.633	97.6114	4.21757	28.9119	0.0881356	33.2985	0.687879	31.3892	22.0746	28.0065	11.3902	5059.25	75.75	2.96241	58.0571	2.09881
629	413	64.1053	0.0986842	49.452	35.9273	41.8965	2.75617	2.69091	5120.67	66.2364	5.93906	30.5273	0.527273	31.5273	0.2	28.6727	31.4545	24.3273	7.39832	3327.51	43.1131	2.93609	655.375	4.39286
629	843	42.5556	1.18056	507.396	9.77138	537.316	6.79299	3.04848	6479.86	514.556	12.2539	1.12593	0.125926	6.37374	0.152862	4.50909	9.72963	25.864	0.277778	119.963	23.2083	9.19048	511.746	0.14881
629	523	147.66	0.778846	31.3914	92.91	46.6237	0.637673	6.34956	1758.4	95.1821	9.31565	49.0226	0.977419	65.4113	4.89971	54.5877	40.3419	26.0067	14.9413	6578.79	81.125	2.87714	49.6106	16.595
629	417	151.85	1.74342	33.8157	55.6455	38.8965	15.5893	0.974114	4611.8	96.4758	10.2176	32.7833	1.21667	40.3485	1.63788	36.6576	22.8881	18.3455	9.99361	4424.84	111.637	1.88214	607.725	0.370316
629	526	111.375	1	18.9369	122.872	35.6237	22.3261	2.75024	1867.8	103.79	3.44123	58.7263	0.273684	71.9888	2.3949	62.9646	49.6702	41.5209	21.1004	9310.36	113.137	2.35714	66.5394	15.0511
629	842	83.25	1.125	1261.81	12.0955	1370.44	25.8393	26.8682	8248.67	1305.23	2.70909	26.55	2.45	40.8182	1.74545	24.5091	26.9	5.59545	3.40741	1525.42	82.625	7.10714	709.107	8.01786
629	651	76.4861	1.72776	166.538	13.1404	183.632	8.31567	0.767763	2155.44	171.775	2.04897	14.7447	0.2447	15.9377	0.14148	13.6831	16.131	0.589453	0.983165	465.38	59.0398	2.01617	412.494	2.01191
629	753	10.5	2.125	1202.81	16.4944	1346.03	40.9851	2.40309	8817.59	1270.11	6.5176	11.8851	0.885106	29.8395	2.00077	17.5942	2.22979	29.6221	13.0989	5835.44	42.4417	5.76623	951.745	4.35459
629	416	141.75	0.291667	53.1944	42.0955	29.8056	0.839286	9.61818	334.082	58.2682	10.9591	25.2	0.8	12.1818	5.99545	27.4909	19.35	22.8455	5.90741	2650.42	109.375	3.10714	554.107	4.51786
629	103	84.5	2.59722	123.656	1.65455	125.444	14.8318	3.81818	3694.47	88.2976	8.86986	15.3053	3.6	3.86603	2.06124	7.75407	28.1789	25.3455	4.32846	1904.43	53.475	4.65714	638.257	4.81786
629	844	28.25	1.625	496.056	20.6545	521.194	15.3393	9.86818	7462.42	505.232	2.04091	34.8	0.2	31.8182	2.75455	32.2591	37.9	4.84545	4.84259	2027.08	19.625	5.35714	908.107	2.73214
525	630	27.3375	1.19123	181.677	129.267	210.601	5.8726	2.59788	4648.84	258.921	0.886417	77.6783	1.32171	82.2349	0.247737	78.1605	72.1174	29.1587	17.1624	7566.32	27.5401	0.024742	605.58	12.4656
525	628	0.265278	5.58095	63.9685	97.4886	61.3007	17.777	1.11171	143.852	4.24862	5.90049	52.8534	1.14659	68.8668	6.5086	51.6513	54.3651	20.3856	13.4473	5923.35	20.6252	6.83169	317.048	15.3485
525	739	15.9542	2.74444	435.712	23.249	570.212	9.05117	0.830688	3779.03	561.595	10.9936	27.6962	0.30385	35.6456	2.12274	35.1248	1.43619	12.2301	5.8806	2614.62	41.0569	1.09847	658.493	5.37731
525	415	15.7125	2.77018	168.015	50.6545	166.697	8.19524	2.85091	411.731	137.802	4.67563	21.6093	1.39071	26.3146	2.30107	19.8337	25.0357	3.82378	4.89785	2150.96	7.37239	2.48198	106.877	9.79634
525	413	26.1822	1.55965	157.136	64.31	150.879	22.8966	0.0683502	5361.57	106.427	5.48099	19.9939	2.00612	28.0858	2.78895	22.5502	15.6557	0.144586	8.8897	3882.7	40.0093	2.50829	704.195	7.5023
525	843	47.7319	0.477778	399.712	90.4659	428.333	13.3475	0.425926	6720.76	474.365	11.7958	49.3952	1.60478	65.9868	3.14181	55.732	37.3806	1.68129	16.5658	7330.18	59.9141	3.74609	560.566	11.7463
525	523	57.3729	2.43718	139.076	7.3273	155.606	19.5028	3.727	1999.3	135.373	9.77371	1.49857	0.501431	5.79822	1.91076	3.36481	6.7683	1.82406	1.34671	631.423	1.99739	2.56724	0.790783	4.69989
525	417	61.5625	3.40175	141.5	44.5918	147.879	4.55117	3.59667	4370.9	136.667	10.6756	17.7378	0.262183	19.2646	1.35107	14.5653	24.2221	5.83723	6.2944	2785.38	28.5145	3.56224	558.905	12.2655
525	526	21.0875	2.65833	126.621	22.6345	144.606	2.18567	0.12768	2108.71	143.981	3.8993	8.20517	1.20517	12.3757	0.594055	11.7417	2.55994	17.3382	4.81238	2100.14	30.0145	3.08724	17.7196	3.15596
525	842	7.0375	0.533333	1154.12	88.1418	1261.46	5.69883	29.4907	8489.57	1265.04	3.16715	77.0712	3.92885	100.431	4.73441	75.732	74.0102	18.5872	12.8806	5684.8	0.497387	1.66276	757.927	19.913
525	651	13.8014	3.38609	58.8541	113.378	74.6501	11.8248	1.8548	2396.35	131.585	2.50704	65.2659	1.23415	75.5508	3.13043	64.9059	63.2412	24.7721	15.3048	6744.84	24.0826	3.42821	461.314	13.9071
525	753	79.7875	0.466667	1095.12	83.7429	1237.05	20.8447	0.219464	9058.49	1229.92	6.97566	62.4063	0.593744	89.4526	4.98972	68.8171	49.34	5.43936	3.18911	1374.77	40.6807	0.321849	1000.56	16.2497
525	416	51.4625	1.36667	160.879	58.1418	138.788	19.3012	12.2407	93.1798	98.459	11.4172	25.3212	0.67885	47.4313	8.98441	23.732	27.7602	1.33723	10.3806	4559.8	26.2526	2.33724	602.927	16.413
525	103	5.7875	4.25556	15.9712	101.892	16.4621	34.9722	6.44074	3935.37	48.1068	8.41179	35.2159	5.07885	55.7471	5.05019	43.4688	18.9313	1.16277	11.9596	5305.79	29.6474	0.787242	687.077	16.713
525	844	62.0375	0.0333333	388.371	120.892	412.212	4.80117	12.4907	7703.32	465.041	1.58285	85.3212	1.67885	91.4313	0.234405	83.482	85.0102	19.3372	21.1306	9237.3	63.4974	0.087242	956.927	9.16301
630	628	27.0722	4.38972	245.645	31.7782	271.902	11.9044	1.48618	4504.99	254.672	6.7869	24.8249	0.175115	13.3681	6.75634	26.5092	17.7523	8.77304	3.71515	1642.97	6.91491	6.80694	288.533	2.88285
630	739	11.3833	3.93567	254.035	106.018	359.611	3.17857	3.42857	869.804	302.674	10.1071	49.9821	1.01786	46.5893	1.875	43.0357	73.5536	16.9286	11.2818	4951.7	13.5168	1.12321	52.9123	17.843
630	415	43.05	1.57895	349.692	78.6123	377.298	2.32264	0.253027	5060.57	396.723	5.56205	56.069	0.0690073	55.9202	2.54881	58.3269	47.0817	32.9824	12.2646	5415.36	20.1677	2.45724	498.704	2.6693
630	413	1.15526	0.368421	338.813	64.9568	361.48	17.024	2.66623	712.737	365.348	4.59458	57.6844	0.684416	54.149	3.03669	55.6104	56.4617	29.3032	8.27273	3683.62	12.4692	2.48355	98.6143	4.96335
630	843	20.3944	0.71345	218.035	38.8009	217.732	7.47487	3.02381	2071.93	215.444	10.9094	28.2831	0.283069	16.248	3.38955	22.4286	34.7368	30.8399	0.596633	236.143	32.374	3.77083	45.0146	0.719298
630	523	84.7104	1.24595	320.753	121.94	366.207	13.6302	6.32488	2649.53	394.294	10.6601	76.1797	0.820276	88.0331	1.66302	81.5253	65.3491	30.9827	15.8157	6934.9	25.5427	2.5425	606.371	17.1655
630	417	88.9	2.21053	323.177	84.675	358.48	1.32143	0.998789	9019.74	395.587	11.562	59.9405	1.05952	62.9702	1.59881	63.5952	47.8953	23.3214	10.868	4780.95	56.0546	3.5375	1164.49	0.200173
630	526	48.425	1.46711	308.298	151.901	355.207	8.05827	2.72556	2540.13	402.902	4.78571	85.8835	0.116541	94.6106	0.841792	89.9023	74.6773	46.4969	21.9748	9666.47	57.5546	3.0625	623.3	15.6216
630	842	20.3	0.657895	972.444	41.125	1050.86	11.5714	26.8929	3840.73	1006.12	4.05357	0.607143	2.60714	18.1964	4.98214	2.42857	1.89286	10.5714	4.28182	1881.52	27.0427	1.6875	152.346	7.44737
630	651	13.5361	2.19486	122.823	15.8891	135.951	5.95219	0.743088	2252.49	127.336	3.39345	12.4124	0.0875576	6.68404	3.37817	13.2546	8.87615	4.38652	1.85758	821.486	3.45745	3.40347	144.266	1.44143
630	753	52.45	1.65789	913.444	45.5239	1026.44	26.7173	2.37842	4409.65	971.001	7.86208	15.272	0.727964	7.21771	5.23746	9.34347	22.7774	34.598	13.9733	6191.55	13.1407	0.346591	394.984	3.7841
630	416	78.8	0.175439	342.556	71.125	349.389	13.4286	9.64286	4742.02	357.38	12.3036	52.3571	0.642857	34.8036	9.23214	54.4286	44.3571	27.8214	6.78182	3006.52	53.7927	2.3125	2.65351	3.94737
630	103	21.55	3.06433	165.706	27.375	194.139	29.0996	3.84286	713.465	210.814	7.52538	42.4624	3.75714	26.4878	5.29793	34.6917	53.1861	30.3214	5.20287	2260.54	2.10732	0.7625	81.4965	4.24737
630	844	34.7	1.15789	206.694	8.375	201.611	1.07143	9.89286	3054.48	206.12	0.696429	7.64286	0.357143	9.19643	0.482143	5.32143	12.8929	9.82143	3.96818	1670.98	35.9573	0.0625	351.346	3.30263
628	739	15.6889	8.3254	499.681	74.2396	631.513	8.72581	1.9424	3635.18	557.346	16.894	25.1573	0.842742	33.2212	8.63134	16.5265	55.8013	8.15553	7.56667	3308.73	20.4317	7.93016	341.445	20.7258
628	415	15.9778	2.81078	104.047	46.8341	105.396	9.58174	1.7392	555.583	142.051	1.22486	31.2441	0.244122	42.5522	4.20753	31.8177	29.3294	24.2094	8.54943	3772.39	13.2528	4.34971	210.171	5.55215
628	413	25.917	4.0213	93.1678	33.1786	89.5781	5.11965	1.18006	5217.72	110.676	11.3815	32.8595	0.859531	40.7809	3.71965	29.1012	38.7094	20.5302	4.55758	2040.65	19.3841	4.32339	387.147	7.8462
628	843	47.4667	5.10317	463.681	7.0227	489.634	4.42951	1.53763	6576.91	470.116	17.6963	3.45818	0.458184	2.87993	3.36679	4.08065	16.9845	22.0669	3.11852	1406.83	39.2889	10.5778	243.518	3.60215
628	523	57.6382	3.14377	75.1072	90.1613	94.3054	1.72581	4.83871	1855.45	139.622	3.87322	51.3548	0.645161	74.665	8.41935	55.0161	47.5968	22.2097	12.1006	5291.93	18.6278	4.26444	317.839	20.0484
628	417	61.8278	2.1792	77.5315	52.8968	86.5781	13.2258	2.48496	4514.75	140.915	4.77514	35.1156	0.884409	49.6022	5.15753	37.086	30.143	14.5484	7.15287	3137.97	49.1397	3.26944	875.953	3.08302
628	526	21.3528	2.92262	62.6527	120.123	83.3054	19.9626	1.23939	1964.85	148.23	2.00119	61.0586	0.0585739	81.2425	5.91454	63.393	56.925	37.7238	18.2596	8023.49	50.6397	3.74444	334.768	18.5044
628	842	6.77222	5.04762	1218.09	9.34677	1322.76	23.4758	28.379	8345.72	1260.79	2.73333	24.2177	2.78226	31.5645	1.77419	24.0806	19.6452	1.79839	0.566667	238.55	20.1278	8.49444	440.879	4.56452
628	651	13.5361	2.19486	122.823	15.8891	135.951	5.95219	0.743088	2252.49	127.336	3.39345	12.4124	0.0875576	6.68404	3.37817	13.2546	8.87615	4.38652	1.85758	821.486	3.45745	3.40347	144.266	1.44143
628	753	79.5222	6.04762	1159.09	13.7457	1298.35	38.6216	0.892244	8914.64	1225.67	1.07518	9.55285	0.552848	20.5858	1.51887	17.1658	5.02505	25.825	10.2582	4548.58	20.0556	7.15354	683.517	0.901251
628	416	51.7278	4.21429	96.9103	39.3468	77.4872	1.52419	11.129	237.032	102.708	5.51667	27.5323	0.467742	21.4355	2.47581	27.9194	26.6048	19.0484	3.06667	1363.55	46.8778	4.49444	285.879	1.06452
628	103	5.52222	1.3254	79.9397	4.40323	77.7628	17.1952	5.32903	3791.52	43.8582	14.3123	17.6375	3.93226	13.1197	1.4584	8.18251	35.4338	21.5484	1.48772	617.563	9.02222	6.04444	370.029	1.36452
628	844	61.7722	5.54762	452.34	23.4032	473.513	12.9758	11.379	7559.47	460.792	7.48333	32.4677	0.532258	22.5645	6.27419	31.8306	30.6452	1.04839	7.68333	3313.95	42.8722	6.74444	639.879	6.18548
739	415	31.6667	5.51462	603.727	27.4056	736.909	0.855932	3.6816	4190.77	699.397	15.6692	6.08686	1.08686	9.33095	4.42381	15.2912	26.4719	16.0539	0.982759	463.658	33.6845	3.58045	551.616	15.1737
739	413	10.2281	4.30409	592.848	41.061	721.091	13.8455	0.762338	1582.54	668.022	5.51257	7.70227	1.70227	7.55974	4.91169	12.5747	17.0919	12.3747	3.00909	1268.08	1.04762	3.60677	45.7021	12.8796
739	843	31.7778	3.22222	36	67.2169	141.879	4.2963	0.404762	2941.73	87.2298	0.802249	21.6991	1.30093	30.3413	5.26455	20.6071	38.8168	13.9114	10.6852	4715.56	18.8571	2.64762	97.9269	17.1237
739	523	73.327	5.18162	574.788	15.9217	725.818	10.4516	2.89631	1779.73	696.968	20.7673	26.1976	0.197581	41.4438	0.211982	38.4896	8.20449	14.0541	4.5339	1983.2	39.0595	3.66571	659.284	0.677419
739	417	77.5167	6.1462	577.212	21.3429	718.091	4.5	4.42736	8149.93	698.262	21.6692	9.95833	0.0416667	16.381	3.47381	20.5595	25.6583	6.39286	0.413793	170.756	69.5714	4.66071	1217.4	17.6428
739	526	37.0417	5.40278	562.333	45.8835	714.818	11.2368	0.703008	1670.33	705.576	14.8929	35.9013	0.901316	48.0213	2.71679	46.8665	1.12375	29.5683	10.693	4714.76	71.0714	4.18571	676.212	2.22136
739	842	8.91667	3.27778	718.409	64.8929	691.25	14.75	30.3214	4710.54	703.446	14.1607	49.375	3.625	64.7857	6.85714	40.6071	75.4464	6.35714	7	3070.18	40.5595	0.564286	99.4342	25.2903
739	651	2.15278	6.13053	376.858	90.1287	495.562	2.77362	2.68548	1382.69	430.01	13.5006	37.5697	0.9303	39.9052	5.25317	29.7811	64.6774	12.5421	9.42424	4130.21	16.9743	4.52669	197.179	19.2844
739	753	63.8333	2.27778	659.409	60.4939	666.833	29.8958	1.05015	5279.46	668.327	17.9692	34.7101	0.289894	53.807	7.11246	33.6922	50.7762	17.6695	2.69149	1239.85	0.37619	0.776623	342.072	21.6271
739	416	67.4167	4.11111	596.591	34.8929	709	10.25	13.0714	3872.21	660.054	22.4107	2.375	0.375	11.7857	11.1071	11.3929	29.1964	10.8929	4.5	1945.18	67.3095	3.43571	55.5658	21.7903
739	103	10.1667	7	419.741	78.6429	553.75	25.9211	7.27143	156.338	513.488	2.58177	7.51974	4.775	20.1015	7.17293	8.34398	20.3675	13.3929	6.07895	2691.17	11.4095	1.88571	28.5842	22.0903
739	844	46.0833	2.77778	47.3409	97.6429	158	4.25	13.3214	3924.29	96.5539	9.41071	57.625	1.375	55.7857	2.35714	48.3571	86.4464	7.10714	15.25	6622.68	22.4405	1.18571	298.434	14.5403
415	413	41.8947	1.21053	10.8788	13.6555	15.8182	14.7014	2.91926	5773.31	31.375	10.1566	1.61541	0.615408	1.77121	0.487879	2.71649	9.37997	3.6792	3.99185	1731.74	32.6369	0.0263158	597.318	2.29405
415	843	63.4444	2.2924	567.727	39.8114	595.03	5.15223	3.27684	7132.5	612.167	16.4714	27.7859	0.214062	39.6722	0.840741	35.8983	12.3449	2.1425	11.6679	5179.22	52.5417	6.22807	453.689	1.95
415	523	41.6604	0.332996	28.9394	43.3272	11.0909	11.3075	6.57791	2411.03	2.42929	5.09808	20.1107	0.889284	32.1128	4.21183	23.1985	18.2674	1.99973	3.55114	1519.54	5.375	0.0852632	107.668	14.4962
415	417	45.85	0.631579	26.5152	6.06271	18.8182	3.64407	0.745763	3959.17	1.13559	6	3.87147	1.12853	7.05	0.95	5.26836	0.813559	9.66102	1.39655	634.414	35.8869	1.08026	665.782	2.46913
415	526	5.375	0.111842	41.3939	73.289	22.0909	10.3809	2.97859	2520.44	6.17871	0.776332	29.8145	0.185549	38.6904	1.70702	31.5754	27.5956	13.5144	9.71022	4251.11	37.3869	0.605263	124.597	12.9523
415	842	22.75	2.23684	1322.14	37.4873	1428.16	13.8941	26.6398	8901.3	1402.84	1.50847	55.4619	2.53814	74.1167	2.43333	55.8983	48.9746	22.411	7.98276	3533.84	6.875	4.14474	651.05	10.1167
415	651	29.5139	0.615915	226.869	62.7232	241.347	3.62955	0.996114	2808.08	269.387	2.16859	43.6566	0.156565	49.2362	0.829359	45.0723	38.2056	28.5959	10.407	4593.87	16.7102	0.946235	354.437	4.11072
415	753	95.5	3.23684	1263.14	33.0884	1403.74	29.0399	2.63145	9470.22	1367.72	2.30004	40.797	0.796971	63.1379	2.68865	48.9834	24.3044	1.61558	1.70873	776.19	33.3083	2.80383	893.688	6.4534
415	416	35.75	1.40351	7.13636	7.48729	27.9091	11.1059	9.38983	318.551	39.3432	6.74153	3.71186	0.711864	21.1167	6.68333	3.89831	2.72458	5.16102	5.48276	2408.84	33.625	0.144737	496.05	6.61667
415	103	21.5	1.48538	183.986	51.2373	183.159	26.777	3.58983	4347.1	185.909	13.0874	13.6066	3.68814	29.4325	2.74912	23.6351	6.10437	2.66102	7.06171	3154.82	22.275	1.69474	580.2	6.91667
415	844	77.75	2.73684	556.386	70.2373	578.909	3.39407	9.63983	8115.05	602.843	6.25847	63.7119	0.288136	65.1167	2.06667	63.6483	59.9746	23.161	16.2328	7086.34	56.125	2.39474	850.05	0.633333
413	843	21.5497	1.08187	556.848	26.1559	579.212	9.54916	0.357576	1359.19	580.792	6.31481	29.4013	0.401347	37.901	0.352862	33.1818	21.7249	1.5367	7.67609	3447.48	19.9048	6.25439	143.629	4.24405
413	523	83.5551	0.87753	18.0606	56.9827	4.72727	3.39384	3.65865	3362.27	28.9458	15.2547	18.4953	1.50469	33.8841	4.69971	25.915	8.88739	1.67947	7.54299	3251.28	38.0119	0.0589474	704.986	12.2022
413	417	87.7447	1.84211	15.6364	19.7182	3	18.3455	3.66502	9732.47	30.2395	16.1566	2.25606	1.74394	8.82121	1.43788	7.98485	8.56641	5.98182	2.5953	1097.33	68.5238	1.05395	1263.1	4.76317
413	526	47.2697	1.09868	30.5152	86.9445	6.27273	25.0823	0.0593301	3252.87	37.5538	9.38029	28.199	0.800957	40.4616	2.1949	34.2919	18.2156	17.1936	13.7021	5982.85	70.0238	0.578947	721.914	10.6583
413	842	19.1447	1.02632	1311.26	23.8318	1412.34	28.5955	29.5591	3128	1371.47	8.64815	57.0773	1.92273	72.3455	1.94545	53.1818	58.3545	18.7318	3.99091	1802.1	39.5119	4.17105	53.7321	12.4107
413	651	12.3808	1.82644	215.99	49.0677	225.529	11.0718	1.92315	2965.23	238.012	7.98803	45.272	0.771973	47.465	0.34148	42.3558	47.5855	24.9167	6.41515	2862.13	15.9267	0.91992	242.881	6.40477
413	753	53.6053	2.02632	1252.26	19.4329	1387.92	43.7413	0.287814	3696.92	1336.35	12.4567	42.4124	1.41238	61.3667	2.20077	46.2669	33.6843	5.29478	5.70058	2507.93	0.671428	2.83014	296.37	8.74745
413	416	77.6447	0.192982	3.74242	6.16818	12.0909	3.59545	12.3091	5454.75	7.96818	16.8981	5.32727	1.32727	19.3455	6.19545	1.18182	12.1045	1.48182	1.49091	677.095	66.2619	0.171053	101.268	8.91071
413	103	20.3947	2.69591	173.108	37.5818	167.341	12.0756	6.50909	1426.2	154.534	2.9308	15.222	3.07273	27.6612	2.26124	20.9187	3.2756	1.01818	3.06986	1423.08	10.3619	1.72105	17.1179	9.21071
413	844	35.8553	1.52632	545.508	56.5818	563.091	18.0955	12.5591	2341.75	571.468	3.89815	65.3273	0.327273	63.3455	2.55455	60.9318	69.3545	19.4818	12.2409	5354.6	23.4881	2.42105	252.732	1.66071
843	523	105.105	1.9594	538.788	83.1386	583.939	6.15532	3.30108	4721.46	609.738	21.5695	47.8967	1.10335	71.7851	5.05257	59.0968	30.6123	0.142772	15.2191	6698.76	57.9167	6.31333	561.357	16.4462
843	417	109.294	2.92398	541.212	45.8741	576.212	8.7963	4.0226	11091.7	611.032	22.4714	31.6574	1.34259	46.7222	1.79074	41.1667	13.1585	7.51852	10.2714	4544.8	88.4286	7.30833	1119.47	0.519126
843	526	68.8194	2.18056	526.333	113.1	572.939	15.5331	0.298246	4612.06	618.346	15.6951	57.6004	0.39961	78.3626	2.54776	67.4737	39.9405	15.6569	21.3782	9430.32	89.9286	6.83333	578.285	14.9023
843	842	40.6944	0.0555556	754.409	2.32407	833.129	19.0463	29.9167	1768.81	790.676	14.963	27.6759	2.32407	34.4444	1.59259	20	36.6296	20.2685	3.68519	1645.38	59.4167	2.08333	197.361	8.16667
843	651	33.9306	2.90831	340.858	22.9118	353.683	1.52268	2.28072	4324.42	342.78	14.3028	15.8706	0.370626	9.56397	0.0113821	9.17396	25.8606	26.4534	1.26094	585.343	35.8314	7.17431	99.2517	2.16072
843	753	32.0556	0.944444	695.409	6.72301	808.712	34.1921	0.64539	2337.73	755.556	18.7715	13.011	1.01103	23.4657	1.84791	13.0851	11.9594	3.75808	13.3767	5955.41	19.2333	3.42424	439.999	4.5034
843	416	99.1944	0.888889	560.591	32.3241	567.121	5.9537	12.6667	6813.94	572.824	23.213	24.0741	0.925926	18.5556	5.84259	32	9.62037	3.01852	6.18519	2770.38	86.1667	6.08333	42.3611	4.66667
843	103	41.9444	3.77778	383.741	11.4259	411.871	21.6248	6.86667	2785.39	426.258	3.38402	14.1793	3.47407	10.2398	1.90838	12.2632	18.4493	0.518518	4.60624	2024.39	30.2667	4.53333	126.511	4.96667
843	844	14.3056	0.444444	11.3409	30.4259	16.1212	8.5463	12.9167	982.556	9.32407	10.213	35.9259	0.0740741	25.4444	2.90741	27.75	47.6296	21.0185	4.56481	1907.12	3.58333	3.83333	396.361	2.58333
523	417	4.18962	0.964575	2.42424	37.2645	7.72727	14.9516	7.32367	6370.2	1.2937	0.901917	16.2392	0.239247	25.0628	3.26183	17.9301	17.4538	7.66129	4.94769	2153.95	30.5119	0.995	558.114	16.9654
523	526	36.2854	0.221154	12.4545	29.9618	11	21.6885	3.59932	109.402	8.608	5.87441	9.70374	0.703735	6.57751	2.50481	8.37691	9.32824	15.5141	6.15908	2731.57	32.0119	0.52	16.9288	1.54394
523	842	64.4104	1.90385	1293.2	80.8145	1417.07	25.2016	33.2177	6490.27	1400.41	6.60656	75.5726	3.42742	106.23	6.64516	79.0968	67.2419	20.4113	11.5339	5053.38	1.5	4.23	758.718	24.6129
523	651	71.1743	0.948911	197.93	106.05	230.256	7.678	5.5818	397.041	266.958	7.26668	63.7673	0.732719	81.349	5.04119	68.2707	56.4729	26.5962	13.9581	6113.41	22.0852	0.860972	462.105	18.607
523	753	137.16	2.90385	1234.2	76.4156	1392.65	40.3474	3.94647	7059.19	1365.29	2.79805	60.9077	0.092313	95.2508	6.90048	72.1819	42.5717	3.61531	1.84241	743.351	38.6833	2.88909	1001.36	20.9496
523	416	5.91038	1.07051	21.803	50.8145	16.8182	0.201613	15.9677	2092.48	36.9139	1.64344	23.8226	0.177419	53.2295	10.8952	27.0968	20.9919	3.16129	9.0339	3928.38	28.25	0.23	603.718	21.1129
523	103	63.1604	1.81838	155.047	94.5645	172.068	15.4694	10.1677	1936.07	183.48	18.1855	33.7173	4.57742	61.5453	6.96095	46.8336	12.163	0.66129	10.6128	4674.36	27.65	1.78	687.868	21.4129
523	844	119.41	2.40385	527.447	113.565	567.818	14.7016	16.2177	5704.02	600.414	11.3566	83.8226	1.17742	97.2295	2.14516	86.8468	78.2419	21.1613	19.7839	8605.88	61.5	2.48	957.718	13.8629
417	526	40.475	0.743421	14.8788	67.2263	3.27273	6.73684	3.72435	6479.61	7.3143	6.77633	25.943	0.942982	31.6404	0.757018	26.307	26.782	23.1754	11.1068	4885.52	1.5	0.475	541.185	15.4214
417	842	68.6	2.86842	1295.62	43.55	1409.34	10.25	25.8941	12860.5	1401.71	7.50847	59.3333	3.66667	81.1667	3.38333	61.1667	49.7881	12.75	6.58621	2899.42	29.0119	5.225	1316.83	7.64754
417	651	75.3639	0.0156642	200.354	68.7859	222.529	7.27362	1.74188	6767.25	268.251	8.16859	47.528	0.971966	56.2862	1.77936	50.3406	39.0191	18.9349	9.01045	3959.46	52.5971	0.134028	1020.22	1.6416
417	753	141.35	3.86842	1236.62	39.1511	1384.92	25.3958	3.37721	13429.4	1366.59	3.69996	44.6684	0.33156	70.1879	3.63865	54.2518	25.1179	11.2766	3.10528	1410.6	69.1952	3.88409	1559.47	3.98428
417	416	10.1	2.03509	19.3788	13.55	9.09091	14.75	8.64407	4277.72	38.2076	0.741525	7.58333	0.416667	28.1667	7.63333	9.16667	3.53814	4.5	4.08621	1774.42	2.2619	1.225	1161.83	4.14754
417	103	67.35	0.853801	157.471	57.3	164.341	30.4211	2.84407	8306.27	184.773	19.0874	17.4781	4.81667	36.4825	3.69912	28.9035	5.29081	7	5.66515	2520.41	58.1619	2.775	1245.98	4.44754
417	844	123.6	3.36842	529.871	76.3	560.091	0.25	8.89407	12074.2	601.708	12.2585	67.5833	1.41667	72.1667	1.11667	68.9167	60.7881	13.5	14.8362	6451.92	92.0119	3.475	1515.83	3.10246
526	842	28.125	2.125	1280.74	110.776	1406.07	3.51316	29.6184	6380.86	1409.02	0.732143	85.2763	2.72368	112.807	4.14035	87.4737	76.5702	35.9254	17.693	7784.94	30.5119	4.75	775.647	23.069
526	651	34.8889	0.727757	185.475	136.012	219.256	14.0105	1.98248	287.639	275.566	1.39226	73.471	0.0289837	87.9265	2.53638	76.6476	65.8012	42.1103	20.1172	8844.98	54.0971	0.340972	479.034	17.063
526	753	100.875	3.125	1221.74	106.377	1381.65	18.659	0.347144	6949.78	1373.9	3.07637	70.6114	0.611422	101.828	4.39567	80.5588	51.9	11.8988	8.00149	3474.92	70.6952	3.40909	1018.28	19.4057
526	416	30.375	1.29167	34.2576	80.7763	5.81818	21.4868	12.3684	2201.89	45.5219	7.51786	33.5263	0.526316	59.807	8.39035	35.4737	30.3202	18.6754	15.193	6659.94	3.7619	0.75	620.647	19.569
526	103	26.875	1.59722	142.592	124.526	161.068	37.1579	6.56842	1826.67	192.088	12.3111	43.4211	3.87368	68.1228	4.45614	55.2105	21.4912	16.1754	16.7719	7405.93	59.6619	2.3	704.797	19.869
526	844	83.125	2.625	514.992	143.526	556.818	6.98684	12.6184	5594.61	609.022	5.48214	93.5263	0.473684	103.807	0.359649	95.2237	87.5702	36.6754	25.943	11337.4	93.5119	3	974.647	12.319
842	651	6.76389	2.85276	1095.27	25.2359	1186.81	17.5236	27.6359	6093.22	1133.46	0.660119	11.8053	2.6947	24.8805	1.60397	10.826	10.769	6.18491	2.42424	1060.04	23.5852	5.09097	296.613	6.00594
842	753	72.75	1	59	4.39894	24.4167	15.1458	29.2713	568.92	35.1196	3.80851	14.6649	3.33511	10.9787	0.255319	6.91489	24.6702	24.0266	9.69149	4310.03	40.1833	1.34091	242.638	3.66327
842	416	58.5	0.833333	1315	30	1400.25	25	17.25	8582.75	1363.5	8.25	51.75	3.25	53	4.25	52	46.25	17.25	2.5	1125	26.75	4	155	3.5
842	103	1.25	3.72222	1138.15	13.75	1245	40.6711	23.05	4554.2	1216.93	11.5789	41.8553	1.15	44.6842	0.315789	32.2632	55.0789	19.75	0.921053	379.013	29.15	2.45	70.85	3.2
842	844	55	0.5	765.75	32.75	849.25	10.5	17	786.25	800	4.75	8.25	2.25	9	4.5	7.75	11	0.75	8.25	3552.5	63	1.75	199	10.75
651	753	65.9861	3.85276	1036.27	29.6348	1162.4	32.6695	1.63533	6662.15	1098.34	4.46863	2.85959	0.640406	13.9017	1.85929	3.91114	13.9012	30.2115	12.1157	5370.06	16.5981	3.75006	539.251	2.34268
651	416	65.2639	2.01942	219.733	55.2359	213.438	7.47638	10.3859	2489.53	230.044	8.91012	39.9447	0.5553	28.1195	5.85397	41.174	35.481	23.4349	4.92424	2185.04	50.3352	1.09097	141.613	2.50594
651	103	8.01389	0.869465	42.8829	11.4859	58.188	23.1474	4.58594	1539.03	83.4778	10.9188	30.05	3.8447	19.8037	1.91976	21.4371	44.3099	25.9349	3.3453	1439.05	5.56477	2.64097	225.763	2.80594
651	844	48.2361	3.35276	329.517	7.51411	337.562	7.02362	10.6359	5306.97	333.456	4.08988	20.0553	0.4447	15.8805	2.89603	18.576	21.769	5.43491	5.82576	2492.46	39.4148	3.34097	495.613	4.74406
753	416	131.25	1.83333	1256	25.6011	1375.83	40.1458	12.0213	9151.67	1328.38	4.44149	37.0851	0.0851064	42.0213	3.99468	45.0851	21.5798	6.7766	7.19149	3185.03	66.9333	2.65909	397.638	0.163265
753	103	74	4.72222	1079.15	18.1489	1220.58	55.8169	6.22128	5123.12	1181.81	15.3875	27.1904	4.48511	33.7055	0.0604703	25.3483	30.4087	4.2766	8.77044	3931.01	11.0333	1.10909	313.488	0.463265
753	844	17.75	0.5	706.75	37.1489	824.833	25.6458	12.2713	1355.17	764.88	8.55851	22.9149	1.08511	1.97872	4.75532	14.6649	35.6702	24.7766	17.9415	7862.53	22.8167	0.409091	43.6378	7.08673
416	103	57.25	2.88889	176.85	43.75	155.25	15.6711	5.8	4028.55	146.566	19.8289	9.89474	4.4	8.31579	3.93421	19.7368	8.82895	2.5	1.57895	745.987	55.9	1.55	84.15	0.3
416	844	113.5	1.33333	549.25	62.75	551	14.5	0.25	7796.5	563.5	13	60	1	44	8.75	59.75	57.25	18	10.75	4677.5	89.75	2.25	354	7.25
103	844	56.25	4.22222	372.4	19	395.75	30.1711	6.05	3767.95	416.934	6.82895	50.1053	3.4	35.6842	4.81579	40.0132	66.0789	20.5	9.17105	3931.51	33.85	0.7	269.85	7.55
NOTE:	c1	extreme wind speed				c13	Average vapor pressure
	c2	Wind direction with maximum wind speed				c14	average relative humidity
	c3	Extreme minimum station pressure				c15	Mean minimum temperature
	c4	Extreme minimum temperature				c16	Mean maximum temperature
	c5	Extreme maximum local pressure				c17	Daily precipitation >=0.1mm days
	c6	Extreme maximum temperature				c18	percentage of sunshine
	c7	Precipitation anomaly percentage				c19	hours of sunshine
	c8	amount of precipitation				c20	maximum wind speed
	c9	Average station pressure				c21	Maximum wind direction
	c10	average wind velocity				c22	Maximum daily precipitation
	c11	average temperature				c23	Minimum relative humidity
	c12	Mean temperature anomaly
